# Supplementary material for: Machine learning aided construction of the quorum sensing communication network for human gut microbiota
Source: Nat Commun. 2022 Jun 2;13:3079. doi: 10.1038/s41467-022-30741-6 (PMC9163137; doi:10.1038/s41467-022-30741-6)
Supplement: Supplementary file 5 — Dataset 4 [file 41467_2022_30741_MOESM5_ESM.xlsx]

## Sheet: Local BLAST results
QS proteins (query ID)	Potential QS entries (subject ID)	Percent_identity	Length	Mis match	Gap open	Query start	Query end	Subject _start	Subject _end	E value	Bit score
VibriovulnificusSmcR	A0A1L9L4E6	100	205	0	0	2	206	1	205	1.5e-153	427
VibriovulnificusSmcR	Q79YV4	92.157	204	16	0	2	205	1	204	7.85e-140	393
VibriovulnificusSmcR	M1KD28	81.683	202	37	0	4	205	4	205	1.36e-125	357
VibriovulnificusSmcR	A0A0Q2MAY4	80.693	202	39	0	4	205	4	205	9.29e-123	350
VibriovulnificusSmcR	S7JCN6	81.421	183	34	0	23	205	1	183	2.3e-113	325
VibriovulnificusSmcR	D2YIJ7	74.372	199	51	0	4	202	4	202	1.4e-110	319
VibriovulnificusSmcR	D0I4U0	46.535	202	101	2	2	199	1	199	1.91e-59	189
VibriovulnificusSmcR	A0A3N6TLB7	41.011	178	105	0	8	185	8	185	1.32e-37	134
VibriovulnificusSmcR	A0A1Q8F7N8	41.011	178	105	0	8	185	8	185	1.95e-37	133
VibriovulnificusSmcR	A0A3N6V1B9	41.011	178	105	0	8	185	8	185	2.78e-37	133
VibriovulnificusSmcR	A0KP16	39.773	176	106	0	8	183	8	183	1.83e-35	128
VibriovulnificusSmcR	A0A023RF62	36.81	163	103	0	23	185	1	163	1.65e-28	109
VibriovulnificusSmcR	A0A317RH63	29.452	146	86	5	7	149	13	144	2.63e-10	62.8
VibriovulnificusSmcR	A0A3E1JHB7	44.304	79	40	1	13	87	16	94	2.86e-08	57
VibriovulnificusSmcR	G8M0P6	23.952	167	119	3	16	177	8	171	3.28e-08	56.6
VibriovulnificusSmcR	I0UUN9	36.486	74	47	0	10	83	31	104	2.09e-07	54.3
VibriovulnificusSmcR	W7KYV4	24.823	141	104	1	18	156	5	145	2.25e-07	53.9
VibriovulnificusSmcR	A0A345PDU7	24.859	177	108	5	4	170	2	163	2.92e-07	53.9
VibriovulnificusSmcR	Q8DTH8	25.833	120	77	3	17	132	10	121	4.33e-07	53.5
VibriovulnificusSmcR	U5L7K7	20.994	181	139	2	18	195	5	184	4.84e-07	53.1
VibriovulnificusSmcR	A0A2X4R3K5	31.169	154	80	6	19	161	22	160	7.66e-07	52.8
VibriovulnificusSmcR	A0A5R8ZWX4	41.333	75	37	1	7	81	20	87	1.36e-06	52.4
VibriovulnificusSmcR	A0A2N6SCQ4	30.488	164	88	6	12	166	17	163	1.43e-06	52
VibriovulnificusSmcR	R9C3X3	34.375	96	57	1	2	97	1	90	1.83e-06	51.6
VibriovulnificusSmcR	Q03RZ7	23.333	210	98	6	19	201	11	184	1.92e-06	51.6
VibriovulnificusSmcR	A0A1Y2JG57	23.699	173	106	4	10	172	16	172	2.78e-06	51.6
VibriovulnificusSmcR	D0W540	32.895	76	51	0	10	85	35	110	2.97e-06	51.6
VibriovulnificusSmcR	A0A4S3PSG9	22.222	171	107	5	2	156	7	167	3.08e-06	51.2
VibriovulnificusSmcR	D3FWI9	24.862	181	110	5	17	171	10	190	3.48e-06	50.8
VibriovulnificusSmcR	E3PVL8	23.952	167	118	3	19	177	8	173	3.56e-06	50.8
VibriovulnificusSmcR	A0A3S5YD37	25.14	179	125	5	22	195	21	195	3.96e-06	50.8
VibriovulnificusSmcR	A0A3N6ALP3	24.242	165	113	4	17	175	7	165	4.01e-06	50.4
VibriovulnificusSmcR	M5P029	28.834	163	80	8	41	171	34	192	4.03e-06	50.8
VibriovulnificusSmcR	A0A2I1R1B7	27.273	165	106	5	17	173	12	170	4.2e-06	50.8
VibriovulnificusSmcR	A0A5B0WJI2	27	100	69	1	17	116	17	112	4.48e-06	50.8
VibriovulnificusSmcR	B1ZLR1	39.683	63	37	1	10	72	23	84	6.11e-06	50.4
VibriovulnificusSmcR	M2WAP9	29.464	112	70	4	8	118	5	108	6.83e-06	50.1
VibriovulnificusSmcR	A0A174H7C4	25.234	107	75	2	10	115	2	104	7.38e-06	49.7
VibriovulnificusSmcR	F9VD35	24.161	149	107	2	17	163	6	150	8.18e-06	49.7
VibriovulnificusSmcR	E9T1S5	25.243	103	77	0	13	115	1	103	8.55e-06	49.7
VibriovulnificusSmcR	A0A3S5Y3A3	25.243	103	77	0	13	115	1	103	8.55e-06	49.7
PseudomonasaeruginosaLasR	E3HPS4	36.864	236	149	0	1	236	1	236	2.27e-52	174
PseudomonasaeruginosaLasR	R8Z006	36.697	218	136	1	21	236	21	238	4.61e-50	167
PseudomonasaeruginosaLasR	A0A059ZL64	37.615	218	134	1	21	236	21	238	1e-49	167
PseudomonasaeruginosaLasR	F0KJC9	37.443	219	133	2	21	236	21	238	1.42e-48	164
PseudomonasaeruginosaLasR	A0A399M1Q9	37.021	235	145	3	1	234	1	233	1.5e-48	164
PseudomonasaeruginosaLasR	A5W919	35.745	235	148	3	1	234	1	233	8.25e-45	154
PseudomonasaeruginosaLasR	A0A3S5K025	75.556	90	22	0	147	236	1	90	2.44e-41	140
PseudomonasaeruginosaLasR	E7RTN6	35.146	239	149	3	1	236	1	236	2.8e-41	145
PseudomonasaeruginosaLasR	E7RTN7	34.599	237	152	3	1	236	1	235	5.14e-41	144
PseudomonasaeruginosaLasR	G3XD77	34.632	231	142	3	9	236	12	236	2.18e-39	140
PseudomonasaeruginosaLasR	R0DUB4	30.472	233	161	1	4	236	15	246	9.51e-39	139
PseudomonasaeruginosaLasR	A0A085HK83	33.5	200	133	0	31	230	50	249	4.01e-38	137
PseudomonasaeruginosaLasR	C4WH06	33.48	227	148	2	12	236	13	238	4.1e-37	134
PseudomonasaeruginosaLasR	J7JGK8	32.203	236	157	3	2	236	3	236	8.63e-37	134
PseudomonasaeruginosaLasR	A6WVC5	33.04	227	149	2	12	236	10	235	5.41e-36	131
PseudomonasaeruginosaLasR	Q3K6H8	31.513	238	158	4	1	236	1	235	2.2e-35	130
PseudomonasaeruginosaLasR	S7I770	34.322	236	136	6	6	234	11	234	6.15e-33	124
PseudomonasaeruginosaLasR	A0A0X8LHL9	34.322	236	136	6	6	234	11	234	8.66e-33	123
PseudomonasaeruginosaLasR	P25084	29.437	231	157	3	9	236	10	237	2.01e-29	114
PseudomonasaeruginosaLasR	A0A136QIX5	32.642	193	129	1	1	193	1	192	2.8e-28	110
PseudomonasaeruginosaLasR	A0A0Q2N7Y7	33.023	215	129	5	25	234	30	234	3.6e-28	111
PseudomonasaeruginosaLasR	A0A5Q8C4A5	32.984	191	125	2	32	220	33	222	4.14e-27	108
PseudomonasaeruginosaLasR	H5V0Z7	28.326	233	166	1	3	235	8	239	8.17e-27	108
PseudomonasaeruginosaLasR	B7LP49	29.185	233	162	2	4	235	20	250	1.94e-26	107
PseudomonasaeruginosaLasR	D4F8G6	33.333	189	117	3	48	227	37	225	3.84e-25	103
PseudomonasaeruginosaLasR	A0A6I2J5T2	29.362	235	159	3	4	235	9	239	4.18e-25	103
PseudomonasaeruginosaLasR	A0A0H3DUW2	30.66	212	124	5	32	227	21	225	4.32e-24	100
PseudomonasaeruginosaLasR	A0A379AHU5	30.097	206	139	4	32	235	37	239	2.34e-23	99
PseudomonasaeruginosaLasR	B6I0W4	28.085	235	162	3	4	235	13	243	3.45e-23	98.6
PseudomonasaeruginosaLasR	A0A6I4KES0	28.085	235	162	3	4	235	9	239	5.42e-23	97.8
PseudomonasaeruginosaLasR	P07026	27.66	235	163	3	4	235	9	239	5.48e-23	97.8
PseudomonasaeruginosaLasR	Q3Z2U0	28.085	235	162	3	4	235	9	239	8.78e-23	97.4
PseudomonasaeruginosaLasR	Q8XBD0	27.234	235	164	3	4	235	9	239	1.63e-22	96.7
PseudomonasaeruginosaLasR	Q98A91	32.057	209	129	5	38	236	36	241	2.14e-22	96.3
PseudomonasaeruginosaLasR	A0A2V4GNS7	31.319	182	113	4	57	227	45	225	3.5e-22	95.9
PseudomonasaeruginosaLasR	A0A0F6B2T2	27.586	232	167	1	4	235	9	239	5.04e-22	95.5
PseudomonasaeruginosaLasR	Q1RAM4	27.66	235	163	3	4	235	13	243	9.78e-22	94.7
PseudomonasaeruginosaLasR	A0A378GPI9	27.155	232	168	1	4	235	9	239	1.13e-21	94.4
PseudomonasaeruginosaLasR	S3IRE4	27.66	235	163	4	4	235	9	239	1.54e-21	94
PseudomonasaeruginosaLasR	A1JMX7	29.592	196	122	4	48	227	37	232	1.67e-21	94
PseudomonasaeruginosaLasR	A0A380PR54	28.986	207	131	4	34	227	29	232	5.07e-21	92.8
PseudomonasaeruginosaLasR	A0A084ZKR5	31.892	185	108	5	57	227	47	227	7.67e-21	92.4
PseudomonasaeruginosaLasR	A8AFB2	25.862	232	171	1	4	235	9	239	9.15e-21	92
PseudomonasaeruginosaLasR	A0A2X2EEU6	26.271	236	165	3	4	235	9	239	9.34e-21	92
PseudomonasaeruginosaLasR	A0A2G4TZ89	29.949	197	121	5	48	227	37	233	2.39e-20	91.3
PseudomonasaeruginosaLasR	A0A0H3B295	29.949	197	121	5	48	227	37	233	3.09e-20	90.9
PseudomonasaeruginosaLasR	W0AUI8	26.695	236	164	4	4	235	9	239	4.49e-20	90.1
PseudomonasaeruginosaLasR	M1K5M3	26.724	232	169	1	4	235	9	239	6.07e-20	89.7
PseudomonasaeruginosaLasR	R0DNZ7	35.028	177	108	4	58	230	72	245	7.79e-20	89.7
PseudomonasaeruginosaLasR	V5CS73	26.271	236	169	2	2	235	7	239	8.29e-20	89.4
PseudomonasaeruginosaLasR	A0A3A9IKG5	26.829	246	161	7	5	236	3	243	8.36e-20	90.1
PseudomonasaeruginosaLasR	A0A0H3FY98	25.328	229	168	2	9	236	2	228	1.53e-19	88.6
PseudomonasaeruginosaLasR	D4B866	26.724	232	169	1	4	235	9	239	1.61e-19	88.6
PseudomonasaeruginosaLasR	B1G161	27.586	232	160	4	10	236	24	252	1.61e-19	89
PseudomonasaeruginosaLasR	A7MP16	26.36	239	164	4	4	236	9	241	1.76e-19	88.6
PseudomonasaeruginosaLasR	A0A0H3HDL2	25.532	235	168	2	4	235	9	239	2.15e-19	88.6
PseudomonasaeruginosaLasR	A0A023RL40	28.571	238	150	6	9	235	47	275	2.4e-19	89.4
PseudomonasaeruginosaLasR	A0A3L9SKD4	26.383	235	166	2	4	235	9	239	2.82e-19	88.2
PseudomonasaeruginosaLasR	G9YBV1	30.612	196	120	6	48	227	37	232	3.02e-19	88.2
PseudomonasaeruginosaLasR	A0A1Y2JRQ8	30.769	182	121	2	52	228	50	231	3.06e-19	88.2
PseudomonasaeruginosaLasR	P54292	26.941	219	153	2	21	236	27	241	3.09e-19	88.2
PseudomonasaeruginosaLasR	A0A381GL25	26.724	232	169	1	4	235	9	239	3.09e-19	88.2
PseudomonasaeruginosaLasR	A0A3N6V9R8	26.389	216	145	5	31	236	32	243	3.4e-19	88.2
PseudomonasaeruginosaLasR	A0A2G4TZX2	27.273	209	150	2	29	235	29	237	3.45e-19	87.8
PseudomonasaeruginosaLasR	A0A0D7LVS3	26.724	232	169	1	4	235	9	239	3.47e-19	87.8
PseudomonasaeruginosaLasR	A0A244B8A5	26.383	235	166	2	4	235	9	239	3.5e-19	87.8
PseudomonasaeruginosaLasR	A0A5B0SUF5	26.724	232	169	1	4	235	9	239	3.5e-19	87.8
PseudomonasaeruginosaLasR	A0A023RP29	25.446	224	153	5	23	236	24	243	3.62e-19	88.2
PseudomonasaeruginosaLasR	E5YD94	30.612	196	120	6	48	227	37	232	4.33e-19	87.8
PseudomonasaeruginosaLasR	A0KFR4	25.333	225	153	5	23	236	24	244	4.52e-19	87.8
PseudomonasaeruginosaLasR	A0A0A5PL30	25	224	154	5	23	236	24	243	5.19e-19	87.8
PseudomonasaeruginosaLasR	A0A085HFY9	29.06	234	149	8	12	236	5	230	5.29e-19	87
PseudomonasaeruginosaLasR	A0A378CQ14	25.532	235	168	2	4	235	9	239	5.76e-19	87.4
PseudomonasaeruginosaLasR	G9Z911	30.204	245	147	10	3	235	8	240	7.67e-19	87
PseudomonasaeruginosaLasR	A0A2N5AET5	25.532	235	168	2	4	235	9	239	1.34e-18	86.3
PseudomonasaeruginosaLasR	A0A0F6TWT1	30.612	196	113	6	45	227	31	216	2.63e-18	85.1
PseudomonasaeruginosaLasR	D2ZDV7	25.957	235	167	2	4	235	9	239	3.4e-18	85.1
PseudomonasaeruginosaLasR	A0KHA7	24.893	233	166	3	9	235	18	247	5.24e-18	85.1
PseudomonasaeruginosaLasR	B1EQ87	26.724	232	158	5	8	235	4	227	6.25e-18	84.3
PseudomonasaeruginosaLasR	A0A3A9IBN2	28.261	230	141	5	20	235	29	248	6.44e-18	85.1
PseudomonasaeruginosaLasR	A0A0U1HMM3	27.551	196	126	5	48	227	37	232	6.99e-18	84.3
PseudomonasaeruginosaLasR	A0A3A9I0E1	28.261	230	141	5	20	235	29	248	1.58e-17	84
PseudomonasaeruginosaLasR	A0A376FQ86	32.203	177	107	5	66	236	4	173	1.68e-17	81.6
PseudomonasaeruginosaLasR	A0A125Y3E0	27.542	236	158	4	8	235	12	242	1.96e-17	83.6
PseudomonasaeruginosaLasR	A0A4S3LRA2	29.231	195	121	6	48	227	40	232	2.33e-17	83.2
PseudomonasaeruginosaLasR	B1M9X4	30.387	181	116	4	59	232	66	243	2.84e-17	82.8
PseudomonasaeruginosaLasR	A1JKL4	26.154	195	132	3	41	227	36	226	3.21e-17	82.4
PseudomonasaeruginosaLasR	A0A023RRD2	26.16	237	160	4	8	235	12	242	3.85e-17	82.8
PseudomonasaeruginosaLasR	W0L9F2	28.502	207	135	7	34	227	26	232	5.39e-17	82
PseudomonasaeruginosaLasR	A0A0T9NGL7	28.161	174	119	1	60	227	51	224	1.4e-16	80.9
PseudomonasaeruginosaLasR	A0A085ASQ4	27.679	224	146	7	21	236	14	229	1.71e-16	80.5
PseudomonasaeruginosaLasR	A0A379ALC9	26.866	201	136	4	34	227	23	219	3.52e-16	79.7
PseudomonasaeruginosaLasR	A0A0H3B1V3	29.381	194	123	5	48	227	40	233	4.34e-16	79.7
PseudomonasaeruginosaLasR	W0LC22	26.087	207	140	5	33	227	25	230	9.5e-16	78.6
PseudomonasaeruginosaLasR	A0A5Q8C0D5	24.623	199	134	4	41	227	36	230	1.87e-15	77.8
PseudomonasaeruginosaLasR	A0A3A9IJ62	24.255	235	168	4	9	235	10	242	1.96e-15	78.2
PseudomonasaeruginosaLasR	A0A2S5F6F6	24.255	235	168	4	9	235	10	242	2.54e-15	77.8
PseudomonasaeruginosaLasR	A0A3A9I0Z7	26.906	223	153	3	20	235	29	248	3.77e-15	77.4
PseudomonasaeruginosaLasR	A0A1L3F358	28.804	184	118	5	59	236	67	243	5.63e-15	76.6
PseudomonasaeruginosaLasR	A0A3A9IDT0	26.009	223	155	3	20	235	29	248	7.04e-15	76.6
PseudomonasaeruginosaLasR	A0A376FB79	28.042	189	127	4	45	227	34	219	1.13e-14	75.5
PseudomonasaeruginosaLasR	A0A3N6XJP6	29.114	237	153	5	7	235	19	248	1.31e-14	75.9
PseudomonasaeruginosaLasR	R0CD17	56.25	64	28	0	173	236	136	199	1.33e-14	74.7
PseudomonasaeruginosaLasR	R0E358	46.341	82	41	1	158	236	118	199	1.79e-14	74.3
PseudomonasaeruginosaLasR	Q98AL3	24.481	241	159	6	9	235	14	245	2.11e-14	75.1
PseudomonasaeruginosaLasR	D2AIA3	25.123	203	145	3	4	203	9	207	1.22e-13	72.4
PseudomonasaeruginosaLasR	A0A2G4U777	24.272	206	143	4	34	227	26	230	1.26e-13	72.8
PseudomonasaeruginosaLasR	A0A1Y2JXJ7	25.907	193	135	2	52	236	50	242	6.82e-13	70.9
PseudomonasaeruginosaLasR	A0A1Y2JY57	25.263	190	134	2	55	236	3	192	9e-12	67
PseudomonasaeruginosaLasR	A0A1Y2JAK6	25	176	115	3	55	218	53	223	2.9e-11	66.2
PseudomonasaeruginosaLasR	A0A4S3LJ20	25	232	156	5	15	230	14	243	3.65e-11	66.2
PseudomonasaeruginosaLasR	Q98PA5	28.108	185	122	4	53	232	58	236	4.95e-11	65.5
PseudomonasaeruginosaLasR	B1G471	27.119	236	154	7	11	236	33	260	9.09e-11	65.1
PseudomonasaeruginosaLasR	B1Z7Q1	25.108	231	147	7	20	236	24	242	1.55e-10	64.3
PseudomonasaeruginosaLasR	Q98BC5	30.693	202	116	7	46	234	50	240	1.98e-10	63.9
PseudomonasaeruginosaLasR	A0A0H3HE90	25.974	231	153	5	16	230	14	242	2.03e-10	63.9
PseudomonasaeruginosaLasR	A0A136QJ43	55	60	27	0	175	234	14	73	2.81e-10	59.7
PseudomonasaeruginosaLasR	F7U7C9	30.539	167	102	5	76	236	79	237	2.97e-10	63.5
PseudomonasaeruginosaLasR	C0ZPN6	45.977	87	46	1	150	235	129	215	6.01e-10	62.4
PseudomonasaeruginosaLasR	A0A399MCU8	36.486	74	47	0	163	236	6	79	8.63e-10	58.5
PseudomonasaeruginosaLasR	A0A3P6J6E2	38.462	104	59	2	136	236	106	207	1.24e-09	61.2
PseudomonasaeruginosaLasR	B1M717	54.545	55	25	0	176	230	135	189	1.3e-09	60.8
PseudomonasaeruginosaLasR	A5W175	36.486	74	47	0	163	236	6	79	1.56e-09	58.2
PseudomonasaeruginosaLasR	M2XSG6	36.559	93	57	1	146	236	133	225	2.96e-09	60.5
PseudomonasaeruginosaLasR	A0A133QDJ6	39.048	105	57	2	136	236	107	208	3.06e-09	60.1
PseudomonasaeruginosaLasR	A0A0T5X9H7	38.835	103	53	2	138	236	108	204	3.28e-09	60.1
PseudomonasaeruginosaLasR	A0A484Z1P8	45.161	62	34	0	175	236	18	79	4.4e-09	56.6
PseudomonasaeruginosaLasR	E9T1I0	37.113	97	53	2	146	236	125	219	4.64e-09	59.7
PseudomonasaeruginosaLasR	A0A3S5Y2H5	37.113	97	53	2	146	236	125	219	4.64e-09	59.7
PseudomonasaeruginosaLasR	A0A431ZXB1	38.462	104	59	2	136	236	106	207	4.85e-09	59.7
PseudomonasaeruginosaLasR	A0A6B9FMA5	23.902	205	134	5	35	236	56	241	5.87e-09	59.7
PseudomonasaeruginosaLasR	F7U5N2	32.5	120	73	2	118	236	133	245	6.72e-09	59.7
PseudomonasaeruginosaLasR	A0A653B1A5	27.66	188	116	5	57	234	69	246	6.78e-09	59.7
PseudomonasaeruginosaLasR	K0V763	53.125	64	29	1	172	235	153	215	8.24e-09	58.9
PseudomonasaeruginosaLasR	A0A0H2VJC4	38.462	104	59	2	136	236	106	207	8.95e-09	58.9
PseudomonasaeruginosaLasR	A6X6S0	26.522	230	132	7	26	236	40	251	9.57e-09	59.3
PseudomonasaeruginosaLasR	A0A1H5U746	49.206	63	32	0	174	236	149	211	1.07e-08	58.5
PseudomonasaeruginosaLasR	A0A1D2KG87	50.909	55	27	0	175	229	145	199	1.33e-08	58.2
PseudomonasaeruginosaLasR	W4A1S3	44.444	63	35	0	173	235	458	520	1.54e-08	59.7
PseudomonasaeruginosaLasR	D0IYV3	30.247	162	103	4	76	234	81	235	1.56e-08	58.5
PseudomonasaeruginosaLasR	A0A0D1M331	49.123	57	29	0	174	230	137	193	1.69e-08	57.8
PseudomonasaeruginosaLasR	A0A4P6UXF7	38.318	107	57	2	136	235	105	209	1.71e-08	58.2
PseudomonasaeruginosaLasR	A0A0S4MFZ6	36.538	104	61	2	136	236	106	207	1.84e-08	57.8
PseudomonasaeruginosaLasR	A0A0S4MFZ6	36.538	104	61	2	136	236	106	207	1.84e-08	57.8
PseudomonasaeruginosaLasR	A0A364UNB9	37.5	104	60	2	136	236	106	207	1.95e-08	57.8
PseudomonasaeruginosaLasR	A0A364UNB9	37.5	104	60	2	136	236	106	207	1.95e-08	57.8
PseudomonasaeruginosaLasR	A0A269XJL4	37.5	104	60	2	136	236	106	207	1.95e-08	57.8
PseudomonasaeruginosaLasR	A0A2T4LRQ0	37.5	104	60	2	136	236	106	207	2.19e-08	57.8
PseudomonasaeruginosaLasR	C4Z5D3	49.206	63	32	0	174	236	149	211	2.21e-08	57.8
PseudomonasaeruginosaLasR	E7GCN8	49.153	59	30	0	174	232	3	61	2.24e-08	54.3
PseudomonasaeruginosaLasR	B1M2Q8	22.439	205	137	5	35	236	56	241	2.25e-08	58.2
PseudomonasaeruginosaLasR	A0A084ZKT2	23.95	238	161	6	10	230	8	242	2.25e-08	58.2
PseudomonasaeruginosaLasR	A0A411T174	42.623	61	35	0	176	236	4	64	2.46e-08	55.1
PseudomonasaeruginosaLasR	A0A0D1PCA8	24.59	183	129	4	61	236	79	259	2.74e-08	58.2
PseudomonasaeruginosaLasR	A0A243LC14	45.902	61	33	0	176	236	155	215	2.85e-08	57.4
PseudomonasaeruginosaLasR	B7IRU0	45.902	61	33	0	176	236	155	215	3.03e-08	57.4
PseudomonasaeruginosaLasR	A0A418IL35	36.538	104	61	2	136	236	106	207	3.1e-08	57.4
PseudomonasaeruginosaLasR	A0A418IL35	36.538	104	61	2	136	236	106	207	3.1e-08	57.4
PseudomonasaeruginosaLasR	A0A2U2BMG1	46.154	52	28	0	176	227	4	55	3.14e-08	54.7
PseudomonasaeruginosaLasR	A0KQW9	23.684	228	122	5	8	235	12	187	3.19e-08	57.4
PseudomonasaeruginosaLasR	A0A4U9TAV9	36.538	104	61	2	136	236	106	207	3.35e-08	57.4
PseudomonasaeruginosaLasR	A0A2N6QBK3	37.5	104	60	2	136	236	106	207	3.55e-08	57
PseudomonasaeruginosaLasR	B7HZ95	45.902	61	33	0	176	236	155	215	4.1e-08	57
PseudomonasaeruginosaLasR	D4JNW5	41.176	85	47	1	152	236	130	211	4.13e-08	57
PseudomonasaeruginosaLasR	C4ZEG3	41.176	85	47	1	152	236	130	211	4.13e-08	57
PseudomonasaeruginosaLasR	C5C7H0	49.206	63	32	0	174	236	166	228	4.36e-08	57
PseudomonasaeruginosaLasR	A0A133Q772	35.577	104	62	2	136	236	106	207	4.41e-08	57
PseudomonasaeruginosaLasR	Q49YP5	36.538	104	61	2	136	236	106	207	5.16e-08	56.6
PseudomonasaeruginosaLasR	A0A085AGE0	25	188	126	4	55	230	58	242	5.52e-08	57
PseudomonasaeruginosaLasR	A0A5Q8C774	45.902	61	33	0	174	234	175	235	5.53e-08	57
PseudomonasaeruginosaLasR	E3HVG1	44.262	61	34	0	176	236	18	78	6.47e-08	53.5
PseudomonasaeruginosaLasR	G8LXS7	46.479	71	37	1	165	235	145	214	6.5e-08	56.6
PseudomonasaeruginosaLasR	D1Y4N4	36	100	56	2	145	236	104	203	6.55e-08	56.6
PseudomonasaeruginosaLasR	A0A5B0WNX1	33.913	115	73	2	123	235	100	213	7.51e-08	56.2
PseudomonasaeruginosaLasR	A0A1Y2K0Z7	41.935	62	36	0	175	236	8	69	8.19e-08	53.1
PseudomonasaeruginosaLasR	X8B3S7	46.875	64	34	0	172	235	145	208	8.57e-08	56.2
PseudomonasaeruginosaLasR	A0A0D1LHF2	38.636	88	53	1	148	234	143	230	9.28e-08	56.2
PseudomonasaeruginosaLasR	Q5WD84	42.667	75	38	1	161	235	140	209	1.11e-07	55.8
PseudomonasaeruginosaLasR	A0A411HL48	40.845	71	42	0	166	236	143	213	1.17e-07	55.8
PseudomonasaeruginosaLasR	D5DEQ3	43.939	66	37	0	170	235	146	211	1.19e-07	55.8
PseudomonasaeruginosaLasR	A0A0E1VQB3	33.654	104	64	2	136	236	106	207	1.59e-07	55.5
PseudomonasaeruginosaLasR	B2FLZ2	47.541	61	32	0	174	234	170	230	1.67e-07	55.5
PseudomonasaeruginosaLasR	A0A657M2M8	36.538	104	61	2	136	236	106	207	1.77e-07	55.1
PseudomonasaeruginosaLasR	F7MAB1	30.841	107	70	2	130	236	152	254	1.78e-07	55.8
PseudomonasaeruginosaLasR	C4WP16	26.316	228	131	8	28	236	42	251	1.83e-07	55.8
PseudomonasaeruginosaLasR	A0A653B706	34.375	96	54	2	137	223	125	220	1.89e-07	55.5
PseudomonasaeruginosaLasR	G9PHT8	46.032	63	34	0	174	236	160	222	1.94e-07	55.1
PseudomonasaeruginosaLasR	A0A1X7CJM8	31.532	111	70	1	126	236	135	239	1.95e-07	55.5
PseudomonasaeruginosaLasR	E0NGY8	53.704	54	25	0	174	227	139	192	2.08e-07	54.7
PseudomonasaeruginosaLasR	S1R4Z9	34.653	101	63	1	138	235	107	207	2.2e-07	55.1
PseudomonasaeruginosaLasR	A0A5B0SSW0	26.882	186	118	7	55	235	40	212	2.21e-07	55.1
PseudomonasaeruginosaLasR	D7GER0	46.032	63	34	0	174	236	154	216	2.22e-07	55.1
PseudomonasaeruginosaLasR	G4HLB8	45	60	33	0	176	235	153	212	2.32e-07	55.1
PseudomonasaeruginosaLasR	S0FXQ1	50.847	59	29	0	174	232	153	211	2.37e-07	55.1
PseudomonasaeruginosaLasR	G8N508	47.541	61	32	0	175	235	148	208	2.45e-07	54.7
PseudomonasaeruginosaLasR	A0A011A7W4	44.444	63	35	0	173	235	142	204	2.53e-07	54.7
PseudomonasaeruginosaLasR	B7IV99	45.205	73	39	1	163	234	137	209	2.58e-07	54.7
PseudomonasaeruginosaLasR	D2YH98	40	60	36	0	177	236	163	222	2.59e-07	55.1
PseudomonasaeruginosaLasR	A0A2U2BHF4	45.763	59	32	0	173	231	231	289	2.82e-07	55.5
PseudomonasaeruginosaLasR	A0A0J8V4A6	41.772	79	35	1	160	227	230	308	2.98e-07	55.5
PseudomonasaeruginosaLasR	Q65M05	35.78	109	56	2	136	235	107	210	3.02e-07	54.7
PseudomonasaeruginosaLasR	A0A1H3HB28	30.841	107	70	2	130	236	155	257	3.07e-07	55.1
PseudomonasaeruginosaLasR	A0A4Y9QCL1	47.541	61	32	0	175	235	132	192	3.31e-07	54.3
PseudomonasaeruginosaLasR	W4A3H0	46.269	67	35	1	171	236	156	222	3.34e-07	54.7
PseudomonasaeruginosaLasR	A0A243L7T4	43.836	73	40	1	163	234	137	209	3.36e-07	54.3
PseudomonasaeruginosaLasR	F0KKZ2	41.772	79	35	1	160	227	230	308	3.43e-07	55.1
PseudomonasaeruginosaLasR	A0A0X8P068	45.161	62	34	0	175	236	17	78	3.59e-07	51.6
PseudomonasaeruginosaLasR	Q9KAS4	36.792	106	61	1	136	235	106	211	3.67e-07	54.3
PseudomonasaeruginosaLasR	A0A411T495	44.262	61	34	0	171	231	229	289	3.74e-07	55.1
PseudomonasaeruginosaLasR	E6JB02	46.032	63	34	0	174	236	184	246	3.91e-07	54.7
PseudomonasaeruginosaLasR	W4ABM8	36.842	95	56	1	146	236	134	228	3.92e-07	54.3
PseudomonasaeruginosaLasR	R8YXQ1	40.506	79	36	1	160	227	230	308	4.1e-07	55.1
PseudomonasaeruginosaLasR	A9BPJ7	49.123	57	29	0	176	232	276	332	4.22e-07	55.1
PseudomonasaeruginosaLasR	K4ZH41	42.623	61	35	0	175	235	159	219	4.29e-07	54.3
PseudomonasaeruginosaLasR	A0A4U3A793	44.262	61	34	0	176	236	155	215	4.37e-07	54.3
PseudomonasaeruginosaLasR	W3ZWQ9	46.032	63	34	0	173	235	162	224	4.5e-07	54.3
PseudomonasaeruginosaLasR	Q4L7F2	36.893	103	60	3	136	235	106	206	4.68e-07	53.9
PseudomonasaeruginosaLasR	I0URQ9	45.161	62	34	0	175	236	177	238	4.7e-07	54.3
PseudomonasaeruginosaLasR	D6CXG7	30.841	107	70	2	130	236	142	244	4.74e-07	54.3
PseudomonasaeruginosaLasR	A0A1I5E7G0	30.841	107	70	2	130	236	152	254	4.99e-07	54.3
PseudomonasaeruginosaLasR	D4VPX1	30.841	107	70	2	130	236	152	254	5.09e-07	54.3
PseudomonasaeruginosaLasR	C3QIM4	30.841	107	70	2	130	236	152	254	5.09e-07	54.3
PseudomonasaeruginosaLasR	D0TX88	30.841	107	70	2	130	236	152	254	5.09e-07	54.3
PseudomonasaeruginosaLasR	D7IC54	30.841	107	70	2	130	236	155	257	5.09e-07	54.3
PseudomonasaeruginosaLasR	A0A2I1RC68	46.269	67	35	1	171	236	152	218	5.25e-07	53.9
PseudomonasaeruginosaLasR	A0A1W6HGG4	45.902	61	33	0	176	236	149	209	5.51e-07	53.9
PseudomonasaeruginosaLasR	R9L7B1	38.75	80	49	0	155	234	120	199	5.53e-07	53.5
PseudomonasaeruginosaLasR	D7BMM0	41.667	72	39	1	167	235	151	222	5.54e-07	53.9
PseudomonasaeruginosaLasR	R9LJY8	42.623	61	35	0	175	235	155	215	5.57e-07	53.9
PseudomonasaeruginosaLasR	D2YF33	45.902	61	33	0	172	232	153	213	5.79e-07	53.9
PseudomonasaeruginosaLasR	E9T385	31.858	113	61	2	136	236	105	213	5.9e-07	53.9
PseudomonasaeruginosaLasR	G4HCR4	44.444	63	35	0	174	236	140	202	5.99e-07	53.5
PseudomonasaeruginosaLasR	L7K3M1	41.772	79	44	1	158	236	152	228	6.06e-07	53.9
PseudomonasaeruginosaLasR	G4HFY5	41.25	80	42	1	157	236	138	212	6.49e-07	53.5
PseudomonasaeruginosaLasR	A0A077HMQ1	38.384	99	58	2	139	236	116	212	6.55e-07	53.5
PseudomonasaeruginosaLasR	A0A087DFS6	46.296	54	29	0	176	229	157	210	6.63e-07	53.5
PseudomonasaeruginosaLasR	A0A3R8RTF8	47.368	76	40	0	159	234	130	205	6.71e-07	53.5
PseudomonasaeruginosaLasR	A0A4Y9QCZ0	45.161	62	34	0	174	235	148	209	6.75e-07	53.5
PseudomonasaeruginosaLasR	B1HUW2	34.286	105	64	2	136	235	105	209	6.88e-07	53.5
PseudomonasaeruginosaLasR	A0A4Y4IHB3	34.286	105	64	2	136	235	105	209	6.88e-07	53.5
PseudomonasaeruginosaLasR	Q9K8D1	47.458	59	31	0	176	234	12	70	6.92e-07	50.4
PseudomonasaeruginosaLasR	F5RCA1	48.333	60	31	0	176	235	158	217	6.94e-07	53.5
PseudomonasaeruginosaLasR	D0I8M1	50	56	28	0	176	231	157	212	7.15e-07	53.5
PseudomonasaeruginosaLasR	D7J5P8	30.841	107	70	2	130	236	152	254	7.17e-07	53.9
PseudomonasaeruginosaLasR	A9C274	44.444	63	35	0	174	236	197	259	8.02e-07	53.9
PseudomonasaeruginosaLasR	D3FWF4	47.458	59	31	0	176	234	12	70	8.14e-07	50.4
PseudomonasaeruginosaLasR	C2FG72	52.632	57	27	0	176	232	141	197	8.33e-07	53.1
PseudomonasaeruginosaLasR	A0A0E2BSK6	52.632	57	27	0	176	232	141	197	8.33e-07	53.1
PseudomonasaeruginosaLasR	P11470	45.763	59	32	0	176	234	12	70	8.65e-07	50.4
PseudomonasaeruginosaLasR	M5PF83	45.763	59	32	0	176	234	12	70	8.65e-07	50.4
PseudomonasaeruginosaLasR	A8FFZ0	45.763	59	32	0	176	234	12	70	8.65e-07	50.4
PseudomonasaeruginosaLasR	W8R295	45.763	59	32	0	176	234	12	70	8.65e-07	50.4
PseudomonasaeruginosaLasR	Q65GF8	45.763	59	32	0	176	234	12	70	8.65e-07	50.4
PseudomonasaeruginosaLasR	A0A2S9WMT3	45.763	59	32	0	176	234	12	70	8.65e-07	50.4
PseudomonasaeruginosaLasR	A0A0H3E256	45.763	59	32	0	176	234	12	70	8.65e-07	50.4
PseudomonasaeruginosaLasR	A0A5K1N5S1	45.763	59	32	0	176	234	12	70	8.65e-07	50.4
PseudomonasaeruginosaLasR	C7GCL7	47.541	61	32	0	176	236	151	211	9.01e-07	53.1
PseudomonasaeruginosaLasR	Q039W4	52.632	57	27	0	176	232	141	197	9.64e-07	53.1
PseudomonasaeruginosaLasR	A0A1X7DJB5	44.262	61	34	0	174	234	151	211	9.94e-07	53.1
PseudomonasaeruginosaLasR	S2RD28	52.632	57	27	0	176	232	141	197	1.03e-06	52.8
PseudomonasaeruginosaLasR	A0A1W6A814	47.541	61	32	0	174	234	149	209	1.08e-06	53.1
PseudomonasaeruginosaLasR	A0A023Y5I7	42.623	61	35	0	170	230	147	207	1.08e-06	53.1
PseudomonasaeruginosaLasR	B2FTB1	42.623	61	35	0	170	230	147	207	1.08e-06	53.1
PseudomonasaeruginosaLasR	A0A1X7C335	43.548	62	35	0	174	235	165	226	1.13e-06	53.1
PseudomonasaeruginosaLasR	A0A345PJ46	44.068	59	33	0	176	234	167	225	1.16e-06	53.1
PseudomonasaeruginosaLasR	A0A1X7DTU9	44.262	61	34	0	176	236	160	220	1.19e-06	53.1
PseudomonasaeruginosaLasR	A0A426SR48	35.354	99	49	2	153	236	113	211	1.19e-06	52.8
PseudomonasaeruginosaLasR	C3PKA6	40.964	83	46	2	155	236	132	212	1.2e-06	52.8
PseudomonasaeruginosaLasR	A0A1G1TUX8	29.907	107	71	2	130	236	155	257	1.21e-06	53.1
PseudomonasaeruginosaLasR	Q8A6J3	29.907	107	71	2	130	236	155	257	1.21e-06	53.1
PseudomonasaeruginosaLasR	B7HQ59	46.875	64	34	0	171	234	144	207	1.21e-06	52.8
PseudomonasaeruginosaLasR	A0A075JJ10	43.548	62	35	0	174	235	192	253	1.22e-06	53.1
PseudomonasaeruginosaLasR	A0A0H3DU24	50	54	27	0	174	227	148	201	1.23e-06	52.8
PseudomonasaeruginosaLasR	U2V3U7	41.026	78	43	1	148	225	126	200	1.24e-06	52.8
PseudomonasaeruginosaLasR	F7U5K3	48.214	56	29	0	176	231	247	302	1.3e-06	53.5
PseudomonasaeruginosaLasR	A0A0D1NSP4	54.167	48	22	0	176	223	246	293	1.51e-06	53.1
PseudomonasaeruginosaLasR	A0A0A3XSU6	54.167	48	22	0	176	223	246	293	1.54e-06	53.1
PseudomonasaeruginosaLasR	A0A3R8SDF6	47.541	61	32	0	176	236	170	230	1.54e-06	52.8
PseudomonasaeruginosaLasR	C0Z9K3	42.647	68	39	0	167	234	5	72	1.56e-06	49.7
PseudomonasaeruginosaLasR	Q3KE16	40.541	74	44	0	161	234	162	235	1.59e-06	52.8
PseudomonasaeruginosaLasR	K4ZKD0	40.299	67	40	0	170	236	315	381	1.6e-06	53.5
PseudomonasaeruginosaLasR	A0A0M1W0I8	38.806	67	41	0	170	236	189	255	1.6e-06	52.8
PseudomonasaeruginosaLasR	D1K458	38.806	67	41	0	170	236	189	255	1.6e-06	52.8
PseudomonasaeruginosaLasR	A0A4P6UQ46	53.846	52	24	0	176	227	141	192	1.63e-06	52.4
PseudomonasaeruginosaLasR	I9RP20	44.262	61	34	0	176	236	184	244	1.69e-06	52.8
PseudomonasaeruginosaLasR	A0A4Y9Q5Y2	42.466	73	36	1	169	235	238	310	1.7e-06	53.1
PseudomonasaeruginosaLasR	A0A0T5XCT3	48.333	60	31	0	176	235	199	258	1.71e-06	53.1
PseudomonasaeruginosaLasR	A0KQ39	40.678	59	35	0	169	227	154	212	1.72e-06	52.4
PseudomonasaeruginosaLasR	M8DHB0	42.647	68	39	0	167	234	2	69	1.73e-06	49.3
PseudomonasaeruginosaLasR	A0A3M8B8Y4	42.647	68	39	0	167	234	2	69	1.73e-06	49.3
PseudomonasaeruginosaLasR	R7Y8Z1	44.615	65	36	0	172	236	154	218	1.74e-06	52.4
PseudomonasaeruginosaLasR	D2NSG6	41.429	70	41	0	166	235	204	273	1.75e-06	52.8
PseudomonasaeruginosaLasR	K8NS64	54.167	48	22	0	176	223	243	290	1.78e-06	53.1
PseudomonasaeruginosaLasR	A0A433RRG0	33.645	107	62	2	136	235	105	209	1.79e-06	52.4
PseudomonasaeruginosaLasR	A0A243M072	43.478	69	38	1	166	234	3	70	1.83e-06	49.3
PseudomonasaeruginosaLasR	A0A084IV27	43.478	69	38	1	166	234	3	70	1.83e-06	49.3
PseudomonasaeruginosaLasR	B7IIZ9	43.478	69	38	1	166	234	3	70	1.83e-06	49.3
PseudomonasaeruginosaLasR	B7HQQ2	43.478	69	38	1	166	234	3	70	1.83e-06	49.3
PseudomonasaeruginosaLasR	A0A380CBU6	34.694	98	59	2	136	230	108	203	1.95e-06	52.4
PseudomonasaeruginosaLasR	B6VV21	38.806	67	41	0	170	236	189	255	1.98e-06	52.8
PseudomonasaeruginosaLasR	A0A150H9F1	35	80	52	0	156	235	60	139	2.01e-06	50.8
PseudomonasaeruginosaLasR	R9LDU4	42.373	59	34	0	176	234	151	209	2.03e-06	52.4
PseudomonasaeruginosaLasR	A0A250E337	47.458	59	31	0	176	234	161	219	2.1e-06	52.4
PseudomonasaeruginosaLasR	G4HPD3	47.458	59	31	0	176	234	129	187	2.11e-06	52
PseudomonasaeruginosaLasR	Q98HF1	28.571	175	96	6	77	236	95	255	2.13e-06	52.4
PseudomonasaeruginosaLasR	G2T540	46.774	62	33	0	175	236	150	211	2.19e-06	52
PseudomonasaeruginosaLasR	U5L730	33.019	106	66	2	136	236	106	211	2.23e-06	52
PseudomonasaeruginosaLasR	A0A031FPX0	41.026	78	41	1	162	234	121	198	2.26e-06	52
PseudomonasaeruginosaLasR	A0A3S5YA50	31.858	113	61	2	136	236	105	213	2.31e-06	52
PseudomonasaeruginosaLasR	C0W7P0	35.354	99	60	1	136	234	115	209	2.51e-06	52
PseudomonasaeruginosaLasR	Q87G70	34.328	67	44	0	162	228	143	209	2.62e-06	52
PseudomonasaeruginosaLasR	D9RVE9	30.46	174	106	6	73	235	37	206	2.63e-06	52
PseudomonasaeruginosaLasR	A0A5B0WPH8	36.667	60	38	0	176	235	153	212	2.65e-06	52
PseudomonasaeruginosaLasR	A0A3S4V013	46.667	60	32	0	176	235	161	220	2.66e-06	52
PseudomonasaeruginosaLasR	A0A4P8X966	49.091	55	28	0	176	230	152	206	2.68e-06	52
PseudomonasaeruginosaLasR	A0A377KLT1	45.161	62	34	0	174	235	130	191	2.75e-06	51.6
PseudomonasaeruginosaLasR	A0A090J4I4	42.029	69	39	1	167	234	148	216	2.78e-06	52
PseudomonasaeruginosaLasR	A0A2W5MZM4	39.759	83	47	2	155	236	132	212	2.9e-06	51.6
PseudomonasaeruginosaLasR	A0A4U0HFX5	46.774	62	33	0	174	235	157	218	3e-06	52
PseudomonasaeruginosaLasR	C0ZRN6	44.262	61	34	0	175	235	161	221	3e-06	52
PseudomonasaeruginosaLasR	Q5WEL5	45.763	59	32	0	176	234	12	70	3.05e-06	48.9
PseudomonasaeruginosaLasR	C6RB31	45.161	62	34	0	174	235	157	218	3.12e-06	51.6
PseudomonasaeruginosaLasR	W4A040	40	70	42	0	167	236	159	228	3.2e-06	52
PseudomonasaeruginosaLasR	A3MYD1	41.176	68	39	1	160	226	132	199	3.31e-06	51.6
PseudomonasaeruginosaLasR	A0A1G6XF24	33.333	99	57	2	137	226	125	223	3.36e-06	52
PseudomonasaeruginosaLasR	G4HQ48	43.75	64	34	1	171	234	175	236	3.36e-06	52
PseudomonasaeruginosaLasR	K4ZGM6	44.068	59	33	0	176	234	177	235	3.37e-06	52
PseudomonasaeruginosaLasR	A0A0T6SCS0	44.828	58	32	0	170	227	145	202	3.38e-06	51.6
PseudomonasaeruginosaLasR	A0A329ERA6	45.763	59	32	0	176	234	12	70	3.41e-06	48.5
PseudomonasaeruginosaLasR	D6ZKJ9	42.857	70	37	1	166	235	179	245	3.41e-06	52
PseudomonasaeruginosaLasR	R9LF74	52.542	59	28	0	176	234	140	198	3.42e-06	51.2
PseudomonasaeruginosaLasR	G4HAT6	33.051	118	62	3	136	236	105	222	3.56e-06	51.6
PseudomonasaeruginosaLasR	U1X251	32.8	125	75	4	121	236	442	566	3.64e-06	52.8
PseudomonasaeruginosaLasR	A0A3S4UQ17	38.028	71	44	0	166	236	152	222	3.66e-06	51.6
PseudomonasaeruginosaLasR	A0A4V7TKX8	46.552	58	31	0	175	232	148	205	3.72e-06	51.6
PseudomonasaeruginosaLasR	A0A077HIN3	45	60	33	0	176	235	151	210	3.76e-06	51.6
PseudomonasaeruginosaLasR	G8N479	43.478	69	38	1	166	234	3	70	3.89e-06	48.5
PseudomonasaeruginosaLasR	A0A1W6HKR6	45.763	59	32	0	176	234	12	70	3.89e-06	48.5
PseudomonasaeruginosaLasR	A0A0D7XXY4	45.763	59	32	0	176	234	12	70	3.89e-06	48.5
PseudomonasaeruginosaLasR	A0A0D7XXY4	45.763	59	32	0	176	234	12	70	3.89e-06	48.5
PseudomonasaeruginosaLasR	A0A5C8IVR1	46.552	58	31	0	175	232	148	205	3.94e-06	51.2
PseudomonasaeruginosaLasR	A0A022LBQ1	45.614	57	31	0	172	228	174	230	3.96e-06	51.6
PseudomonasaeruginosaLasR	B9CLG1	41.667	60	35	0	174	233	169	228	3.99e-06	51.6
PseudomonasaeruginosaLasR	F5RBN9	34.483	87	57	0	136	222	199	285	4.01e-06	52
PseudomonasaeruginosaLasR	A0A1H1VTH9	37.805	82	51	0	153	234	126	207	4.02e-06	51.2
PseudomonasaeruginosaLasR	A0A3M8B7I0	45.763	59	32	0	176	234	173	231	4.19e-06	51.6
PseudomonasaeruginosaLasR	C0Z730	45.763	59	32	0	176	234	173	231	4.23e-06	51.6
PseudomonasaeruginosaLasR	M8DFP6	45.763	59	32	0	176	234	173	231	4.27e-06	51.6
PseudomonasaeruginosaLasR	R7HE67	47.17	53	28	0	176	228	5	57	4.3e-06	48.1
PseudomonasaeruginosaLasR	K0YL19	44.262	61	34	0	165	225	439	499	4.33e-06	52.4
PseudomonasaeruginosaLasR	C2JWK5	49.123	57	29	0	176	232	142	198	4.33e-06	51.2
PseudomonasaeruginosaLasR	A0A376GT54	38.554	83	48	2	155	236	132	212	4.34e-06	51.2
PseudomonasaeruginosaLasR	R9CDZ7	45.763	59	32	0	176	234	12	70	4.43e-06	48.5
PseudomonasaeruginosaLasR	F3MZV5	49.123	57	29	0	176	232	141	197	4.45e-06	51.2
PseudomonasaeruginosaLasR	A0A5B0WLS8	43.75	64	34	1	171	234	175	236	4.47e-06	51.6
PseudomonasaeruginosaLasR	B1LZK7	43.86	57	32	0	176	232	245	301	4.58e-06	52
PseudomonasaeruginosaLasR	D5DLQ4	45.763	59	32	0	176	234	12	70	4.75e-06	48.1
PseudomonasaeruginosaLasR	A0A4P8X7U5	45.763	59	32	0	176	234	12	70	4.75e-06	48.1
PseudomonasaeruginosaLasR	O07528	47.541	61	32	0	175	235	148	208	4.77e-06	51.2
PseudomonasaeruginosaLasR	A0A150H7D7	42.857	63	36	0	174	236	139	201	5e-06	50.8
PseudomonasaeruginosaLasR	A0A345PHY9	45.763	59	32	0	176	234	12	70	5e-06	48.1
PseudomonasaeruginosaLasR	A0A087LD98	45.763	59	32	0	176	234	12	70	5.1e-06	48.1
PseudomonasaeruginosaLasR	A0A516KE05	33.673	98	59	1	137	228	107	204	5.16e-06	50.8
PseudomonasaeruginosaLasR	U5LE82	45.763	59	32	0	176	234	12	70	5.42e-06	48.1
PseudomonasaeruginosaLasR	A0A369YA32	47.059	51	27	0	176	226	147	197	5.62e-06	50.8
PseudomonasaeruginosaLasR	B6I6Y4	37.037	81	42	1	164	235	65	145	5.68e-06	50.1
PseudomonasaeruginosaLasR	W7LEK0	45.763	59	32	0	176	234	12	70	5.7e-06	48.1
PseudomonasaeruginosaLasR	Q6AAP9	34.066	91	60	0	144	234	114	204	5.9e-06	50.8
PseudomonasaeruginosaLasR	A0A1Y4QPK1	45.283	53	29	0	176	228	5	57	6.15e-06	47.8
PseudomonasaeruginosaLasR	A0A090J2Y5	45.763	59	32	0	176	234	14	72	6.28e-06	48.1
PseudomonasaeruginosaLasR	Q46791	37.037	81	42	1	164	235	64	144	6.35e-06	49.7
PseudomonasaeruginosaLasR	A0A653AYM7	43.636	55	31	0	176	230	156	210	6.46e-06	50.8
PseudomonasaeruginosaLasR	F7UV29	45.763	59	32	0	165	223	371	429	6.51e-06	51.6
PseudomonasaeruginosaLasR	G4HKA9	37.805	82	51	0	155	236	118	199	6.54e-06	50.4
PseudomonasaeruginosaLasR	L1MAP5	40.58	69	40	1	169	236	148	216	6.67e-06	50.8
PseudomonasaeruginosaLasR	B1C130	49.057	53	27	0	176	228	5	57	6.8e-06	47.8
PseudomonasaeruginosaLasR	WP_019990155.1	44.615	65	36	0	171	235	153	217	7.01e-06	50.8
PseudomonasaeruginosaLasR	A7LUM7	40.984	61	36	0	176	236	214	274	7.03e-06	51.2
PseudomonasaeruginosaLasR	B1ZLS3	43.86	57	32	0	176	232	239	295	7.27e-06	51.2
PseudomonasaeruginosaLasR	A0A4V7TK64	43.077	65	37	0	172	236	134	198	7.34e-06	50.4
PseudomonasaeruginosaLasR	A0A4R6GB79	42.857	63	36	0	173	235	189	251	7.68e-06	50.8
PseudomonasaeruginosaLasR	E5XIK9	47.458	59	31	0	176	234	135	193	7.92e-06	50.4
PseudomonasaeruginosaLasR	U2QH56	47.458	59	31	0	176	234	135	193	7.92e-06	50.4
PseudomonasaeruginosaLasR	A0A022LJX2	44.444	63	35	0	174	236	142	204	8.03e-06	50.4
PseudomonasaeruginosaLasR	W0AL90	32.927	82	53	1	146	227	122	201	8.34e-06	50.4
PseudomonasaeruginosaLasR	B1EKG4	32.927	82	53	1	146	227	122	201	8.34e-06	50.4
PseudomonasaeruginosaLasR	H3KHD7	41.27	63	37	0	168	230	166	228	8.34e-06	50.8
PseudomonasaeruginosaLasR	W7LB23	42.623	61	35	0	175	235	151	211	8.49e-06	50.4
PseudomonasaeruginosaLasR	A0A4R6GCQ2	44.262	61	34	0	176	236	149	209	8.75e-06	50.4
PseudomonasaeruginosaLasR	B1FZP9	21.622	222	157	5	22	227	104	324	8.86e-06	51.2
PseudomonasaeruginosaLasR	G9Z7P0	37.143	70	42	1	167	234	170	239	9.28e-06	50.4
PseudomonasaeruginosaLasR	A0A2H1JBV2	43.548	62	35	0	174	235	152	213	9.4e-06	50.4
PseudomonasaeruginosaLasR	G4HI95	32.394	71	48	0	166	236	141	211	9.56e-06	50.4
AgrobacteriumtumefaciensTraR	F7UHC6	61.966	234	89	0	1	234	8	241	4.94e-104	305
AgrobacteriumtumefaciensTraR	F7UHX0	47.009	234	124	0	1	234	1	234	3.91e-81	246
AgrobacteriumtumefaciensTraR	A0A1Y2JAK6	34.562	217	133	5	25	234	27	241	4.62e-31	119
AgrobacteriumtumefaciensTraR	A0A1Y2JXJ7	31.553	206	136	3	34	234	37	242	1.45e-26	107
AgrobacteriumtumefaciensTraR	A0A1Y2JY57	31.579	190	125	2	50	234	3	192	2.81e-26	105
AgrobacteriumtumefaciensTraR	A0A1Y2JRQ8	30.531	226	146	4	1	220	5	225	2.55e-25	103
AgrobacteriumtumefaciensTraR	Q98A91	29.583	240	163	3	1	234	1	240	4.33e-24	100
AgrobacteriumtumefaciensTraR	Q98AL3	26.471	170	123	1	52	221	66	233	4.41e-18	85.1
AgrobacteriumtumefaciensTraR	A0A6B9FMA5	31.122	196	121	6	43	234	56	241	1.73e-17	83.2
AgrobacteriumtumefaciensTraR	B1M2Q8	29.744	195	125	5	43	234	56	241	5.11e-16	79.3
AgrobacteriumtumefaciensTraR	B1G471	28.402	169	116	2	53	221	84	247	1.25e-15	78.6
AgrobacteriumtumefaciensTraR	E7RTN7	27.236	246	153	7	1	234	1	232	4.08e-15	76.6
AgrobacteriumtumefaciensTraR	R8Z006	24.561	228	162	4	1	221	1	225	5.72e-15	76.3
AgrobacteriumtumefaciensTraR	G3XD77	24.645	211	143	4	27	228	27	230	9.86e-15	75.9
AgrobacteriumtumefaciensTraR	F0KJC9	24.123	228	163	4	1	221	1	225	1.01e-13	73.2
AgrobacteriumtumefaciensTraR	A0A023RL40	24.762	210	147	4	30	234	73	276	1.72e-13	73.2
AgrobacteriumtumefaciensTraR	A0A059ZL64	24.123	228	163	4	1	221	1	225	2.8e-13	71.6
AgrobacteriumtumefaciensTraR	B1Z7Q1	26.563	192	135	2	44	234	56	242	4.02e-13	71.2
AgrobacteriumtumefaciensTraR	Q98PA5	28.365	208	138	6	31	234	40	240	5.63e-13	70.9
AgrobacteriumtumefaciensTraR	A0A0F6TWT1	22.321	224	166	4	15	234	6	225	2.94e-12	68.9
AgrobacteriumtumefaciensTraR	A0A0H3B295	22.936	218	152	4	32	234	26	242	6.34e-12	68.2
AgrobacteriumtumefaciensTraR	A0A2V4GNS7	23.707	232	147	7	21	234	15	234	7.99e-12	67.8
AgrobacteriumtumefaciensTraR	A0A085HK83	27.23	213	140	5	25	230	44	248	8.11e-12	68.2
AgrobacteriumtumefaciensTraR	A0A3N6V9R8	26.702	191	133	4	30	215	36	224	1.38e-11	67.4
AgrobacteriumtumefaciensTraR	A0KHA7	24.242	231	156	7	16	234	25	248	1.47e-11	67.4
AgrobacteriumtumefaciensTraR	P54292	24.623	199	133	4	32	221	38	228	2.88e-11	66.2
AgrobacteriumtumefaciensTraR	A0A2S5F6F6	22.596	208	158	3	30	234	36	243	4.2e-11	65.9
AgrobacteriumtumefaciensTraR	A0A125Y3E0	23.558	208	156	3	30	234	36	243	4.37e-11	65.9
AgrobacteriumtumefaciensTraR	F7U7C9	26.786	224	137	8	25	234	27	237	4.7e-11	65.5
AgrobacteriumtumefaciensTraR	A0A023RRD2	23.077	208	157	3	30	234	36	243	5.02e-11	65.9
AgrobacteriumtumefaciensTraR	A0A2G4TZ89	23.853	218	150	4	32	234	26	242	7.74e-11	65.1
AgrobacteriumtumefaciensTraR	A0A3A9IJ62	22.596	208	158	3	30	234	36	243	8.46e-11	65.1
AgrobacteriumtumefaciensTraR	R0DNZ7	26.882	186	130	2	51	234	70	251	8.52e-11	65.1
AgrobacteriumtumefaciensTraR	D4F8G6	22.273	220	148	5	31	234	22	234	2.37e-10	63.5
AgrobacteriumtumefaciensTraR	A0A1L3F358	24.091	220	149	4	16	234	41	243	3.02e-10	63.5
AgrobacteriumtumefaciensTraR	A0A0H3DUW2	24.201	219	143	8	32	234	23	234	3.95e-10	63.2
AgrobacteriumtumefaciensTraR	A0A380PR54	23.041	217	152	4	32	234	26	241	5.14e-10	62.8
AgrobacteriumtumefaciensTraR	E7RTN6	24.167	240	164	7	1	234	9	236	5.2e-10	62.8
AgrobacteriumtumefaciensTraR	A0A085ASQ4	25.123	203	135	4	37	228	27	223	5.5e-10	62.4
AgrobacteriumtumefaciensTraR	A1JMX7	23.041	217	152	4	32	234	26	241	6.5e-10	62.4
AgrobacteriumtumefaciensTraR	A0A379ALC9	20.541	185	145	2	50	234	46	228	6.58e-10	62.4
AgrobacteriumtumefaciensTraR	A0A3A9IKG5	25.822	213	141	6	30	229	36	244	7.29e-10	62.4
AgrobacteriumtumefaciensTraR	B1G161	23.577	246	164	6	3	234	17	252	1.03e-09	62
AgrobacteriumtumefaciensTraR	A0A376FB79	21.5	200	153	3	36	234	32	228	1.3e-09	61.6
AgrobacteriumtumefaciensTraR	A0A084ZKR5	21.888	233	160	6	18	234	10	236	1.65e-09	61.2
AgrobacteriumtumefaciensTraR	A0A5Q8C0D5	24.645	211	144	7	37	234	31	239	2.07e-09	61.2
AgrobacteriumtumefaciensTraR	A0A3L9SKD4	25.316	237	149	8	18	234	12	240	4.69e-09	60.1
AgrobacteriumtumefaciensTraR	H5V0Z7	25.472	212	136	5	36	234	38	240	5.07e-09	60.1
AgrobacteriumtumefaciensTraR	A0A244B8A5	25.134	187	130	4	51	234	61	240	7.64e-09	59.3
AgrobacteriumtumefaciensTraR	A0A379AHU5	23.451	226	150	6	21	234	26	240	7.95e-09	59.3
AgrobacteriumtumefaciensTraR	G9Z911	23.415	205	136	4	37	228	39	235	1.85e-08	58.2
AgrobacteriumtumefaciensTraR	A0A0F6B2T2	26.238	202	117	7	47	234	57	240	2.02e-08	58.2
AgrobacteriumtumefaciensTraR	Q98BC5	24.352	193	141	4	43	234	54	242	2.16e-08	58.2
AgrobacteriumtumefaciensTraR	S3IRE4	23.223	211	134	4	30	228	40	234	2.81e-08	57.8
AgrobacteriumtumefaciensTraR	A0A3A9I0Z7	22.115	208	157	4	30	234	44	249	2.91e-08	58.2
AgrobacteriumtumefaciensTraR	C4WH06	24.725	182	119	4	55	228	61	232	3.49e-08	57.4
AgrobacteriumtumefaciensTraR	A0A0D7LVS3	24.786	234	133	9	23	234	28	240	3.59e-08	57.4
AgrobacteriumtumefaciensTraR	A0A5B0SUF5	24.786	234	133	9	23	234	28	240	3.66e-08	57.4
AgrobacteriumtumefaciensTraR	A0A3A9IDT0	21.905	210	155	5	30	234	44	249	4.24e-08	57.4
AgrobacteriumtumefaciensTraR	B7LP49	26.23	183	121	5	51	228	72	245	5.31e-08	57
AgrobacteriumtumefaciensTraR	A0A0X8LHL9	25.991	227	153	7	10	229	13	231	5.44e-08	57
AgrobacteriumtumefaciensTraR	S7I770	25.991	227	153	7	10	229	13	231	6.29e-08	57
AgrobacteriumtumefaciensTraR	W0LC22	22.624	221	146	6	32	234	26	239	8.49e-08	56.6
AgrobacteriumtumefaciensTraR	A0A381GL25	25.893	224	139	8	25	234	30	240	1.14e-07	56.2
AgrobacteriumtumefaciensTraR	D2ZDV7	25.131	191	133	4	47	234	57	240	1.7e-07	55.5
AgrobacteriumtumefaciensTraR	A0A0H3HDL2	21.702	235	171	5	5	234	14	240	2.08e-07	55.5
AgrobacteriumtumefaciensTraR	E3HPS4	21.795	234	159	5	1	221	1	223	2.82e-07	55.1
AgrobacteriumtumefaciensTraR	A0A0H3B1V3	22.791	215	146	6	37	234	31	242	4.34e-07	54.3
AgrobacteriumtumefaciensTraR	Q8XBD0	25.263	190	126	5	51	234	61	240	5.09e-07	54.3
AgrobacteriumtumefaciensTraR	P07026	25.263	190	126	5	51	234	61	240	6.4e-07	53.9
AgrobacteriumtumefaciensTraR	A0A2N5AET5	24.365	197	127	5	47	234	57	240	7.9e-07	53.5
AgrobacteriumtumefaciensTraR	Q3Z2U0	24.737	190	127	5	51	234	61	240	9.48e-07	53.5
AgrobacteriumtumefaciensTraR	Q1RAM4	24.737	190	127	5	51	234	65	244	1.01e-06	53.5
AgrobacteriumtumefaciensTraR	M1K5M3	26.263	198	122	6	47	234	57	240	1.06e-06	53.1
AgrobacteriumtumefaciensTraR	A0A6I4KES0	24.737	190	127	5	51	234	61	240	1.25e-06	53.1
AgrobacteriumtumefaciensTraR	V5CS73	25	192	120	5	47	228	57	234	1.38e-06	52.8
AgrobacteriumtumefaciensTraR	A0A6I2J5T2	24.044	183	125	5	51	228	61	234	1.6e-06	52.8
AgrobacteriumtumefaciensTraR	W0L9F2	21.586	227	143	6	32	234	26	241	1.87e-06	52.8
AgrobacteriumtumefaciensTraR	B6I0W4	24.737	190	127	5	51	234	65	244	2e-06	52.4
AgrobacteriumtumefaciensTraR	A0A399M1Q9	22.951	244	169	6	1	234	1	235	2.12e-06	52.4
AgrobacteriumtumefaciensTraR	A0A378CQ14	22.165	194	135	5	47	234	57	240	2.54e-06	52
AgrobacteriumtumefaciensTraR	A0A085HFY9	19.469	226	164	6	21	234	11	230	3.04e-06	52
AgrobacteriumtumefaciensTraR	R0DUB4	23.671	207	150	3	30	234	46	246	3.89e-06	51.6
AgrobacteriumtumefaciensTraR	A0A0H3FY98	23.786	206	117	6	47	234	45	228	4.6e-06	51.2
AgrobacteriumtumefaciensTraR	A8AFB2	25.888	197	124	6	47	234	57	240	5.23e-06	51.2
AgrobacteriumtumefaciensTraR	A0A0T9NGL7	21.681	226	158	7	21	234	15	233	7.98e-06	50.8
AgrobacteriumtumefaciensTraR	A0A2G4U777	22.535	213	146	6	37	234	31	239	8.47e-06	50.8
AgrobacteriumtumefaciensTraR	B1EQ87	23.56	191	128	6	51	234	49	228	9.15e-06	50.4
AgrobacteriumtumefaciensTraR	A0A2X2EEU6	22.685	216	135	6	37	234	39	240	9.87e-06	50.4
ChromobacteriumviolaceumCviR	A0A653B1A5	31.844	179	88	4	72	217	62	239	1.12e-20	92
ChromobacteriumviolaceumCviR	Q98AL3	28.571	238	118	7	39	225	9	245	6.38e-18	84.7
ChromobacteriumviolaceumCviR	A0A0F6TWT1	27.928	222	117	5	37	225	13	224	1.35e-17	83.2
ChromobacteriumviolaceumCviR	A0A376FB79	29.73	222	113	5	37	225	16	227	2.14e-17	82.8
ChromobacteriumviolaceumCviR	A0A379ALC9	28.829	222	115	5	37	225	16	227	5.82e-17	81.6
ChromobacteriumviolaceumCviR	A0A023RL40	28.571	217	105	6	50	217	52	267	1.46e-16	81.6
ChromobacteriumviolaceumCviR	D4F8G6	28.07	228	118	5	39	225	11	233	2.19e-16	80.1
ChromobacteriumviolaceumCviR	R0DUB4	28.5	200	98	5	69	230	58	250	5.23e-16	79.3
ChromobacteriumviolaceumCviR	A0A379AHU5	32.203	177	77	4	76	215	59	229	5.65e-16	79.3
ChromobacteriumviolaceumCviR	E5YD94	26.293	232	119	6	40	225	15	240	7.32e-16	79
ChromobacteriumviolaceumCviR	F0KJC9	29.73	185	86	5	80	225	58	237	7.59e-16	79
ChromobacteriumviolaceumCviR	A0A1Y2JAK6	30.319	188	92	6	79	227	55	242	8.96e-16	78.6
ChromobacteriumviolaceumCviR	R8Z006	26.923	182	95	4	80	225	58	237	1.34e-15	78.2
ChromobacteriumviolaceumCviR	G9YBV1	25.862	232	120	6	40	225	15	240	1.54e-15	78.2
ChromobacteriumviolaceumCviR	A0A2X2EEU6	29.412	187	87	5	75	221	58	239	2.24e-15	77.4
ChromobacteriumviolaceumCviR	A7MP16	30.89	191	88	6	71	221	54	240	2.79e-15	77.4
ChromobacteriumviolaceumCviR	G9Z911	29.545	176	84	4	76	215	59	230	2.91e-15	77.4
ChromobacteriumviolaceumCviR	S3IRE4	32	175	80	6	76	215	59	229	1.15e-14	75.5
ChromobacteriumviolaceumCviR	A0A0H3B1V3	26.131	199	101	3	79	231	49	247	1.55e-14	75.5
ChromobacteriumviolaceumCviR	A0A3A9IJ62	27.604	192	99	4	69	221	48	238	1.84e-14	75.5
ChromobacteriumviolaceumCviR	A0A0Q2N7Y7	28.571	189	95	5	73	223	50	236	2.19e-14	74.7
ChromobacteriumviolaceumCviR	A0A6I2J5T2	31.111	180	85	5	71	215	54	229	2.47e-14	74.7
ChromobacteriumviolaceumCviR	S7I770	29.101	189	94	6	73	223	50	236	2.68e-14	74.7
ChromobacteriumviolaceumCviR	A0A2S5F6F6	27.604	192	99	4	69	221	48	238	3.08e-14	74.7
ChromobacteriumviolaceumCviR	A0A0X8LHL9	29.101	189	94	6	73	223	50	236	3.22e-14	74.3
ChromobacteriumviolaceumCviR	A0A125Y3E0	29.255	188	93	5	69	217	48	234	3.62e-14	74.7
ChromobacteriumviolaceumCviR	A0KQW9	32.394	142	69	3	81	217	60	179	5.24e-14	73.2
ChromobacteriumviolaceumCviR	R0DNZ7	28.177	181	91	7	79	223	71	248	6.46e-14	73.9
ChromobacteriumviolaceumCviR	P25084	25.221	226	123	8	39	225	18	236	7.05e-14	73.6
ChromobacteriumviolaceumCviR	A5W919	25.773	194	103	5	62	220	42	229	7.28e-14	73.2
ChromobacteriumviolaceumCviR	A0A023RRD2	28.723	188	94	5	69	217	48	234	9.23e-14	73.6
ChromobacteriumviolaceumCviR	A0A2N5AET5	30.055	183	83	6	79	221	62	239	1.06e-13	72.8
ChromobacteriumviolaceumCviR	A0A3A9IKG5	29.744	195	99	5	69	225	48	242	1.08e-13	73.2
ChromobacteriumviolaceumCviR	A0A0H3DUW2	27.193	228	120	6	39	225	11	233	1.96e-13	72
ChromobacteriumviolaceumCviR	A0A0H3FY98	27.749	191	93	5	71	221	42	227	2.94e-13	71.6
ChromobacteriumviolaceumCviR	A0A059ZL64	28.108	185	89	5	80	225	58	237	4.03e-13	71.2
ChromobacteriumviolaceumCviR	A0A085HFY9	29.787	188	88	6	79	225	45	229	4.11e-13	71.2
ChromobacteriumviolaceumCviR	D2ZDV7	31.609	174	80	5	76	214	59	228	4.49e-13	71.2
ChromobacteriumviolaceumCviR	A0A4S3LRA2	25.101	247	130	7	33	231	9	248	5.76e-13	71.2
ChromobacteriumviolaceumCviR	A0A2V4GNS7	27.948	229	112	6	48	225	7	233	6.09e-13	70.9
ChromobacteriumviolaceumCviR	H5V0Z7	31.579	190	91	7	69	221	52	239	6.19e-13	70.9
ChromobacteriumviolaceumCviR	A0KHA7	25.134	187	103	4	67	217	54	239	7.34e-13	70.9
ChromobacteriumviolaceumCviR	A0A1Y2JXJ7	28.497	193	98	5	75	227	51	243	7.88e-13	70.5
ChromobacteriumviolaceumCviR	G3XD77	29.48	173	82	4	80	216	58	226	9.07e-13	70.5
ChromobacteriumviolaceumCviR	A0A399M1Q9	27.473	182	89	5	76	220	54	229	9.66e-13	70.1
ChromobacteriumviolaceumCviR	C4WH06	29.651	172	88	5	79	217	58	229	9.77e-13	70.1
ChromobacteriumviolaceumCviR	A0A0D7LVS3	30.857	175	82	5	76	215	59	229	1.09e-12	70.1
ChromobacteriumviolaceumCviR	A0A5B0SUF5	31.034	174	81	5	76	214	59	228	1.1e-12	70.1
ChromobacteriumviolaceumCviR	A0A0F6B2T2	31.25	176	80	6	76	215	59	229	1.13e-12	70.1
ChromobacteriumviolaceumCviR	A1JMX7	30.208	192	89	4	79	225	49	240	1.33e-12	70.1
ChromobacteriumviolaceumCviR	A0A0U1HMM3	28.497	193	91	4	79	225	49	240	1.43e-12	70.1
ChromobacteriumviolaceumCviR	A0A0A5PL30	30.348	201	82	7	69	221	48	238	1.45e-12	70.1
ChromobacteriumviolaceumCviR	A0A3L9SKD4	31.579	171	76	5	79	213	62	227	1.53e-12	69.7
ChromobacteriumviolaceumCviR	A0A378CQ14	29.508	183	84	6	79	221	62	239	1.59e-12	69.7
ChromobacteriumviolaceumCviR	A0A381GL25	31.034	174	81	5	76	214	59	228	1.62e-12	69.7
ChromobacteriumviolaceumCviR	A0A244B8A5	31.034	174	79	5	76	213	59	227	1.66e-12	69.7
ChromobacteriumviolaceumCviR	A0A0H3B295	26.425	193	96	2	79	225	49	241	1.67e-12	69.7
ChromobacteriumviolaceumCviR	Q98BC5	27.473	182	97	6	70	217	53	233	1.71e-12	69.7
ChromobacteriumviolaceumCviR	A0A0H3HDL2	27.807	187	90	5	75	221	58	239	1.74e-12	69.7
ChromobacteriumviolaceumCviR	A0A380PR54	29.949	197	93	4	79	230	49	245	1.84e-12	69.7
ChromobacteriumviolaceumCviR	M1K5M3	30.286	175	83	5	76	215	59	229	1.93e-12	69.3
ChromobacteriumviolaceumCviR	Q98A91	23.729	177	98	4	80	219	56	232	1.99e-12	69.3
ChromobacteriumviolaceumCviR	D2YH98	50	58	29	0	167	224	163	220	2.13e-12	68.9
ChromobacteriumviolaceumCviR	A6WVC5	28.977	176	84	4	79	217	55	226	2.41e-12	69.3
ChromobacteriumviolaceumCviR	A0A085HK83	29.834	181	85	7	80	223	77	252	2.44e-12	69.3
ChromobacteriumviolaceumCviR	E3HVG1	44.262	61	34	0	165	225	17	77	2.89e-12	65.5
ChromobacteriumviolaceumCviR	A0A084ZKR5	24.868	189	100	3	79	225	47	235	3.21e-12	68.9
ChromobacteriumviolaceumCviR	A0A1Y2JY57	28.877	187	93	5	75	221	1	187	3.47e-12	67.8
ChromobacteriumviolaceumCviR	A0A3N6V9R8	29.5	200	85	6	69	221	48	238	4.04e-12	68.9
ChromobacteriumviolaceumCviR	A0A085ASQ4	28	175	86	5	76	214	47	217	4.76e-12	68.2
ChromobacteriumviolaceumCviR	A0A5B0T4N6	39.583	96	47	3	129	219	118	207	6.37e-12	67.8
ChromobacteriumviolaceumCviR	Q8XBD0	29.609	179	85	6	78	220	61	234	1e-11	67.4
ChromobacteriumviolaceumCviR	A8AFB2	31.609	174	80	5	76	214	59	228	1.13e-11	67.4
ChromobacteriumviolaceumCviR	E3HPS4	27.128	188	95	5	75	225	53	235	1.18e-11	67.4
ChromobacteriumviolaceumCviR	D4B866	30.286	175	83	5	76	215	59	229	1.25e-11	67.4
ChromobacteriumviolaceumCviR	A0A085A9G8	41.25	80	41	1	140	219	117	190	1.83e-11	66.2
ChromobacteriumviolaceumCviR	A0KFR4	25.738	237	124	5	37	221	3	239	1.88e-11	67
ChromobacteriumviolaceumCviR	A0A023RP29	29.851	201	83	7	69	221	48	238	1.91e-11	67
ChromobacteriumviolaceumCviR	A0A2G4TZ89	28.866	194	90	4	79	225	49	241	1.96e-11	66.6
ChromobacteriumviolaceumCviR	A0A3A9IDT0	25.888	197	106	6	67	225	54	248	2.12e-11	67
ChromobacteriumviolaceumCviR	W0L9F2	25.551	227	120	5	54	231	20	246	2.28e-11	66.6
ChromobacteriumviolaceumCviR	B1M717	50	58	29	0	166	223	135	192	2.85e-11	65.5
ChromobacteriumviolaceumCviR	B7LP49	28.814	177	87	5	79	220	73	245	3.21e-11	66.2
ChromobacteriumviolaceumCviR	Q1RAM4	29.05	179	86	6	78	220	65	238	3.24e-11	66.2
ChromobacteriumviolaceumCviR	A0A0X8P068	45.455	66	36	0	156	221	8	73	3.32e-11	62.4
ChromobacteriumviolaceumCviR	A0A1Y2JRQ8	28.814	177	89	5	79	218	55	231	3.59e-11	65.9
ChromobacteriumviolaceumCviR	Q3Z2U0	29.05	179	86	6	78	220	61	234	3.66e-11	65.9
ChromobacteriumviolaceumCviR	P07026	29.05	179	86	6	78	220	61	234	4.69e-11	65.5
ChromobacteriumviolaceumCviR	A0A6I4KES0	29.05	179	86	6	78	220	61	234	4.78e-11	65.5
ChromobacteriumviolaceumCviR	B6I0W4	29.05	179	86	6	78	220	65	238	5.65e-11	65.5
ChromobacteriumviolaceumCviR	E7RTN7	28.177	181	90	5	80	225	59	234	6.46e-11	65.1
ChromobacteriumviolaceumCviR	B7LJT4	36.792	106	55	3	119	219	111	209	6.51e-11	64.7
ChromobacteriumviolaceumCviR	V5CS73	28.571	175	84	5	76	214	59	228	1.12e-10	64.7
ChromobacteriumviolaceumCviR	A0A336NZX6	37.5	96	49	3	129	219	118	207	1.44e-10	63.9
ChromobacteriumviolaceumCviR	D4B7I9	37.5	96	49	3	129	219	128	217	1.48e-10	63.9
ChromobacteriumviolaceumCviR	A0A0F6B3X5	36.735	98	51	3	127	219	116	207	1.56e-10	63.9
ChromobacteriumviolaceumCviR	A0A0D7LWK2	37.5	96	49	3	129	219	118	207	1.69e-10	63.5
ChromobacteriumviolaceumCviR	A0A484Z1P8	46.154	65	31	1	161	221	14	78	2.08e-10	60.1
ChromobacteriumviolaceumCviR	B1M9X4	27.011	174	91	5	80	217	65	238	2.65e-10	63.5
ChromobacteriumviolaceumCviR	J7JGK8	27.119	177	87	4	79	218	57	228	3.29e-10	63.2
ChromobacteriumviolaceumCviR	A0A3A9I0E1	24.365	197	109	6	67	225	54	248	3.68e-10	63.5
ChromobacteriumviolaceumCviR	A0A376FQ86	30.539	167	75	5	85	215	1	162	4.05e-10	62
ChromobacteriumviolaceumCviR	A0A3A9IBN2	24.365	197	109	6	67	225	54	248	4.13e-10	63.2
ChromobacteriumviolaceumCviR	A0A1L3F358	29.63	189	97	7	67	221	52	238	5.69e-10	62.8
ChromobacteriumviolaceumCviR	W0LC22	26.425	193	96	3	78	225	47	238	6.16e-10	62.8
ChromobacteriumviolaceumCviR	A0A0F6RF91	45	60	32	1	160	219	149	207	6.24e-10	62
ChromobacteriumviolaceumCviR	P31802	46.296	54	29	0	166	219	154	207	6.69e-10	62
ChromobacteriumviolaceumCviR	A0A399MCU8	37.313	67	40	1	161	225	12	78	6.89e-10	58.9
ChromobacteriumviolaceumCviR	D2AF00	46.296	54	29	0	166	219	154	207	7.03e-10	62
ChromobacteriumviolaceumCviR	Q3Z014	46.296	54	29	0	166	219	154	207	7.1e-10	62
ChromobacteriumviolaceumCviR	Q32HZ3	46.296	54	29	0	166	219	154	207	7.1e-10	62
ChromobacteriumviolaceumCviR	B6I191	46.296	54	29	0	166	219	154	207	7.1e-10	62
ChromobacteriumviolaceumCviR	A0A6I4K8W2	46.296	54	29	0	166	219	154	207	7.1e-10	62
ChromobacteriumviolaceumCviR	Q1R9M6	46.296	54	29	0	166	219	164	217	7.51e-10	62
ChromobacteriumviolaceumCviR	B1EQ87	29.07	172	83	5	78	214	49	216	7.71e-10	62
ChromobacteriumviolaceumCviR	Q8XE66	46.296	54	29	0	166	219	154	207	8.16e-10	61.6
ChromobacteriumviolaceumCviR	A0A1Y2JS36	37.647	85	45	2	137	217	32	112	8.17e-10	59.7
ChromobacteriumviolaceumCviR	A0A3N6XJP6	24.868	189	102	6	67	217	54	240	8.18e-10	62.4
ChromobacteriumviolaceumCviR	A0A5Q8C0D5	25.726	241	113	7	43	225	6	238	8.27e-10	62.4
ChromobacteriumviolaceumCviR	A8AE26	46.296	54	29	0	166	219	154	207	8.58e-10	61.6
ChromobacteriumviolaceumCviR	W0ATL7	46.296	54	29	0	166	219	154	207	8.66e-10	61.6
ChromobacteriumviolaceumCviR	B1EJU1	46.296	54	29	0	166	219	154	207	8.75e-10	61.6
ChromobacteriumviolaceumCviR	W0AUI8	28.09	178	89	5	78	220	61	234	1.13e-09	61.6
ChromobacteriumviolaceumCviR	A3MYD1	48.438	64	30	1	159	219	139	202	1.35e-09	61.2
ChromobacteriumviolaceumCviR	A0A022LYG9	50.909	55	27	0	166	220	156	210	1.4e-09	61.2
ChromobacteriumviolaceumCviR	A0A377FRP4	44.068	59	33	0	160	218	162	220	1.77e-09	61.2
ChromobacteriumviolaceumCviR	E7RTN6	28.492	179	93	9	80	225	59	235	2.15e-09	60.8
ChromobacteriumviolaceumCviR	P54292	29.885	174	77	6	79	214	63	229	2.73e-09	60.8
ChromobacteriumviolaceumCviR	A0A378GPI9	27.586	174	83	5	78	214	61	228	2.78e-09	60.5
ChromobacteriumviolaceumCviR	A0A433RTT6	38.961	77	46	1	145	221	141	216	3.11e-09	60.5
ChromobacteriumviolaceumCviR	A0A3A9I0Z7	24.868	189	102	6	67	217	54	240	3.12e-09	60.8
ChromobacteriumviolaceumCviR	A5W175	38.333	60	37	0	166	225	19	78	3.57e-09	57
ChromobacteriumviolaceumCviR	A0A136QJ43	42.623	61	35	0	161	221	10	70	4e-09	56.6
ChromobacteriumviolaceumCviR	L1QMX2	43.077	65	37	0	154	218	124	188	4.22e-09	59.7
ChromobacteriumviolaceumCviR	A0A2U2BMG1	44.643	56	31	0	166	221	4	59	4.39e-09	57
ChromobacteriumviolaceumCviR	A0A411T174	44.643	56	31	0	166	221	4	59	4.44e-09	57
ChromobacteriumviolaceumCviR	R0E358	50.943	53	26	0	166	218	139	191	4.69e-09	59.3
ChromobacteriumviolaceumCviR	R0CD17	50.943	53	26	0	166	218	139	191	5.03e-09	59.3
ChromobacteriumviolaceumCviR	A0A369YA32	44.776	67	34	1	156	219	134	200	5.24e-09	59.3
ChromobacteriumviolaceumCviR	H5UY71	48.148	54	28	0	166	219	154	207	6.19e-09	59.3
ChromobacteriumviolaceumCviR	A0A3S5K025	45.161	62	31	1	160	218	21	82	8.26e-09	56.2
ChromobacteriumviolaceumCviR	Q3K6H8	48.333	60	31	0	166	225	175	234	8.89e-09	59.3
ChromobacteriumviolaceumCviR	A0A133QDJ6	36.986	73	45	1	150	221	131	203	9.98e-09	58.5
ChromobacteriumviolaceumCviR	B1M2Q8	27.011	174	94	5	75	217	61	232	1.1e-08	58.9
ChromobacteriumviolaceumCviR	E7RYL1	41.935	62	36	0	157	218	160	221	1.43e-08	58.5
ChromobacteriumviolaceumCviR	A0A411HNF1	50	54	27	0	166	219	158	211	1.5e-08	58.2
ChromobacteriumviolaceumCviR	A0A1H1PPS3	40.909	66	39	0	160	225	154	219	1.57e-08	58.2
ChromobacteriumviolaceumCviR	A0A031G1P8	43.939	66	37	0	166	231	168	233	1.59e-08	58.5
ChromobacteriumviolaceumCviR	A0A2T4PSH5	39.189	74	44	1	149	221	130	203	1.69e-08	58.2
ChromobacteriumviolaceumCviR	A0A6B9FMA5	26.012	173	97	4	75	217	61	232	1.72e-08	58.5
ChromobacteriumviolaceumCviR	W0L9A8	39.024	82	45	2	143	219	114	195	1.92e-08	57.8
ChromobacteriumviolaceumCviR	A0A133Q772	46.429	56	30	0	166	221	147	202	1.99e-08	57.8
ChromobacteriumviolaceumCviR	C0M6W8	43.548	62	35	0	166	227	148	209	2.11e-08	57.8
ChromobacteriumviolaceumCviR	Q1JKQ5	43.548	62	35	0	166	227	150	211	2.14e-08	57.8
ChromobacteriumviolaceumCviR	A9BSD7	48.148	54	28	0	165	218	162	215	2.17e-08	57.8
ChromobacteriumviolaceumCviR	A0A516KE05	46.429	56	30	0	166	221	152	207	2.24e-08	57.8
ChromobacteriumviolaceumCviR	A0A5Q8C4A5	25.472	212	102	6	49	209	15	221	2.4e-08	58.2
ChromobacteriumviolaceumCviR	A0A0T5X9H7	44.118	68	36	1	157	222	133	200	2.77e-08	57.4
ChromobacteriumviolaceumCviR	D4F3B7	38.614	101	57	4	119	219	100	195	3.21e-08	57
ChromobacteriumviolaceumCviR	B1HN36	35.802	81	51	1	141	221	137	216	3.21e-08	57.4
ChromobacteriumviolaceumCviR	A0A1E4R330	35.802	81	51	1	141	221	137	216	3.21e-08	57.4
ChromobacteriumviolaceumCviR	B1Z7Q1	25.714	175	97	5	83	225	68	241	3.36e-08	57.8
ChromobacteriumviolaceumCviR	A0A090J4I4	43.333	60	33	1	159	218	152	210	3.64e-08	57.4
ChromobacteriumviolaceumCviR	U5L730	44.643	56	31	0	166	221	151	206	3.69e-08	57
ChromobacteriumviolaceumCviR	E3HVX4	49.057	53	27	0	166	218	160	212	4.05e-08	57
ChromobacteriumviolaceumCviR	A0A085HNQ1	48.148	54	28	0	166	219	149	202	4.09e-08	57
ChromobacteriumviolaceumCviR	A0A345PJ46	42.857	63	35	1	156	218	158	219	4.27e-08	57
ChromobacteriumviolaceumCviR	A0A2T4LRQ0	40.299	67	40	0	155	221	136	202	4.41e-08	57
ChromobacteriumviolaceumCviR	R9LJY8	41.379	58	34	0	161	218	151	208	4.48e-08	57
ChromobacteriumviolaceumCviR	A0A3P6J6E2	46.429	56	30	0	166	221	147	202	4.67e-08	56.6
ChromobacteriumviolaceumCviR	A0A0H3DT84	33.333	105	57	2	119	219	113	208	4.69e-08	57
ChromobacteriumviolaceumCviR	A0A1W6HGG4	46.429	56	30	0	166	221	149	204	4.98e-08	56.6
ChromobacteriumviolaceumCviR	A0A329EK06	42.857	56	32	0	166	221	165	220	4.98e-08	57
ChromobacteriumviolaceumCviR	A0A243LFE8	42.373	59	34	0	160	218	143	201	5.14e-08	56.6
ChromobacteriumviolaceumCviR	A7MKZ9	48.148	54	28	0	166	219	154	207	5.32e-08	56.6
ChromobacteriumviolaceumCviR	J3F510	47.368	57	30	0	166	222	154	210	5.33e-08	57
ChromobacteriumviolaceumCviR	A0A411HL48	40.984	61	36	0	165	225	152	212	5.37e-08	56.6
ChromobacteriumviolaceumCviR	A0A0H2VJC4	39.437	71	42	1	152	221	132	202	5.86e-08	56.6
ChromobacteriumviolaceumCviR	Q98PA5	26.857	175	97	3	75	218	58	232	5.9e-08	57
ChromobacteriumviolaceumCviR	A0A484XZV3	49.091	55	28	0	163	217	55	109	5.93e-08	54.7
ChromobacteriumviolaceumCviR	A0A4V7TKX8	50.98	51	25	0	166	216	149	199	6.23e-08	56.6
ChromobacteriumviolaceumCviR	C1D9F8	41.538	65	38	0	157	221	146	210	6.38e-08	56.6
ChromobacteriumviolaceumCviR	A0A5C8IVR1	50.98	51	25	0	166	216	149	199	6.6e-08	56.2
ChromobacteriumviolaceumCviR	A0A1H5U746	41.429	70	38	1	155	221	137	206	6.8e-08	56.2
ChromobacteriumviolaceumCviR	A0A4V1A2Y1	35.802	81	51	1	141	221	137	216	6.86e-08	56.6
ChromobacteriumviolaceumCviR	D5DNI0	42.857	56	32	0	166	221	164	219	7.14e-08	56.6
ChromobacteriumviolaceumCviR	A0A4P8X4B6	42.857	56	32	0	166	221	164	219	7.21e-08	56.6
ChromobacteriumviolaceumCviR	Q4L7F2	38.028	71	43	1	152	221	132	202	7.34e-08	56.2
ChromobacteriumviolaceumCviR	F7U7C9	44.643	56	31	0	162	217	173	228	7.61e-08	56.6
ChromobacteriumviolaceumCviR	A6X6S0	22.596	208	115	6	61	225	46	250	7.77e-08	56.6
ChromobacteriumviolaceumCviR	A0A5B0WNX1	39.344	61	37	0	158	218	146	206	8.2e-08	56.2
ChromobacteriumviolaceumCviR	A0A1D2KG87	43.636	55	31	0	164	218	144	198	8.33e-08	55.8
ChromobacteriumviolaceumCviR	A0A0S4MFZ6	38.028	71	43	1	152	221	132	202	8.5e-08	55.8
ChromobacteriumviolaceumCviR	A0A0S4MFZ6	38.028	71	43	1	152	221	132	202	8.5e-08	55.8
ChromobacteriumviolaceumCviR	R8YXQ1	50	52	26	0	166	217	257	308	8.58e-08	57
ChromobacteriumviolaceumCviR	A0A0J8V4A6	50	52	26	0	166	217	257	308	8.58e-08	57
ChromobacteriumviolaceumCviR	C4WP16	24.038	208	112	6	61	225	46	250	8.63e-08	56.6
ChromobacteriumviolaceumCviR	F5R8H4	43.333	60	34	0	156	215	182	241	8.67e-08	56.6
ChromobacteriumviolaceumCviR	U5LFT5	42.857	56	32	0	166	221	164	219	9.19e-08	56.2
ChromobacteriumviolaceumCviR	B1HUW2	44.231	52	29	0	165	216	149	200	9.4e-08	55.8
ChromobacteriumviolaceumCviR	A0A4Y4IHB3	44.231	52	29	0	165	216	149	200	9.4e-08	55.8
ChromobacteriumviolaceumCviR	A0A517CFG2	38.356	73	44	1	150	221	131	203	9.41e-08	55.8
ChromobacteriumviolaceumCviR	B9DV39	41.935	62	36	0	166	227	148	209	9.47e-08	55.8
ChromobacteriumviolaceumCviR	C0Z730	42.857	56	32	0	166	221	173	228	1.06e-07	56.2
ChromobacteriumviolaceumCviR	A0A431ZXB1	46.429	56	30	0	166	221	147	202	1.06e-07	55.8
ChromobacteriumviolaceumCviR	E3PUK6	50	50	25	0	166	215	157	206	1.07e-07	55.8
ChromobacteriumviolaceumCviR	A0A0E1VQB3	44.643	56	31	0	166	221	147	202	1.08e-07	55.8
ChromobacteriumviolaceumCviR	A0A085A5H7	49.091	55	28	0	163	217	154	208	1.08e-07	55.8
ChromobacteriumviolaceumCviR	Q49YP5	44.643	56	31	0	166	221	147	202	1.11e-07	55.8
ChromobacteriumviolaceumCviR	G8MXQ7	36.62	71	44	1	151	221	147	216	1.12e-07	55.8
ChromobacteriumviolaceumCviR	W7L894	42.857	56	32	0	166	221	165	220	1.12e-07	55.8
ChromobacteriumviolaceumCviR	A0A364UNB9	44.643	56	31	0	166	221	147	202	1.15e-07	55.5
ChromobacteriumviolaceumCviR	A0A364UNB9	44.643	56	31	0	166	221	147	202	1.15e-07	55.5
ChromobacteriumviolaceumCviR	A0A269XJL4	44.643	56	31	0	166	221	147	202	1.15e-07	55.5
ChromobacteriumviolaceumCviR	A0A3M8B7I0	42.857	56	32	0	166	221	173	228	1.16e-07	55.8
ChromobacteriumviolaceumCviR	R9BWG5	42.857	56	32	0	166	221	165	220	1.19e-07	55.8
ChromobacteriumviolaceumCviR	A0A250E337	42.857	56	32	0	166	221	161	216	1.21e-07	55.8
ChromobacteriumviolaceumCviR	A0A4U9TAV9	36.62	71	44	1	152	221	132	202	1.22e-07	55.5
ChromobacteriumviolaceumCviR	G9Y5N1	39.024	82	45	2	143	219	122	203	1.26e-07	55.5
ChromobacteriumviolaceumCviR	R8AV10	51.852	54	26	0	166	219	158	211	1.26e-07	55.8
ChromobacteriumviolaceumCviR	A0A1D2LZD5	43.103	58	33	0	161	218	144	201	1.33e-07	55.5
ChromobacteriumviolaceumCviR	E5YHC6	39.024	82	45	2	143	219	122	203	1.34e-07	55.5
ChromobacteriumviolaceumCviR	F0KKZ2	48.077	52	27	0	166	217	257	308	1.45e-07	56.2
ChromobacteriumviolaceumCviR	A0A4S3PR47	47.059	51	27	0	166	216	150	200	1.55e-07	55.5
ChromobacteriumviolaceumCviR	A1JKL4	25.114	219	103	7	62	225	22	234	1.63e-07	55.5
ChromobacteriumviolaceumCviR	G4HQ48	35.897	78	43	1	148	218	153	230	1.65e-07	55.5
ChromobacteriumviolaceumCviR	A0A380JWN9	41.935	62	36	0	166	227	148	209	1.65e-07	55.5
ChromobacteriumviolaceumCviR	B1G161	41.667	60	35	0	166	225	192	251	1.66e-07	55.8
ChromobacteriumviolaceumCviR	D5DEQ3	45.098	51	28	0	166	216	152	202	1.7e-07	55.1
ChromobacteriumviolaceumCviR	A0A0E2UDU0	40.323	62	37	0	166	227	148	209	1.7e-07	55.1
ChromobacteriumviolaceumCviR	A0A418IL35	44.643	56	31	0	166	221	147	202	1.7e-07	55.1
ChromobacteriumviolaceumCviR	A0A418IL35	44.643	56	31	0	166	221	147	202	1.7e-07	55.1
ChromobacteriumviolaceumCviR	A0A433RRG0	44.231	52	29	0	165	216	149	200	1.76e-07	55.1
ChromobacteriumviolaceumCviR	A0A380CBU6	42.857	56	32	0	166	221	149	204	1.88e-07	55.1
ChromobacteriumviolaceumCviR	A0A2V4FSN9	35.294	85	49	1	141	219	119	203	1.94e-07	55.1
ChromobacteriumviolaceumCviR	A0A4P8X966	47.059	51	27	0	166	216	152	202	1.96e-07	55.1
ChromobacteriumviolaceumCviR	B7HZ95	43.137	51	29	0	166	216	155	205	1.97e-07	55.1
ChromobacteriumviolaceumCviR	D5DD49	47.17	53	28	0	166	218	147	199	1.97e-07	55.1
ChromobacteriumviolaceumCviR	A0A4Y9Q5D0	45.161	62	33	1	158	218	144	205	2.09e-07	55.1
ChromobacteriumviolaceumCviR	A0A378E6H8	49.091	55	28	0	163	217	154	208	2.09e-07	55.1
ChromobacteriumviolaceumCviR	C4Z5D3	42.857	56	32	0	166	221	151	206	2.15e-07	55.1
ChromobacteriumviolaceumCviR	A0A150L260	42.857	56	32	0	166	221	166	221	2.16e-07	55.1
ChromobacteriumviolaceumCviR	P13800	42.857	56	32	0	166	221	166	221	2.16e-07	55.1
ChromobacteriumviolaceumCviR	A0A2S9WPI0	42.857	56	32	0	166	221	166	221	2.16e-07	55.1
ChromobacteriumviolaceumCviR	A3KLC2	42.857	56	32	0	166	221	166	221	2.16e-07	55.1
ChromobacteriumviolaceumCviR	A3KLC2	42.857	56	32	0	166	221	166	221	2.16e-07	55.1
ChromobacteriumviolaceumCviR	M5P1Q0	42.857	56	32	0	166	221	166	221	2.18e-07	55.1
ChromobacteriumviolaceumCviR	Q65EA5	42.857	56	32	0	166	221	166	221	2.18e-07	55.1
ChromobacteriumviolaceumCviR	A8FHY5	42.857	56	32	0	166	221	166	221	2.26e-07	55.1
ChromobacteriumviolaceumCviR	W8R0L5	42.857	56	32	0	166	221	166	221	2.26e-07	55.1
ChromobacteriumviolaceumCviR	A0A5K1NCW2	42.857	56	32	0	166	221	166	221	2.26e-07	55.1
ChromobacteriumviolaceumCviR	B1LZK7	31.373	102	49	2	143	223	202	303	2.28e-07	55.8
ChromobacteriumviolaceumCviR	K4ZH41	43.396	53	30	0	166	218	160	212	2.29e-07	55.1
ChromobacteriumviolaceumCviR	B7IND2	42.373	59	34	0	160	218	143	201	2.31e-07	54.7
ChromobacteriumviolaceumCviR	R7Y8Z1	35.165	91	56	1	127	217	122	209	2.33e-07	55.1
ChromobacteriumviolaceumCviR	B7AU68	44.643	56	31	0	166	221	155	210	2.35e-07	55.1
ChromobacteriumviolaceumCviR	B7IRU0	43.137	51	29	0	166	216	155	205	2.39e-07	54.7
ChromobacteriumviolaceumCviR	A0A4S3PTV4	38.571	70	42	1	152	221	153	221	2.42e-07	55.1
ChromobacteriumviolaceumCviR	A0A084J5F6	42.373	59	34	0	160	218	143	201	2.53e-07	54.7
ChromobacteriumviolaceumCviR	B7HKG3	42.373	59	34	0	160	218	143	201	2.53e-07	54.7
ChromobacteriumviolaceumCviR	A0A516KIR4	39.683	63	37	1	159	221	157	218	2.67e-07	54.7
ChromobacteriumviolaceumCviR	A0A243LC14	43.137	51	29	0	166	216	155	205	2.69e-07	54.7
ChromobacteriumviolaceumCviR	L7K3M1	39.683	63	38	0	155	217	157	219	2.72e-07	54.7
ChromobacteriumviolaceumCviR	Q5WD84	44.615	65	34	1	166	228	150	214	2.83e-07	54.7
ChromobacteriumviolaceumCviR	Q5WDE0	43.333	60	33	1	159	218	166	224	2.87e-07	54.7
ChromobacteriumviolaceumCviR	D3FXT7	35	60	39	0	166	225	151	210	2.9e-07	54.7
ChromobacteriumviolaceumCviR	A0A0H3H1E0	49.091	55	28	0	163	217	154	208	2.91e-07	54.7
ChromobacteriumviolaceumCviR	D4RY08	42.857	56	32	0	166	221	151	206	2.91e-07	54.7
ChromobacteriumviolaceumCviR	H3KHD7	42.623	61	33	1	158	218	168	226	3e-07	54.7
ChromobacteriumviolaceumCviR	D7UVY4	38.272	81	40	3	142	218	156	230	3.01e-07	54.7
ChromobacteriumviolaceumCviR	A0A4R6GB86	40.909	66	38	1	165	229	158	223	3.21e-07	54.7
ChromobacteriumviolaceumCviR	M5P0Z0	40.278	72	39	1	151	218	131	202	3.42e-07	54.3
ChromobacteriumviolaceumCviR	Q65F45	41.935	62	36	0	157	218	141	202	3.42e-07	54.3
ChromobacteriumviolaceumCviR	A0A2I1RC68	35.165	91	56	1	127	217	122	209	3.64e-07	54.3
ChromobacteriumviolaceumCviR	A0A3R8SDF6	42.857	56	32	0	165	220	169	224	3.65e-07	54.7
ChromobacteriumviolaceumCviR	U5L4N6	47.17	53	28	0	166	218	149	201	3.66e-07	54.3
ChromobacteriumviolaceumCviR	G9Z2P8	47.273	55	29	0	163	217	154	208	3.68e-07	54.3
ChromobacteriumviolaceumCviR	G8N508	45.283	53	29	0	166	218	149	201	3.73e-07	54.3
ChromobacteriumviolaceumCviR	W7LLQ9	47.17	53	28	0	166	218	149	201	3.73e-07	54.3
ChromobacteriumviolaceumCviR	A0A0H3FJR5	49.091	55	28	0	163	217	154	208	3.75e-07	54.3
ChromobacteriumviolaceumCviR	A0A433RUC0	47.17	53	28	0	166	218	148	200	3.91e-07	54.3
ChromobacteriumviolaceumCviR	Q9K8D1	39.063	64	38	1	156	218	1	64	3.93e-07	51.2
ChromobacteriumviolaceumCviR	G4HLB8	39.655	58	35	0	161	218	148	205	4.08e-07	54.3
ChromobacteriumviolaceumCviR	A0A150H9F1	41.818	55	32	0	166	220	80	134	4.2e-07	52.8
ChromobacteriumviolaceumCviR	A0A2N6QBK3	44.643	56	31	0	166	221	147	202	4.34e-07	53.9
ChromobacteriumviolaceumCviR	D5DLQ4	41.509	53	31	0	166	218	12	64	4.44e-07	51.2
ChromobacteriumviolaceumCviR	A0A4P8X7U5	41.509	53	31	0	166	218	12	64	4.44e-07	51.2
ChromobacteriumviolaceumCviR	A0A378GH58	46.429	56	30	0	162	217	153	208	4.51e-07	53.9
ChromobacteriumviolaceumCviR	A0A2H1KP38	42.857	63	36	0	166	228	149	211	4.53e-07	53.9
ChromobacteriumviolaceumCviR	A0A1Y4QPK1	41.818	55	32	0	163	217	2	56	4.55e-07	50.8
ChromobacteriumviolaceumCviR	A0A0M7DZU1	36.667	60	38	0	166	225	150	209	4.64e-07	53.9
ChromobacteriumviolaceumCviR	A0A0T9NE78	44.444	54	30	0	166	219	149	202	4.7e-07	53.9
ChromobacteriumviolaceumCviR	A0A411SX55	36.667	60	38	0	166	225	150	209	4.73e-07	53.9
ChromobacteriumviolaceumCviR	A0A5B0WLS8	41.071	56	33	0	163	218	175	230	4.74e-07	54.3
ChromobacteriumviolaceumCviR	Q982C5	35.185	108	57	2	121	220	703	805	4.81e-07	55.5
ChromobacteriumviolaceumCviR	A0A0X8NVC6	39.474	76	38	2	155	222	143	218	4.82e-07	53.9
ChromobacteriumviolaceumCviR	R9CB47	42.188	64	33	1	159	218	138	201	4.85e-07	53.9
ChromobacteriumviolaceumCviR	A0A0H4W6D6	42.647	68	38	1	157	223	235	302	4.86e-07	54.7
ChromobacteriumviolaceumCviR	R8AVS9	43.077	65	36	1	154	217	142	206	4.96e-07	53.9
ChromobacteriumviolaceumCviR	B1G0B9	47.541	61	31	1	158	218	168	227	5.02e-07	54.3
ChromobacteriumviolaceumCviR	S3IRZ4	46.296	54	29	0	166	219	164	217	5.11e-07	53.9
ChromobacteriumviolaceumCviR	B2FTB1	39.344	61	37	0	165	225	152	212	5.15e-07	53.9
ChromobacteriumviolaceumCviR	R9LDU4	47.059	51	27	0	165	215	150	200	5.16e-07	53.9
ChromobacteriumviolaceumCviR	C7GCL7	44.643	56	31	0	166	221	151	206	5.2e-07	53.9
ChromobacteriumviolaceumCviR	M8DFP6	41.071	56	33	0	166	221	173	228	5.21e-07	53.9
ChromobacteriumviolaceumCviR	A0A0D1NSP4	40	70	34	1	153	214	225	294	5.27e-07	54.7
ChromobacteriumviolaceumCviR	K4ZGM6	40.741	54	32	0	165	218	176	229	5.33e-07	54.3
ChromobacteriumviolaceumCviR	D3FWF4	39.063	64	38	1	156	218	1	64	5.33e-07	50.8
ChromobacteriumviolaceumCviR	Q5WCK3	39.344	61	37	0	161	221	142	202	5.34e-07	53.9
ChromobacteriumviolaceumCviR	Q9K6U7	45.283	53	29	0	166	218	173	225	5.4e-07	53.9
ChromobacteriumviolaceumCviR	A0A0T9NGL7	24.186	215	108	5	62	225	22	232	5.49e-07	53.9
ChromobacteriumviolaceumCviR	A0A2L2L467	43.396	53	30	0	166	218	156	208	5.52e-07	53.9
ChromobacteriumviolaceumCviR	A0A0H3E0Z0	44.643	56	31	0	166	221	150	205	5.63e-07	53.9
ChromobacteriumviolaceumCviR	A0A4P6USS8	40.984	61	36	0	158	218	143	203	5.67e-07	53.9
ChromobacteriumviolaceumCviR	A0A023Y5I7	39.344	61	37	0	165	225	152	212	5.73e-07	53.9
ChromobacteriumviolaceumCviR	U1XAF0	36.765	68	43	0	151	218	36	103	5.95e-07	51.6
ChromobacteriumviolaceumCviR	A5W2F2	43.396	53	30	0	166	218	156	208	5.97e-07	53.9
ChromobacteriumviolaceumCviR	A0A136QNQ4	43.396	53	30	0	166	218	156	208	5.97e-07	53.9
ChromobacteriumviolaceumCviR	E7H0W2	40.351	57	34	0	166	222	157	213	5.97e-07	53.9
ChromobacteriumviolaceumCviR	A0A2G4U777	26.042	192	98	3	78	225	47	238	6.09e-07	53.9
ChromobacteriumviolaceumCviR	A0A1W6A814	43.86	57	31	1	160	216	146	201	6.31e-07	53.5
ChromobacteriumviolaceumCviR	A0A257XG80	40.299	67	40	0	155	221	164	230	6.31e-07	53.9
ChromobacteriumviolaceumCviR	A0A4Y9PTY3	40.299	67	40	0	164	230	154	220	6.64e-07	53.9
ChromobacteriumviolaceumCviR	S2RV78	38.71	62	38	0	160	221	141	202	6.77e-07	53.5
ChromobacteriumviolaceumCviR	Q65M05	44.643	56	31	0	166	221	151	206	6.97e-07	53.5
ChromobacteriumviolaceumCviR	C0Z9K3	43.396	53	30	0	166	218	14	66	7.2e-07	50.4
ChromobacteriumviolaceumCviR	A0A5B0WL34	43.396	53	30	0	166	218	12	64	7.22e-07	50.4
ChromobacteriumviolaceumCviR	A0A1H1MMJ8	38.571	70	36	1	157	219	143	212	7.38e-07	53.5
ChromobacteriumviolaceumCviR	A0A022LJX2	45.455	55	30	0	166	220	144	198	7.43e-07	53.5
ChromobacteriumviolaceumCviR	A0A4P8X9Z6	47.17	53	28	0	166	218	147	199	7.49e-07	53.1
ChromobacteriumviolaceumCviR	Q9KAS4	42.857	56	32	0	166	221	152	207	7.75e-07	53.5
ChromobacteriumviolaceumCviR	A0A1X7CJM8	43.396	53	30	0	166	218	179	231	7.76e-07	53.5
ChromobacteriumviolaceumCviR	A0A0H3E499	41.071	56	33	0	166	221	166	221	7.78e-07	53.5
ChromobacteriumviolaceumCviR	A0A3S0U3Y2	39.683	63	33	1	161	218	88	150	8.2e-07	52.4
ChromobacteriumviolaceumCviR	A0A2X2G9U5	49.057	53	27	0	165	217	156	208	8.21e-07	53.1
ChromobacteriumviolaceumCviR	Q9I3U7	41.509	53	31	0	166	218	146	198	8.27e-07	53.1
ChromobacteriumviolaceumCviR	U1Y8H0	38.095	63	39	0	159	221	172	234	8.39e-07	53.5
ChromobacteriumviolaceumCviR	A0A1K1NXZ8	43.396	53	30	0	166	218	160	212	8.52e-07	53.5
ChromobacteriumviolaceumCviR	O07528	44.643	56	31	0	166	221	149	204	8.53e-07	53.1
ChromobacteriumviolaceumCviR	A1JL23	42.593	54	31	0	166	219	149	202	8.59e-07	53.1
ChromobacteriumviolaceumCviR	B2PY70	42.029	69	37	1	156	221	154	222	8.85e-07	53.1
ChromobacteriumviolaceumCviR	D3FZF9	41.667	60	34	1	159	218	164	222	9.03e-07	53.5
ChromobacteriumviolaceumCviR	A0A4P6UXF7	42.308	52	30	0	165	216	149	200	9.22e-07	53.1
ChromobacteriumviolaceumCviR	R9CDZ7	41.509	53	31	0	166	218	12	64	9.39e-07	50.1
ChromobacteriumviolaceumCviR	A0A2G4U682	42.593	54	31	0	166	219	149	202	9.65e-07	53.1
ChromobacteriumviolaceumCviR	C2FF03	38.71	62	38	0	160	221	141	202	9.95e-07	53.1
ChromobacteriumviolaceumCviR	Q038D4	38.71	62	38	0	160	221	141	202	9.95e-07	53.1
ChromobacteriumviolaceumCviR	A0A0E2BRL2	38.71	62	38	0	160	221	141	202	9.95e-07	53.1
ChromobacteriumviolaceumCviR	A0A657M2M8	42.373	59	34	0	163	221	144	202	1e-06	53.1
ChromobacteriumviolaceumCviR	A0A380PSD3	42.593	54	31	0	166	219	149	202	1.04e-06	52.8
ChromobacteriumviolaceumCviR	B7IV99	45.098	51	28	0	166	216	151	201	1.06e-06	53.1
ChromobacteriumviolaceumCviR	B1HRK3	45.283	53	29	0	166	218	143	195	1.06e-06	52.8
ChromobacteriumviolaceumCviR	A0A243L7T4	44.643	56	30	1	161	216	147	201	1.09e-06	52.8
ChromobacteriumviolaceumCviR	A0A4U3A793	41.176	51	30	0	166	216	155	205	1.09e-06	53.1
ChromobacteriumviolaceumCviR	A0A2T0CBC1	49.02	51	26	0	166	216	150	200	1.09e-06	53.1
ChromobacteriumviolaceumCviR	A0A1G7J7M1	43.396	53	30	0	166	218	156	208	1.1e-06	53.1
ChromobacteriumviolaceumCviR	A0A243LWG1	35.484	62	40	0	166	227	150	211	1.1e-06	52.8
ChromobacteriumviolaceumCviR	C2JXY4	38.71	62	38	0	160	221	153	214	1.1e-06	53.1
ChromobacteriumviolaceumCviR	A0A0H3B034	42.593	54	31	0	166	219	149	202	1.18e-06	52.8
ChromobacteriumviolaceumCviR	Q988F5	46.296	54	29	0	166	219	162	215	1.19e-06	53.1
ChromobacteriumviolaceumCviR	A8FBF4	49.02	51	26	0	166	216	150	200	1.2e-06	52.8
ChromobacteriumviolaceumCviR	C0DXM6	35.644	101	60	3	126	225	114	210	1.22e-06	52.8
ChromobacteriumviolaceumCviR	G8LXS7	47.17	53	28	0	166	218	155	207	1.22e-06	52.8
ChromobacteriumviolaceumCviR	A0A0T5XCT3	41.818	55	32	0	166	220	199	253	1.3e-06	53.1
ChromobacteriumviolaceumCviR	A0A1G7CE62	37.143	105	54	3	121	225	381	473	1.34e-06	53.9
ChromobacteriumviolaceumCviR	A0A1Y2K0Z7	36.667	60	38	0	166	225	9	68	1.35e-06	49.7
ChromobacteriumviolaceumCviR	A0A243M072	41.509	53	31	0	166	218	12	64	1.35e-06	49.7
ChromobacteriumviolaceumCviR	A0A084IV27	41.509	53	31	0	166	218	12	64	1.35e-06	49.7
ChromobacteriumviolaceumCviR	B7IIZ9	41.509	53	31	0	166	218	12	64	1.35e-06	49.7
ChromobacteriumviolaceumCviR	B7HQQ2	41.509	53	31	0	166	218	12	64	1.35e-06	49.7
ChromobacteriumviolaceumCviR	A0A5C2C9K0	49.02	51	26	0	166	216	150	200	1.36e-06	52.8
ChromobacteriumviolaceumCviR	A0A380MA88	40	55	33	0	166	220	163	217	1.39e-06	52.8
ChromobacteriumviolaceumCviR	A0A1E4R4F8	45.283	53	29	0	166	218	149	201	1.4e-06	52.8
ChromobacteriumviolaceumCviR	A0A6I2INX6	44.444	54	30	0	166	219	154	207	1.41e-06	52.8
ChromobacteriumviolaceumCviR	Q98HF2	45.283	53	29	0	165	217	204	256	1.41e-06	53.1
ChromobacteriumviolaceumCviR	A9BPJ7	38.806	67	41	0	157	223	267	333	1.51e-06	53.5
ChromobacteriumviolaceumCviR	A0A2S9WFY4	44.643	56	31	0	166	221	150	205	1.51e-06	52.4
ChromobacteriumviolaceumCviR	R9L6T6	38.889	54	33	0	165	218	179	232	1.56e-06	52.8
ChromobacteriumviolaceumCviR	A0A2W5LI23	41.379	58	34	0	165	222	181	238	1.58e-06	52.8
ChromobacteriumviolaceumCviR	B7HQ59	38.71	62	37	1	155	216	139	199	1.61e-06	52.4
ChromobacteriumviolaceumCviR	A0A345PIR9	45.283	53	29	0	166	218	149	201	1.61e-06	52.4
ChromobacteriumviolaceumCviR	W7LB23	45.098	51	28	0	166	216	152	202	1.66e-06	52.4
ChromobacteriumviolaceumCviR	A0A336N7F5	46.296	54	29	0	166	219	149	202	1.68e-06	52.4
ChromobacteriumviolaceumCviR	A0A3R8RPT4	36.667	60	38	0	166	225	164	223	1.68e-06	52.8
ChromobacteriumviolaceumCviR	B0N2Q7	40	55	33	0	163	217	2	56	1.68e-06	49.3
ChromobacteriumviolaceumCviR	A0A3E3EFV5	40	55	33	0	163	217	2	56	1.68e-06	49.3
ChromobacteriumviolaceumCviR	A0A0U1HV35	42.593	54	31	0	166	219	177	230	1.69e-06	52.8
ChromobacteriumviolaceumCviR	A0A4U0HFX5	39.13	69	41	1	162	229	155	223	1.79e-06	52.4
ChromobacteriumviolaceumCviR	F9VET7	42.105	57	33	0	166	222	149	205	1.81e-06	52.4
ChromobacteriumviolaceumCviR	G5H825	34.694	98	62	1	123	218	103	200	1.87e-06	52.4
ChromobacteriumviolaceumCviR	A0A0D1M331	47.17	53	28	0	166	218	139	191	1.89e-06	52
ChromobacteriumviolaceumCviR	P55184	40.351	57	34	0	165	221	156	212	1.9e-06	52.4
ChromobacteriumviolaceumCviR	A0A3N2RSE8	50	52	26	0	166	217	156	207	1.94e-06	52.4
ChromobacteriumviolaceumCviR	B1ZKW0	45.614	57	31	0	166	222	163	219	1.96e-06	52.8
ChromobacteriumviolaceumCviR	A6WWP1	45.283	53	29	0	166	218	15	67	2.07e-06	52.8
ChromobacteriumviolaceumCviR	A0A011A7W4	43.86	57	32	0	165	221	144	200	2.08e-06	52
ChromobacteriumviolaceumCviR	Q8E1N2	41.935	62	36	0	166	227	148	209	2.16e-06	52
ChromobacteriumviolaceumCviR	A4VLU5	43.396	53	30	0	166	218	156	208	2.24e-06	52
ChromobacteriumviolaceumCviR	F9EWJ9	40.984	61	36	0	166	226	153	213	2.26e-06	52
ChromobacteriumviolaceumCviR	K8NS64	46.939	49	26	0	166	214	243	291	2.27e-06	52.8
ChromobacteriumviolaceumCviR	D7BMM0	41.818	55	32	0	166	220	163	217	2.28e-06	52.4
ChromobacteriumviolaceumCviR	E1W2L3	46.296	54	29	0	166	219	159	212	2.35e-06	52
ChromobacteriumviolaceumCviR	B1C130	41.818	55	32	0	163	217	2	56	2.44e-06	48.9
ChromobacteriumviolaceumCviR	G4HI07	43.396	53	30	0	166	218	12	64	2.48e-06	48.9
ChromobacteriumviolaceumCviR	U5LE82	41.509	53	31	0	166	218	12	64	2.48e-06	48.9
ChromobacteriumviolaceumCviR	M1SHF9	42.623	61	35	0	166	226	148	208	2.54e-06	52
ChromobacteriumviolaceumCviR	K9B3L0	42.593	54	31	0	165	218	153	206	2.63e-06	52
ChromobacteriumviolaceumCviR	D0W4I1	40.984	61	36	0	166	226	153	213	2.66e-06	52
ChromobacteriumviolaceumCviR	S1R4Z9	43.396	53	30	0	166	218	148	200	2.67e-06	51.6
ChromobacteriumviolaceumCviR	C0X3X0	43.396	53	30	0	166	218	145	197	2.77e-06	51.6
ChromobacteriumviolaceumCviR	E6GJA6	43.396	53	30	0	166	218	145	197	2.77e-06	51.6
ChromobacteriumviolaceumCviR	D4ERA2	43.396	53	30	0	166	218	145	197	2.77e-06	51.6
ChromobacteriumviolaceumCviR	J5ZIN5	43.396	53	30	0	166	218	145	197	2.77e-06	51.6
ChromobacteriumviolaceumCviR	A0A4S3PIA2	45.283	53	29	0	166	218	149	201	2.8e-06	51.6
ChromobacteriumviolaceumCviR	E3PT44	34.783	69	45	0	160	228	143	211	2.8e-06	51.6
ChromobacteriumviolaceumCviR	W4AEH4	43.636	55	31	0	166	220	165	219	2.82e-06	52
ChromobacteriumviolaceumCviR	A0A399MFE4	39.13	69	37	1	161	229	184	247	2.82e-06	52
ChromobacteriumviolaceumCviR	W7LEK0	41.509	53	31	0	166	218	12	64	2.85e-06	48.9
ChromobacteriumviolaceumCviR	A0A022LFT4	34.667	75	43	1	159	227	136	210	2.94e-06	51.6
ChromobacteriumviolaceumCviR	A0A4S3PV26	46.429	56	30	0	165	220	351	406	2.99e-06	52.8
ChromobacteriumviolaceumCviR	Q82ZY6	43.396	53	30	0	166	218	149	201	2.99e-06	51.6
ChromobacteriumviolaceumCviR	D4JNW5	41.071	56	33	0	166	221	151	206	3.05e-06	51.6
ChromobacteriumviolaceumCviR	C4ZEG3	41.071	56	33	0	166	221	151	206	3.05e-06	51.6
ChromobacteriumviolaceumCviR	K4ZM55	43.396	53	30	0	166	218	12	64	3.16e-06	48.9
ChromobacteriumviolaceumCviR	B1ZLS3	41.509	53	31	0	164	216	237	289	3.2e-06	52.4
ChromobacteriumviolaceumCviR	F7UG16	48.077	52	27	0	166	217	723	774	3.2e-06	52.8
ChromobacteriumviolaceumCviR	Q5M3J3	47.17	53	28	0	166	218	149	201	3.59e-06	51.6
ChromobacteriumviolaceumCviR	M8DWJ9	37.313	67	42	0	159	225	136	202	3.63e-06	51.2
ChromobacteriumviolaceumCviR	A0A2H1JBV2	31.068	103	68	1	119	218	104	206	3.66e-06	51.6
ChromobacteriumviolaceumCviR	E3H3S8	38.182	55	34	0	166	220	180	234	3.66e-06	51.6
ChromobacteriumviolaceumCviR	F5WZF0	48.077	52	27	0	165	216	137	188	3.67e-06	51.2
ChromobacteriumviolaceumCviR	E3CRP1	47.17	53	28	0	166	218	149	201	3.7e-06	51.6
ChromobacteriumviolaceumCviR	A0A1W6HM56	38.028	71	41	1	151	218	131	201	3.7e-06	51.2
ChromobacteriumviolaceumCviR	A0A1Y0XCF9	38.028	71	41	1	151	218	131	201	3.7e-06	51.2
ChromobacteriumviolaceumCviR	A0A1Y0XCF9	38.028	71	41	1	151	218	131	201	3.7e-06	51.2
ChromobacteriumviolaceumCviR	Q38Y79	39.683	63	37	1	160	222	136	197	3.72e-06	51.2
ChromobacteriumviolaceumCviR	A0A074ITR0	47.17	53	28	0	166	218	149	201	3.77e-06	51.2
ChromobacteriumviolaceumCviR	S0FXQ1	43.396	53	30	0	166	218	155	207	3.8e-06	51.2
ChromobacteriumviolaceumCviR	F3QNI1	28.571	91	64	1	139	228	137	227	3.83e-06	51.6
ChromobacteriumviolaceumCviR	D9Y2G8	28.571	91	64	1	139	228	137	227	3.83e-06	51.6
ChromobacteriumviolaceumCviR	A5VY21	40.625	64	33	1	166	229	190	248	3.92e-06	51.6
ChromobacteriumviolaceumCviR	A0A4U0HA80	41.818	55	32	0	166	220	171	225	4.02e-06	51.6
ChromobacteriumviolaceumCviR	A0A1D2LSY2	39.286	56	34	0	166	221	163	218	4.03e-06	51.6
ChromobacteriumviolaceumCviR	A0A6I2J8U0	36.508	63	38	1	155	217	142	202	4.04e-06	51.2
ChromobacteriumviolaceumCviR	A0A5B0WL00	40	60	36	0	162	221	165	224	4.04e-06	51.6
ChromobacteriumviolaceumCviR	M5P8X9	45.098	51	28	0	166	216	151	201	4.19e-06	51.2
ChromobacteriumviolaceumCviR	M2WD00	41.667	60	35	0	166	225	162	221	4.2e-06	51.2
ChromobacteriumviolaceumCviR	A0A022LGJ4	47.17	53	28	0	166	218	170	222	4.29e-06	51.6
ChromobacteriumviolaceumCviR	A0A5Q8BZU6	44.444	63	34	1	166	228	148	209	4.32e-06	51.2
ChromobacteriumviolaceumCviR	A0KIL6	40.741	54	32	0	166	219	153	206	4.36e-06	51.2
ChromobacteriumviolaceumCviR	A0A3A9IFK1	40.741	54	32	0	166	219	153	206	4.44e-06	51.2
ChromobacteriumviolaceumCviR	B6XEZ8	43.86	57	32	0	165	221	147	203	4.53e-06	51.2
ChromobacteriumviolaceumCviR	A0A2S5FF70	40.741	54	32	0	166	219	153	206	4.62e-06	51.2
ChromobacteriumviolaceumCviR	A0A1G6SRG8	36.709	79	50	0	143	221	124	202	4.66e-06	51.2
ChromobacteriumviolaceumCviR	F7UHX0	23.729	177	100	6	80	221	53	229	4.67e-06	51.2
ChromobacteriumviolaceumCviR	A0A516KL41	44.231	52	29	0	166	217	14	65	4.76e-06	48.1
ChromobacteriumviolaceumCviR	N9GYH6	36.25	80	45	1	152	225	147	226	4.83e-06	51.2
ChromobacteriumviolaceumCviR	A0A085HGT4	50.98	51	25	0	166	216	156	206	4.84e-06	51.2
ChromobacteriumviolaceumCviR	A0A345PLR5	43.396	53	30	0	163	215	149	201	4.89e-06	51.2
ChromobacteriumviolaceumCviR	D4F782	38.333	60	36	1	158	217	147	205	5.13e-06	50.8
ChromobacteriumviolaceumCviR	C8NE29	43.396	53	30	0	166	218	149	201	5.39e-06	50.8
ChromobacteriumviolaceumCviR	A0A3N6D9Q0	41.071	56	33	0	160	215	148	203	5.53e-06	50.8
ChromobacteriumviolaceumCviR	A0A084IZ29	35.484	62	40	0	166	227	150	211	5.54e-06	50.8
ChromobacteriumviolaceumCviR	A0A443XIW2	40.741	54	32	0	166	219	153	206	5.71e-06	50.8
ChromobacteriumviolaceumCviR	A0A411T495	43.333	60	32	1	161	218	227	286	5.72e-06	51.6
ChromobacteriumviolaceumCviR	A0A023RMR5	40.741	54	32	0	166	219	153	206	5.93e-06	50.8
ChromobacteriumviolaceumCviR	Q927X8	39.286	56	34	0	166	221	165	220	6.24e-06	50.8
ChromobacteriumviolaceumCviR	A0A241SSR2	39.286	56	34	0	166	221	165	220	6.24e-06	50.8
ChromobacteriumviolaceumCviR	Q6DL91	39.286	56	34	0	166	221	165	220	6.24e-06	50.8
ChromobacteriumviolaceumCviR	Q6DL91	39.286	56	34	0	166	221	165	220	6.24e-06	50.8
ChromobacteriumviolaceumCviR	Q6DL91	39.286	56	34	0	166	221	165	220	6.24e-06	50.8
ChromobacteriumviolaceumCviR	Q6DL91	39.286	56	34	0	166	221	165	220	6.24e-06	50.8
ChromobacteriumviolaceumCviR	Q6DL91	39.286	56	34	0	166	221	165	220	6.24e-06	50.8
ChromobacteriumviolaceumCviR	Q6DL91	39.286	56	34	0	166	221	165	220	6.24e-06	50.8
ChromobacteriumviolaceumCviR	R9LJK6	43.396	53	30	0	166	218	12	64	6.46e-06	47.8
ChromobacteriumviolaceumCviR	A0A0E1R8N5	41.509	53	31	0	166	218	173	225	6.49e-06	50.8
ChromobacteriumviolaceumCviR	D1P502	43.86	57	32	0	165	221	147	203	6.66e-06	50.4
ChromobacteriumviolaceumCviR	A0A1Y2JRX2	40.789	76	41	1	146	221	155	226	6.81e-06	51.2
ChromobacteriumviolaceumCviR	C0AQX3	43.137	51	29	0	166	216	1	51	6.81e-06	47.4
ChromobacteriumviolaceumCviR	C0ZVV8	34.211	76	50	0	142	217	126	201	6.99e-06	50.4
ChromobacteriumviolaceumCviR	R5LPH2	43.396	53	30	0	166	218	6	58	7.21e-06	47.8
ChromobacteriumviolaceumCviR	A0A443VL56	30.4	125	77	3	98	217	780	899	7.22e-06	52
ChromobacteriumviolaceumCviR	B1HW79	43.396	53	30	0	166	218	10	62	7.26e-06	47.8
ChromobacteriumviolaceumCviR	A0A1E4RA87	43.396	53	30	0	166	218	10	62	7.26e-06	47.8
ChromobacteriumviolaceumCviR	E5YGC8	43.86	57	32	0	161	217	150	206	7.38e-06	50.4
ChromobacteriumviolaceumCviR	A0A5C4P496	40.323	62	37	0	156	217	129	190	7.6e-06	50.4
ChromobacteriumviolaceumCviR	D4BT46	40.58	69	38	1	156	221	141	209	7.61e-06	50.4
ChromobacteriumviolaceumCviR	E3CS29	40.323	62	37	0	156	217	129	190	7.98e-06	50.4
ChromobacteriumviolaceumCviR	I6XUY5	36.232	69	44	0	159	227	157	225	8.08e-06	50.4
ChromobacteriumviolaceumCviR	F2UYJ1	30	100	69	1	119	218	112	210	8.44e-06	50.8
ChromobacteriumviolaceumCviR	A0A4V7TK64	37.5	56	35	0	166	221	138	193	8.7e-06	50.1
ChromobacteriumviolaceumCviR	A0A4R6GB79	40.984	61	34	1	160	218	184	244	8.7e-06	50.8
ChromobacteriumviolaceumCviR	J7J6U6	47.17	53	28	0	166	218	824	876	8.8e-06	51.6
ChromobacteriumviolaceumCviR	E3PW21	42.593	54	31	0	165	218	152	205	9.13e-06	50.4
ChromobacteriumviolaceumCviR	Q5WEL5	35.938	64	40	1	156	218	1	64	9.28e-06	47.4
ChromobacteriumviolaceumCviR	Q5M3Q1	40.323	62	37	0	156	217	129	190	9.49e-06	50.1
EscherichiacoliSdiA	Q8XBD0	100	240	0	0	1	240	1	240	0	504
EscherichiacoliSdiA	P07026	99.167	240	2	0	1	240	1	240	0	500
EscherichiacoliSdiA	B6I0W4	98.75	240	3	0	1	240	5	244	0	499
EscherichiacoliSdiA	A0A6I4KES0	98.333	240	4	0	1	240	1	240	4.34e-180	498
EscherichiacoliSdiA	Q1RAM4	97.5	240	6	0	1	240	5	244	1.74e-178	494
EscherichiacoliSdiA	Q3Z2U0	97.5	240	6	0	1	240	1	240	1.97e-178	493
EscherichiacoliSdiA	W0AUI8	91.25	240	21	0	1	240	1	240	2.67e-166	463
EscherichiacoliSdiA	B1EQ87	90.789	228	21	0	13	240	1	228	1.05e-155	436
EscherichiacoliSdiA	D2AIA3	96.135	207	8	0	1	207	1	207	3.27e-150	421
EscherichiacoliSdiA	B7LP49	80.417	240	47	0	1	240	12	251	1.62e-145	411
EscherichiacoliSdiA	A8AFB2	76.667	240	56	0	1	240	1	240	2.8e-142	402
EscherichiacoliSdiA	M1K5M3	75.417	240	59	0	1	240	1	240	1.99e-138	392
EscherichiacoliSdiA	A0A0D7LVS3	74.583	240	61	0	1	240	1	240	9.64e-138	390
EscherichiacoliSdiA	A0A5B0SUF5	74.583	240	61	0	1	240	1	240	1.45e-137	390
EscherichiacoliSdiA	D4B866	74.167	240	62	0	1	240	1	240	1.63e-137	390
EscherichiacoliSdiA	A0A381GL25	73.75	240	63	0	1	240	1	240	7.31e-136	386
EscherichiacoliSdiA	A0A0F6B2T2	71.25	240	69	0	1	240	1	240	2.5e-130	372
EscherichiacoliSdiA	V5CS73	69.167	240	74	0	1	240	1	240	1.92e-124	357
EscherichiacoliSdiA	D2ZDV7	65.417	240	83	0	1	240	1	240	2.15e-121	349
EscherichiacoliSdiA	A0A244B8A5	65.833	240	82	0	1	240	1	240	1.31e-120	347
EscherichiacoliSdiA	A0A3L9SKD4	65.417	240	83	0	1	240	1	240	1.69e-120	347
EscherichiacoliSdiA	A0A085ASQ4	66.812	229	75	1	13	240	1	229	6.59e-111	322
EscherichiacoliSdiA	A0A0H3HDL2	64.583	240	85	0	1	240	1	240	2.19e-110	322
EscherichiacoliSdiA	A0A378CQ14	65.833	240	82	0	1	240	1	240	4e-110	321
EscherichiacoliSdiA	A0A2N5AET5	65	240	84	0	1	240	1	240	8.89e-110	320
EscherichiacoliSdiA	A0A378GPI9	63.333	240	88	0	1	240	1	240	3.38e-109	318
EscherichiacoliSdiA	A7MP16	61.411	241	92	1	1	240	1	241	7.57e-108	315
EscherichiacoliSdiA	G9Z911	65.145	241	83	1	1	240	1	241	1.14e-107	315
EscherichiacoliSdiA	A0A2X2EEU6	62.083	240	91	0	1	240	1	240	6.68e-105	308
EscherichiacoliSdiA	A0A6I2J5T2	58.75	240	99	0	1	240	1	240	5.34e-104	305
EscherichiacoliSdiA	A0A0H3FY98	64.912	228	80	0	13	240	1	228	6.15e-101	297
EscherichiacoliSdiA	S3IRE4	57.083	240	103	0	1	240	1	240	6.41e-98	290
EscherichiacoliSdiA	H5V0Z7	56.25	240	105	0	1	240	1	240	1.48e-95	284
EscherichiacoliSdiA	A0A376FQ86	69.364	173	53	0	68	240	1	173	1.18e-84	254
EscherichiacoliSdiA	A0A379AHU5	44.167	240	134	0	1	240	1	240	1.51e-71	223
EscherichiacoliSdiA	P54292	40.756	238	141	0	3	240	4	241	2.82e-54	179
EscherichiacoliSdiA	J7JGK8	36.087	230	140	3	16	241	11	237	8.23e-43	149
EscherichiacoliSdiA	E7RTN6	36.364	220	132	2	26	241	22	237	1.84e-40	143
EscherichiacoliSdiA	A0A484Z1P8	79.747	79	16	0	162	240	1	79	2.67e-40	138
EscherichiacoliSdiA	E3HPS4	33.051	236	153	3	8	240	3	236	7.69e-37	134
EscherichiacoliSdiA	E7RTN7	31.839	223	139	3	25	241	21	236	1.12e-34	128
EscherichiacoliSdiA	A0A085HK83	33.333	228	145	2	17	240	31	255	1.27e-34	129
EscherichiacoliSdiA	R0DUB4	33.333	237	150	4	8	240	14	246	8.33e-34	126
EscherichiacoliSdiA	G3XD77	32.627	236	152	3	10	241	5	237	1.69e-33	125
EscherichiacoliSdiA	A5W919	32.911	237	149	2	9	240	4	235	1.91e-32	122
EscherichiacoliSdiA	F0KJC9	31.667	240	153	4	8	240	3	238	6.49e-31	119
EscherichiacoliSdiA	A0A059ZL64	32.083	240	152	4	8	240	3	238	4.68e-30	116
EscherichiacoliSdiA	A0A399M1Q9	35.096	208	133	2	34	240	29	235	2.54e-29	114
EscherichiacoliSdiA	A6WVC5	31.739	230	147	3	17	240	10	235	9.44e-29	113
EscherichiacoliSdiA	C4WH06	33.043	230	144	3	17	240	13	238	1.42e-28	112
EscherichiacoliSdiA	R8Z006	30.417	240	156	4	8	240	3	238	4.81e-28	111
EscherichiacoliSdiA	A0A125Y3E0	30.544	239	145	5	16	240	12	243	1.18e-24	103
EscherichiacoliSdiA	A0KHA7	28.636	220	135	4	34	240	38	248	1.54e-24	102
EscherichiacoliSdiA	A0A023RRD2	28.992	238	150	4	16	240	12	243	5.65e-24	101
EscherichiacoliSdiA	A0A3N6V9R8	31.944	216	136	4	34	240	30	243	2.81e-23	99.4
EscherichiacoliSdiA	A0A3A9IJ62	28.992	238	150	5	16	240	12	243	1.37e-22	97.4
EscherichiacoliSdiA	A0A2S5F6F6	29.583	240	146	5	16	240	12	243	1.39e-22	97.4
EscherichiacoliSdiA	A0A3A9IKG5	32.569	218	126	6	37	240	33	243	1.99e-22	97.1
EscherichiacoliSdiA	A0A023RP29	31.674	221	124	7	37	240	33	243	2.25e-22	97.1
EscherichiacoliSdiA	A0A0A5PL30	32.127	221	123	7	37	240	33	243	3.24e-22	96.7
EscherichiacoliSdiA	R0DNZ7	34.239	184	119	2	59	240	68	251	4.53e-22	96.3
EscherichiacoliSdiA	A0A023RL40	27.426	237	157	4	13	240	46	276	4.59e-22	97.1
EscherichiacoliSdiA	A0A3A9IDT0	28.163	245	151	6	12	241	16	250	3.65e-21	94
EscherichiacoliSdiA	A0A2G4TZX2	28.571	231	155	5	17	240	11	238	4.1e-21	93.2
EscherichiacoliSdiA	A0KFR4	30.631	222	126	7	37	240	33	244	8.12e-21	92.8
EscherichiacoliSdiA	B1G161	32.338	201	123	5	49	240	56	252	1.44e-20	92
EscherichiacoliSdiA	A0A3A9I0Z7	27.869	244	151	5	12	240	16	249	1.57e-20	92.4
EscherichiacoliSdiA	A0A484Z3W2	64.912	57	20	0	1	57	1	57	3.19e-20	86.3
EscherichiacoliSdiA	A0A5Q8C4A5	29.798	198	125	4	34	223	30	221	6.56e-20	90.1
EscherichiacoliSdiA	A0A3A9I0E1	28.829	222	133	6	34	240	38	249	1.62e-19	89.7
EscherichiacoliSdiA	A0A3A9IBN2	28.636	220	132	6	36	240	40	249	7.47e-19	87.8
EscherichiacoliSdiA	A0KQW9	26.667	225	117	3	16	240	12	188	7.79e-19	86.3
EscherichiacoliSdiA	A0A0Q2N7Y7	26.794	209	147	3	37	241	31	237	9.81e-19	87
EscherichiacoliSdiA	A0A3N6XJP6	25.514	243	156	4	13	240	17	249	2.3e-18	86.3
EscherichiacoliSdiA	A0A0X8LHL9	26.794	209	147	3	37	241	31	237	6.66e-18	84.7
EscherichiacoliSdiA	Q98AL3	31.053	190	121	3	58	241	62	247	6.9e-18	84.7
EscherichiacoliSdiA	S7I770	26.794	209	147	3	37	241	31	237	7.84e-18	84.3
EscherichiacoliSdiA	A0A2V4GNS7	35.593	177	103	4	61	226	44	220	1.55e-17	83.6
EscherichiacoliSdiA	A0A084ZKR5	31.937	191	119	4	61	240	46	236	2.14e-15	77.8
EscherichiacoliSdiA	Q3K6H8	28.39	236	161	6	9	240	4	235	4.32e-15	77
EscherichiacoliSdiA	A0A136QIX5	29.688	192	129	3	9	197	4	192	8.25e-15	75.5
EscherichiacoliSdiA	P25084	30.108	186	120	3	62	240	55	237	2.37e-14	75.1
EscherichiacoliSdiA	A0A653B1A5	30.435	184	117	4	61	238	68	246	3.15e-14	74.7
EscherichiacoliSdiA	A0A484Z204	52.239	67	26	2	90	156	2	62	1.97e-13	68.2
EscherichiacoliSdiA	A0A0T9NGL7	28.436	211	138	3	37	240	29	233	2.47e-13	72
EscherichiacoliSdiA	B1M9X4	24.891	229	158	4	16	234	17	241	4.45e-13	71.6
EscherichiacoliSdiA	D4F8G6	28.358	201	129	5	36	226	25	220	5.21e-13	71.2
EscherichiacoliSdiA	A0A085HFY9	30.366	191	120	5	61	241	44	231	5.8e-13	70.9
EscherichiacoliSdiA	A1JMX7	28.155	206	127	7	36	226	28	227	1.58e-12	70.1
EscherichiacoliSdiA	Q98A91	25.907	193	131	4	53	237	48	236	1.66e-12	70.1
EscherichiacoliSdiA	A0A4S3LRA2	28.922	204	128	8	40	229	30	230	2.88e-12	69.3
EscherichiacoliSdiA	B1G471	28.415	183	120	5	63	240	84	260	4.51e-12	68.9
EscherichiacoliSdiA	B1M2Q8	25.824	182	129	3	61	240	64	241	5.72e-12	68.6
EscherichiacoliSdiA	A0A136QJ43	47.692	65	34	0	176	240	11	75	6.87e-12	64.3
EscherichiacoliSdiA	A0A2G4TZ89	27.273	209	126	8	36	226	28	228	8.92e-12	68.2
EscherichiacoliSdiA	A0A0H3B295	29.064	203	122	8	41	226	31	228	1.1e-11	67.8
EscherichiacoliSdiA	R0E358	41.538	65	38	0	176	240	135	199	1.81e-11	66.2
EscherichiacoliSdiA	B1Z7Q1	25.424	236	163	6	13	240	12	242	2.49e-11	66.6
EscherichiacoliSdiA	A0A0U1HMM3	28.502	207	125	10	36	226	28	227	2.78e-11	66.6
EscherichiacoliSdiA	R0CD17	41.538	65	38	0	176	240	135	199	2.9e-11	65.9
EscherichiacoliSdiA	W0LC22	28.507	221	138	6	20	226	11	225	3.41e-11	66.2
EscherichiacoliSdiA	F7U324	24.569	232	159	4	22	240	16	244	3.71e-11	66.2
EscherichiacoliSdiA	F7U7C9	33.529	170	109	4	67	234	64	231	4.41e-11	65.9
EscherichiacoliSdiA	A0A380PR54	27.67	206	128	8	36	226	28	227	4.79e-11	65.9
EscherichiacoliSdiA	G9YBV1	28.502	207	127	6	38	229	30	230	5.04e-11	65.9
EscherichiacoliSdiA	A0A6B9FMA5	25.137	183	129	4	61	240	64	241	5.16e-11	65.9
EscherichiacoliSdiA	E5YD94	28.502	207	127	6	38	229	30	230	1.1e-10	65.1
EscherichiacoliSdiA	Q98PA5	28.485	165	108	4	67	226	67	226	2.13e-10	63.9
EscherichiacoliSdiA	A0A3S5K025	41.096	73	43	0	167	239	17	89	2.16e-10	60.8
EscherichiacoliSdiA	W0L9F2	27.488	211	128	6	36	229	28	230	3.97e-10	63.5
EscherichiacoliSdiA	A0A0H3DUW2	28.108	185	113	4	57	226	41	220	4.84e-10	63.2
EscherichiacoliSdiA	C4WP16	27.941	204	114	6	64	246	66	257	6.8e-10	62.8
EscherichiacoliSdiA	B1M717	45.902	61	33	0	180	240	135	195	8.76e-10	61.6
EscherichiacoliSdiA	A0A0H3B1V3	25.688	218	142	6	38	240	30	242	2.09e-09	61.2
EscherichiacoliSdiA	A0A2G4U777	25.339	221	142	7	35	240	27	239	2.56e-09	60.8
EscherichiacoliSdiA	A6X6S0	27.143	210	130	6	53	246	55	257	2.77e-09	61.2
EscherichiacoliSdiA	A0A1Y2K0Z7	45.614	57	31	0	178	234	7	63	3.54e-09	57
EscherichiacoliSdiA	A0A1Y2JXJ7	25.5	200	118	7	61	240	54	242	4.32e-09	60.5
EscherichiacoliSdiA	A0A1Y2JAK6	25	192	116	6	61	234	54	235	5.56e-09	60.1
EscherichiacoliSdiA	F7UHX0	25.381	197	132	5	54	240	43	234	6.05e-09	59.7
EscherichiacoliSdiA	A0A0D1LER4	28.079	203	122	5	62	240	53	255	6.76e-09	60.1
EscherichiacoliSdiA	A0A5Q8C0D5	27.885	208	125	8	35	226	27	225	1.05e-08	59.3
EscherichiacoliSdiA	A0A0X8P068	39.474	76	42	1	170	241	4	79	1.06e-08	55.8
EscherichiacoliSdiA	A0A1Y2JY57	25.5	200	118	8	61	240	4	192	1.22e-08	58.5
EscherichiacoliSdiA	R9LDU4	32.857	140	80	3	101	240	86	211	1.28e-08	58.5
EscherichiacoliSdiA	F7U5N2	47.692	65	33	1	176	240	182	245	1.58e-08	58.9
EscherichiacoliSdiA	A0A0H3HE90	26.009	223	143	3	28	234	26	242	1.59e-08	58.9
EscherichiacoliSdiA	A0A0D1M331	43.478	69	39	0	173	241	132	200	1.69e-08	58.2
EscherichiacoliSdiA	Q98BC5	27.66	188	120	4	62	240	62	242	1.85e-08	58.5
EscherichiacoliSdiA	A0A379ALC9	53.061	49	23	0	180	228	168	216	2.57e-08	58.2
EscherichiacoliSdiA	E7RYL1	40.909	66	38	1	175	239	163	228	5.16e-08	57
EscherichiacoliSdiA	F7U4S5	40.625	64	38	0	177	240	166	229	6.63e-08	57
EscherichiacoliSdiA	A0A376FB79	53.191	47	22	0	180	226	168	214	6.76e-08	56.6
EscherichiacoliSdiA	A0A399MCU8	36.508	63	40	0	178	240	17	79	2.28e-07	52.4
EscherichiacoliSdiA	A1JKL4	25.116	215	146	5	35	240	27	235	3.01e-07	55.1
EscherichiacoliSdiA	A0A0F6TWT1	51.064	47	23	0	180	226	165	211	3.51e-07	54.7
EscherichiacoliSdiA	G4HJH3	45.902	61	33	0	180	240	152	212	4.25e-07	54.3
EscherichiacoliSdiA	A0A329ENQ2	33.6	125	63	4	115	234	94	203	4.65e-07	54.3
EscherichiacoliSdiA	G9Z7P0	29.661	118	83	0	123	240	124	241	4.7e-07	54.7
EscherichiacoliSdiA	E5Y263	38.571	70	43	0	171	240	144	213	7.02e-07	53.9
EscherichiacoliSdiA	A0A5Q8C774	31.915	94	64	0	147	240	144	237	7.16e-07	53.9
EscherichiacoliSdiA	A5W175	36.508	63	40	0	178	240	17	79	7.65e-07	50.8
EscherichiacoliSdiA	E3HVX4	41.667	60	35	0	180	239	160	219	7.73e-07	53.5
EscherichiacoliSdiA	D5DEQ3	39.344	61	37	0	179	239	151	211	7.85e-07	53.5
EscherichiacoliSdiA	E2NBT6	42.029	69	38	1	174	240	145	213	8.18e-07	53.5
EscherichiacoliSdiA	A0A5B0SSW0	29.496	139	76	4	110	240	89	213	8.41e-07	53.5
EscherichiacoliSdiA	A0A0T5XDF2	39.706	68	41	0	173	240	149	216	8.68e-07	53.5
EscherichiacoliSdiA	A0A1Y2JRQ8	25.269	186	99	7	61	223	54	222	1e-06	53.5
EscherichiacoliSdiA	A0A5B0WNX1	31.2	125	78	1	115	239	97	213	1.1e-06	53.1
EscherichiacoliSdiA	A0A0H2VJC4	43.548	62	35	0	179	240	146	207	1.12e-06	53.1
EscherichiacoliSdiA	A0A3M8BD96	43.333	60	34	0	176	235	149	208	1.2e-06	53.1
EscherichiacoliSdiA	A0A2I1RC68	38.462	65	40	0	176	240	154	218	1.2e-06	53.1
EscherichiacoliSdiA	A6L0C8	43.077	65	37	0	176	240	190	254	1.23e-06	53.5
EscherichiacoliSdiA	C6Z566	43.077	65	37	0	176	240	190	254	1.23e-06	53.5
EscherichiacoliSdiA	E5UMZ5	43.077	65	37	0	176	240	190	254	1.23e-06	53.5
EscherichiacoliSdiA	D0IXC1	41.791	67	39	0	174	240	147	213	1.27e-06	52.8
EscherichiacoliSdiA	A0A1H5U746	39.535	86	49	2	158	240	126	211	1.41e-06	52.8
EscherichiacoliSdiA	C0ZBD9	40	70	36	2	174	243	148	211	1.48e-06	52.8
EscherichiacoliSdiA	A0A3M8B4A9	40.299	67	39	1	174	240	148	213	1.62e-06	52.8
EscherichiacoliSdiA	K9EDX7	43.548	62	35	0	180	241	190	251	1.69e-06	53.1
EscherichiacoliSdiA	A0A5B0WXB8	44.262	61	34	0	179	239	150	210	1.8e-06	52.8
EscherichiacoliSdiA	W7LB23	42.188	64	37	0	176	239	148	211	1.83e-06	52.4
EscherichiacoliSdiA	A0A243L7T4	40.909	66	39	0	173	238	144	209	1.96e-06	52.4
EscherichiacoliSdiA	B7HQ59	42.373	59	34	0	180	238	149	207	2.05e-06	52.4
EscherichiacoliSdiA	B7IV99	38.272	81	49	1	158	238	130	209	2.1e-06	52.4
EscherichiacoliSdiA	A0A4U0HFX5	41.935	62	36	0	179	240	158	219	2.15e-06	52.4
EscherichiacoliSdiA	A0A1W6HGG4	44.643	56	31	0	179	234	148	203	2.27e-06	52.4
EscherichiacoliSdiA	Q98HF2	40.984	61	36	0	180	240	205	265	2.3e-06	52.8
EscherichiacoliSdiA	A0A1W6A814	42.373	59	34	0	180	238	151	209	2.37e-06	52
EscherichiacoliSdiA	A0A243LC14	37.705	61	38	0	180	240	155	215	2.47e-06	52
EscherichiacoliSdiA	B1G0B9	42.373	59	34	0	176	234	171	229	2.57e-06	52.4
EscherichiacoliSdiA	A0A0S4MFZ6	41.935	62	36	0	179	240	146	207	2.63e-06	52
EscherichiacoliSdiA	A0A0S4MFZ6	41.935	62	36	0	179	240	146	207	2.63e-06	52
EscherichiacoliSdiA	K9DZE6	43.077	65	37	0	176	240	189	253	2.76e-06	52.4
EscherichiacoliSdiA	B7IRU0	37.705	61	38	0	180	240	155	215	2.8e-06	52
EscherichiacoliSdiA	A0A4U3A793	37.705	61	38	0	180	240	155	215	3.26e-06	51.6
EscherichiacoliSdiA	M8DC73	40.845	71	31	2	173	243	152	211	3.29e-06	52
EscherichiacoliSdiA	A9C274	45	60	33	0	180	239	199	258	3.39e-06	52
EscherichiacoliSdiA	A0A4P8X966	39.063	64	34	1	180	243	152	210	3.42e-06	51.6
EscherichiacoliSdiA	A0A4V7TKX8	45.455	55	30	0	180	234	149	203	3.45e-06	51.6
EscherichiacoliSdiA	A0A4U9TAV9	41.935	62	36	0	179	240	146	207	3.48e-06	51.6
EscherichiacoliSdiA	A0A5C8IVR1	45.455	55	30	0	180	234	149	203	3.69e-06	51.6
EscherichiacoliSdiA	B7AU68	39.13	69	41	1	173	240	147	215	3.76e-06	51.6
EscherichiacoliSdiA	C0DXM6	37.705	61	38	0	179	239	150	210	3.8e-06	51.6
EscherichiacoliSdiA	B7HZ95	37.705	61	38	0	180	240	155	215	3.8e-06	51.6
EscherichiacoliSdiA	A0A3P6J6E2	43.548	62	35	0	179	240	146	207	4.13e-06	51.2
EscherichiacoliSdiA	G4HLB8	40.984	61	36	0	179	239	152	212	4.18e-06	51.6
EscherichiacoliSdiA	A0A4S3LJ20	25.21	238	149	8	19	234	13	243	4.37e-06	51.6
EscherichiacoliSdiA	L7K3M1	38.71	62	38	0	179	240	167	228	4.38e-06	51.6
EscherichiacoliSdiA	A0A431ZXB1	42.623	61	35	0	180	240	147	207	4.51e-06	51.2
EscherichiacoliSdiA	C6VTJ6	42.623	61	35	0	180	240	146	206	4.68e-06	51.2
EscherichiacoliSdiA	A0A0E1VQB3	42.623	61	35	0	180	240	147	207	4.82e-06	51.2
EscherichiacoliSdiA	E5CEZ1	50	56	27	1	180	235	197	251	4.93e-06	51.6
EscherichiacoliSdiA	D7K5T8	50	56	27	1	180	235	197	251	4.99e-06	51.6
EscherichiacoliSdiA	E3HVG1	42.623	61	35	0	180	240	18	78	5.11e-06	48.5
EscherichiacoliSdiA	C9L2S4	50	56	27	1	180	235	197	251	5.13e-06	51.6
EscherichiacoliSdiA	C1D9F8	30.645	124	77	2	112	234	94	209	5.2e-06	51.2
EscherichiacoliSdiA	D6D8B0	50	56	27	1	180	235	197	251	5.23e-06	51.6
EscherichiacoliSdiA	D4VP79	50	56	27	1	180	235	197	251	5.23e-06	51.6
EscherichiacoliSdiA	D7J9E8	50	56	27	1	180	235	197	251	5.23e-06	51.6
EscherichiacoliSdiA	C3QGA6	50	56	27	1	180	235	197	251	5.23e-06	51.6
EscherichiacoliSdiA	D0TQH1	50	56	27	1	180	235	197	251	5.23e-06	51.6
EscherichiacoliSdiA	A0A4S3PTR1	38.71	62	38	0	180	241	154	215	5.36e-06	51.2
EscherichiacoliSdiA	C3R248	50	56	27	1	180	235	197	251	5.38e-06	51.6
EscherichiacoliSdiA	A0A2T4LRQ0	44.262	61	34	0	180	240	147	207	5.46e-06	50.8
EscherichiacoliSdiA	A0A1H4BJS4	50	56	27	1	180	235	197	251	5.58e-06	51.6
EscherichiacoliSdiA	A7LZ87	50	56	27	1	180	235	197	251	5.58e-06	51.6
EscherichiacoliSdiA	A0A085HGT4	46.429	56	30	0	179	234	155	210	5.62e-06	51.2
EscherichiacoliSdiA	A0A139KW11	50	56	27	1	180	235	197	251	5.68e-06	51.6
EscherichiacoliSdiA	Q8A5Q7	50	56	27	1	180	235	197	251	5.68e-06	51.6
EscherichiacoliSdiA	A0A0T5XCT3	38.095	63	39	0	180	242	199	261	5.71e-06	51.6
EscherichiacoliSdiA	L1QMX2	45.161	62	34	0	179	240	135	196	5.73e-06	50.8
EscherichiacoliSdiA	D7I7X4	50	56	27	1	180	235	197	251	5.73e-06	51.6
EscherichiacoliSdiA	F7M0H7	50	56	27	1	180	235	197	251	5.8e-06	51.6
EscherichiacoliSdiA	C6VTA1	37.313	67	42	0	174	240	200	266	6.23e-06	51.6
EscherichiacoliSdiA	C7X8J7	34.343	99	61	1	143	241	15	109	6.75e-06	48.9
EscherichiacoliSdiA	A6LBE8	34.343	99	61	1	143	241	15	109	6.75e-06	48.9
EscherichiacoliSdiA	D0TBV2	34.343	99	61	1	143	241	15	109	6.75e-06	48.9
EscherichiacoliSdiA	A0A3E2EQN1	38.235	68	42	0	173	240	4	71	7.03e-06	47.8
EscherichiacoliSdiA	G8LXS7	46.552	58	31	0	177	234	152	209	7.07e-06	50.8
EscherichiacoliSdiA	Q49YP5	42.623	61	35	0	180	240	147	207	7.64e-06	50.4
EscherichiacoliSdiA	B7IND2	33.333	117	68	2	118	234	97	203	7.64e-06	50.4
EscherichiacoliSdiA	A0A411T174	47.727	44	23	0	180	223	4	47	7.65e-06	48.1
EscherichiacoliSdiA	A0A084J5F6	33.333	117	68	2	118	234	97	203	7.72e-06	50.4
EscherichiacoliSdiA	B7HKG3	33.333	117	68	2	118	234	97	203	7.72e-06	50.4
EscherichiacoliSdiA	J9UF69	41.818	55	32	0	177	231	260	314	8.14e-06	51.2
EscherichiacoliSdiA	S1R4Z9	40.984	61	36	0	180	240	148	208	8.41e-06	50.4
EscherichiacoliSdiA	A0A2S9WNZ3	30	120	75	2	115	234	94	204	8.49e-06	50.4
EscherichiacoliSdiA	A0A0H3E610	31.667	120	73	2	115	234	94	204	8.49e-06	50.4
EscherichiacoliSdiA	A0A2N6QBK3	42.623	61	35	0	180	240	147	207	8.57e-06	50.4
EscherichiacoliSdiA	A0A0X8NVC6	40	60	36	0	180	239	158	217	8.59e-06	50.4
EscherichiacoliSdiA	O32197	30.769	117	72	2	118	234	97	204	8.99e-06	50.4
EscherichiacoliSdiA	A0A2U2BMG1	47.727	44	23	0	180	223	4	47	9.15e-06	48.1
EscherichiacoliSdiA	A9BSD7	26.344	186	122	3	50	235	48	218	9.18e-06	50.4
EscherichiacoliSdiA	A0A0H3DNV3	34.211	76	46	1	170	241	138	213	9.51e-06	50.4
EscherichiacoliSdiA	I6S912	31.496	127	77	2	114	240	93	209	9.52e-06	50.4
EscherichiacoliSdiA	A7LUM7	37.681	69	43	0	172	240	206	274	9.77e-06	50.8
VibriofischeriLuxR	A0A0X8LHL9	40.167	239	136	4	11	247	6	239	6.56e-53	176
VibriofischeriLuxR	S7I770	40.167	239	136	4	11	247	6	239	1.18e-52	175
VibriofischeriLuxR	A0A0Q2N7Y7	39.749	239	137	4	11	247	6	239	3.79e-52	174
VibriofischeriLuxR	A0A3A9IJ62	34.818	247	144	6	7	243	4	243	8.49e-40	142
VibriofischeriLuxR	A0A2S5F6F6	34.413	247	145	6	7	243	4	243	4.66e-39	140
VibriofischeriLuxR	A0A125Y3E0	35.51	245	145	5	7	243	4	243	1.58e-38	139
VibriofischeriLuxR	A0A023RRD2	35.887	248	140	7	7	243	4	243	2.4e-38	139
VibriofischeriLuxR	A0A3A9IKG5	30.4	250	157	5	4	243	1	243	4.49e-35	130
VibriofischeriLuxR	A0A023RL40	30	240	151	3	12	243	46	276	1.52e-34	130
VibriofischeriLuxR	A0A0A5PL30	33.19	232	138	6	22	243	19	243	3.8e-33	125
VibriofischeriLuxR	A0A3N6V9R8	33.953	215	125	5	39	243	36	243	9.78e-33	124
VibriofischeriLuxR	A0A023RP29	32.759	232	139	6	22	243	19	243	9.88e-33	124
VibriofischeriLuxR	A0KFR4	29.084	251	160	6	4	243	1	244	1.25e-30	119
VibriofischeriLuxR	A0KHA7	28.163	245	169	3	1	243	9	248	1.87e-29	115
VibriofischeriLuxR	Q98AL3	28.455	246	156	4	11	245	12	248	7.54e-29	114
VibriofischeriLuxR	R0DNZ7	34.171	199	115	6	49	238	55	246	1.15e-28	113
VibriofischeriLuxR	B1G161	29.515	227	140	5	28	244	37	253	3.52e-28	112
VibriofischeriLuxR	A0A3A9I0E1	26.749	243	173	3	4	243	9	249	4.72e-28	112
VibriofischeriLuxR	A0A3A9IBN2	26.337	243	174	3	4	243	9	249	3.14e-27	110
VibriofischeriLuxR	A0A3A9I0Z7	26.749	243	173	3	4	243	9	249	4.95e-26	107
VibriofischeriLuxR	A0A3A9IDT0	25.926	243	175	2	4	243	9	249	6.78e-26	106
VibriofischeriLuxR	B1Z7Q1	26.721	247	172	3	1	243	1	242	2.33e-25	104
VibriofischeriLuxR	Q98BC5	31.217	189	122	3	58	243	59	242	7.8e-25	103
VibriofischeriLuxR	A0A1Y2JRQ8	26.068	234	161	7	11	238	7	234	1.03e-24	102
VibriofischeriLuxR	B1M9X4	25.105	239	175	3	9	244	11	248	1.04e-24	103
VibriofischeriLuxR	Q8XBD0	28.326	233	161	4	12	243	13	240	2.04e-24	102
VibriofischeriLuxR	E3HPS4	30.622	209	135	4	37	243	36	236	3.04e-24	101
VibriofischeriLuxR	A0A3N6XJP6	26.809	235	167	3	12	243	17	249	3.79e-24	102
VibriofischeriLuxR	A0A059ZL64	30.144	209	138	4	37	243	36	238	7.65e-24	100
VibriofischeriLuxR	B6I0W4	27.897	233	162	4	12	243	17	244	9.44e-24	100
VibriofischeriLuxR	P07026	27.897	233	162	4	12	243	13	240	9.54e-24	100
VibriofischeriLuxR	Q1RAM4	27.897	233	162	4	12	243	17	244	1.01e-23	100
VibriofischeriLuxR	R8Z006	29.032	217	130	6	37	243	36	238	1.04e-23	100
VibriofischeriLuxR	A0A6I4KES0	27.897	233	162	4	12	243	13	240	1.07e-23	100
VibriofischeriLuxR	E7RTN6	30.472	233	139	6	22	243	16	236	1.61e-23	99.8
VibriofischeriLuxR	P25084	31.122	196	115	5	58	243	52	237	1.81e-23	99.8
VibriofischeriLuxR	F0KJC9	29.302	215	132	5	37	243	36	238	3.18e-23	99
VibriofischeriLuxR	Q3Z2U0	27.897	233	162	4	12	243	13	240	3.87e-23	98.6
VibriofischeriLuxR	J7JGK8	29.15	247	144	7	14	246	10	239	5.25e-23	98.6
VibriofischeriLuxR	A7MP16	28.216	241	154	4	11	243	12	241	7.72e-23	97.8
VibriofischeriLuxR	B1EQ87	26.18	233	166	3	12	243	1	228	1.16e-22	97.1
VibriofischeriLuxR	W0AUI8	26.18	233	166	3	12	243	13	240	1.39e-22	97.4
VibriofischeriLuxR	A8AFB2	26.446	242	154	3	12	243	13	240	5.72e-22	95.5
VibriofischeriLuxR	B7LP49	27.731	238	164	4	9	243	19	251	7.97e-22	95.5
VibriofischeriLuxR	V5CS73	26.337	243	161	5	9	243	8	240	1.29e-21	94.7
VibriofischeriLuxR	H5V0Z7	26.724	232	166	1	12	243	13	240	4.4e-21	93.2
VibriofischeriLuxR	M1K5M3	28.75	240	159	4	9	243	8	240	5.94e-21	92.8
VibriofischeriLuxR	A0A085HK83	30.085	236	150	7	10	239	25	251	1.16e-20	92.4
VibriofischeriLuxR	Q98A91	26.63	184	125	3	58	235	52	231	2.87e-20	91.3
VibriofischeriLuxR	A0A1Y2JAK6	27.551	196	132	5	50	238	44	236	2.93e-20	91.3
VibriofischeriLuxR	A0A6I2J5T2	27.35	234	160	3	13	243	14	240	3.36e-20	90.9
VibriofischeriLuxR	A0A5B0SUF5	26.891	238	166	4	9	243	8	240	4.49e-20	90.5
VibriofischeriLuxR	A0A0D7LVS3	26.891	238	166	4	9	243	8	240	4.63e-20	90.5
VibriofischeriLuxR	E7RTN7	25.676	222	158	3	21	241	18	233	6.76e-20	90.1
VibriofischeriLuxR	A0A0F6B2T2	27.234	235	161	3	12	243	13	240	1.93e-19	89
VibriofischeriLuxR	A0A381GL25	27.083	240	163	4	9	243	8	240	2.35e-19	88.6
VibriofischeriLuxR	D2ZDV7	26.786	224	154	4	23	243	24	240	3.13e-19	88.2
VibriofischeriLuxR	C4WH06	29.508	244	139	8	17	243	11	238	3.21e-19	88.2
VibriofischeriLuxR	D4B866	26.05	238	168	4	9	243	8	240	1.02e-18	87
VibriofischeriLuxR	A0A3L9SKD4	26.432	227	151	4	23	243	24	240	1.06e-18	87
VibriofischeriLuxR	G3XD77	28.182	220	127	6	39	244	35	237	1.16e-18	86.7
VibriofischeriLuxR	A0A379AHU5	25.751	233	163	5	14	243	15	240	1.17e-18	86.7
VibriofischeriLuxR	A6WVC5	29.319	191	109	3	59	237	53	229	1.3e-18	86.7
VibriofischeriLuxR	Q98PA5	25.514	243	168	3	1	238	1	235	1.35e-18	86.7
VibriofischeriLuxR	A0A085HFY9	28.649	185	129	2	57	238	41	225	1.37e-18	86.3
VibriofischeriLuxR	A0A244B8A5	26.432	227	151	4	23	243	24	240	1.47e-18	86.7
VibriofischeriLuxR	A0A378GPI9	26.471	238	159	4	12	243	13	240	2.59e-18	85.9
VibriofischeriLuxR	A0A0H3HDL2	24.255	235	168	3	12	243	13	240	3.02e-18	85.9
VibriofischeriLuxR	A0A378CQ14	24.681	235	167	4	12	243	13	240	5.1e-18	85.1
VibriofischeriLuxR	S3IRE4	25.957	235	164	4	12	243	13	240	2.19e-17	83.6
VibriofischeriLuxR	A0A0H3FY98	22.979	235	171	3	12	243	1	228	2.53e-17	82.8
VibriofischeriLuxR	B1M2Q8	23.695	249	163	7	7	243	8	241	1.15e-16	81.6
VibriofischeriLuxR	R0DUB4	23.887	247	154	5	12	243	19	246	2.14e-16	80.9
VibriofischeriLuxR	D4F8G6	29.744	195	123	5	54	238	39	229	2.45e-16	80.5
VibriofischeriLuxR	B1G471	25.521	192	120	3	61	243	83	260	2.54e-16	80.9
VibriofischeriLuxR	A0A2N5AET5	22.128	235	173	3	12	243	13	240	2.85e-16	80.5
VibriofischeriLuxR	A0A085ASQ4	26.05	238	161	5	12	243	1	229	3.7e-16	79.7
VibriofischeriLuxR	A0A6B9FMA5	22.822	241	175	5	7	243	8	241	4.16e-16	80.1
VibriofischeriLuxR	A0A2X2EEU6	23.707	232	173	1	12	243	13	240	4.55e-16	79.7
VibriofischeriLuxR	G9Z911	23.83	235	170	3	12	243	13	241	8.42e-16	79
VibriofischeriLuxR	A0A2V4GNS7	26.923	182	124	3	61	234	45	225	1.18e-15	78.6
VibriofischeriLuxR	A0A1L3F358	27.273	187	128	3	54	238	58	238	1.74e-15	78.2
VibriofischeriLuxR	A0KQW9	55.556	63	28	0	181	243	126	188	2.89e-15	77
VibriofischeriLuxR	A0KQW9	29.213	89	63	0	7	95	4	92	1.09e-07	55.8
VibriofischeriLuxR	A0A084ZKR5	27.419	186	122	5	59	234	45	227	1.82e-14	75.5
VibriofischeriLuxR	A0A0H3B1V3	27.778	198	128	5	54	238	42	237	2.28e-14	75.1
VibriofischeriLuxR	P54292	25.424	236	160	5	14	243	16	241	4.4e-14	74.3
VibriofischeriLuxR	A0A4S3LRA2	24.762	210	136	7	47	238	31	236	5.19e-14	74.3
VibriofischeriLuxR	A0A0D1LER4	25.604	207	130	5	61	245	53	257	5.61e-14	74.3
VibriofischeriLuxR	A0A1Y2JY57	23.56	191	141	2	58	243	2	192	7.99e-14	72.8
VibriofischeriLuxR	D2AIA3	27.374	179	124	4	33	210	34	207	9.08e-14	72.8
VibriofischeriLuxR	A0A2G4TZ89	27.692	195	126	4	57	238	45	237	2.08e-13	72.8
VibriofischeriLuxR	W0LC22	28.108	185	120	5	65	238	52	234	2.25e-13	72.4
VibriofischeriLuxR	A5W919	27.513	189	127	5	58	243	54	235	2.67e-13	72
VibriofischeriLuxR	A0A0T9NGL7	31.088	193	118	6	65	248	52	238	2.68e-13	72
VibriofischeriLuxR	A0A1Y2JXJ7	25.258	194	134	4	58	243	52	242	2.81e-13	72
VibriofischeriLuxR	A0A380PR54	27.32	194	127	5	57	238	45	236	6.43e-13	71.2
VibriofischeriLuxR	G9YBV1	26.904	197	130	6	54	238	42	236	8.71e-13	70.9
VibriofischeriLuxR	E5YD94	26.904	197	130	6	54	238	42	236	9.15e-13	70.9
VibriofischeriLuxR	A1JMX7	27.32	194	127	5	57	238	45	236	1.13e-12	70.5
VibriofischeriLuxR	A0A0U1HMM3	27.551	196	124	6	57	238	45	236	1.24e-12	70.5
VibriofischeriLuxR	A0A4S3LJ20	25.641	195	117	4	61	238	61	244	1.45e-12	70.5
VibriofischeriLuxR	F7U5N2	22.881	236	170	4	13	243	17	245	1.7e-12	70.1
VibriofischeriLuxR	F7U7C9	26.061	165	117	1	80	244	79	238	2.41e-12	69.7
VibriofischeriLuxR	A0A399M1Q9	27.368	190	130	4	56	243	52	235	2.54e-12	69.3
VibriofischeriLuxR	A0A0H3B295	26.633	199	123	5	57	238	45	237	2.98e-12	69.3
VibriofischeriLuxR	A0A2G4TZX2	28.502	207	137	6	41	243	39	238	3.29e-12	69.3
VibriofischeriLuxR	A0A0F6TWT1	26.415	212	133	8	45	244	26	226	3.35e-12	68.9
VibriofischeriLuxR	A0A411T174	51.786	56	27	0	183	238	4	59	5.13e-12	65.1
VibriofischeriLuxR	A0A376FQ86	28.814	177	116	3	70	243	4	173	5.6e-12	67.4
VibriofischeriLuxR	W0L9F2	24.873	197	134	4	54	238	42	236	6.96e-12	68.6
VibriofischeriLuxR	A0A2U2BMG1	51.786	56	27	0	183	238	4	59	7.07e-12	64.7
VibriofischeriLuxR	A0A2G4U777	28.293	205	133	6	54	247	42	243	8.18e-12	68.2
VibriofischeriLuxR	A0A379ALC9	28.218	202	124	8	44	234	28	219	1.41e-11	67.4
VibriofischeriLuxR	F7U324	22.222	243	176	6	12	243	4	244	1.92e-11	67
VibriofischeriLuxR	A0A1Y2K0Z7	52.727	55	26	0	183	237	9	63	4.22e-11	62
VibriofischeriLuxR	C4WP16	25.616	203	136	5	54	246	57	254	4.35e-11	66.2
VibriofischeriLuxR	A0A653B1A5	24.793	242	156	7	11	241	20	246	5.71e-11	65.9
VibriofischeriLuxR	R0E358	45.902	61	33	0	183	243	139	199	9.43e-11	64.3
VibriofischeriLuxR	A0A399MCU8	37.975	79	49	0	165	243	1	79	1.02e-10	61.2
VibriofischeriLuxR	E3HVG1	45.161	62	34	0	183	244	18	79	1.11e-10	61.2
VibriofischeriLuxR	R0CD17	45.902	61	33	0	183	243	139	199	1.22e-10	64.3
VibriofischeriLuxR	A0A0H3HE90	24.742	194	120	5	61	238	60	243	2.05e-10	64.3
VibriofischeriLuxR	A0A084ZKT2	25.359	209	120	7	51	238	50	243	2.49e-10	63.9
VibriofischeriLuxR	G9Z7P0	24	175	124	4	71	244	76	242	2.62e-10	63.9
VibriofischeriLuxR	D0IYV3	26.136	176	117	6	71	243	72	237	2.96e-10	63.5
VibriofischeriLuxR	A5W175	44.262	61	34	0	183	243	19	79	3.8e-10	59.7
VibriofischeriLuxR	A6X6S0	24.631	203	138	5	54	246	57	254	4.52e-10	63.5
VibriofischeriLuxR	A0A0D1M331	46.875	64	33	1	183	246	139	201	6.63e-10	62
VibriofischeriLuxR	B1M717	45.161	62	34	0	183	244	135	196	6.93e-10	62
VibriofischeriLuxR	D2YH98	53.448	58	27	0	184	241	163	220	8.53e-10	62
VibriofischeriLuxR	A0A5Q8C0D5	26.131	199	127	5	54	238	42	234	1.12e-09	62
VibriofischeriLuxR	Q98HF1	28.07	171	111	4	79	244	93	256	1.45e-09	62
VibriofischeriLuxR	A0A085AGE0	23.902	205	128	5	51	238	50	243	1.52e-09	62
VibriofischeriLuxR	A1JKL4	26.471	204	134	6	54	247	42	239	2.01e-09	61.2
VibriofischeriLuxR	A6WWP1	46.774	62	32	1	178	238	9	70	5.41e-09	60.5
VibriofischeriLuxR	A0A484Z1P8	44.262	61	34	0	183	243	19	79	7.36e-09	56.2
VibriofischeriLuxR	A0A5Q8C774	24.581	179	122	5	68	243	69	237	8.73e-09	59.7
VibriofischeriLuxR	A0A0D1PCA8	26.087	184	128	3	65	243	79	259	1.79e-08	58.9
VibriofischeriLuxR	A0A0X8P068	42.623	61	35	0	183	243	18	78	3.19e-08	54.7
VibriofischeriLuxR	Q98HF2	40	70	42	0	174	243	196	265	3.8e-08	57.8
VibriofischeriLuxR	A0A5Q8C4A5	22.68	194	132	4	41	227	40	222	6.88e-08	57
VibriofischeriLuxR	A0A376FB79	26.563	192	116	7	54	234	42	219	8.85e-08	56.6
VibriofischeriLuxR	F7U5K3	41.892	74	36	1	171	237	228	301	3.48e-07	55.5
VibriofischeriLuxR	B1LZK7	42.623	61	35	0	173	233	235	295	9.51e-07	54.3
VibriofischeriLuxR	Q9I4J9	23.636	165	122	2	80	244	82	242	9.95e-07	53.5
VibriofischeriLuxR	R9LDU4	36.486	74	47	0	172	245	140	213	1.02e-06	53.1
VibriofischeriLuxR	J7J6U6	47.368	57	30	0	181	237	822	878	1.28e-06	54.3
VibriofischeriLuxR	B1ZLS3	37.975	79	49	0	159	237	215	293	1.35e-06	53.5
VibriofischeriLuxR	Q3K6H8	24.599	187	134	4	59	243	54	235	1.39e-06	53.1
VibriofischeriLuxR	F7U4S5	43.86	57	32	0	182	238	168	224	1.53e-06	52.8
VibriofischeriLuxR	A0A1V0GYH3	24.176	182	113	7	61	238	41	201	1.81e-06	52.4
VibriofischeriLuxR	D0J4D2	35.714	84	53	1	161	243	191	274	2.09e-06	52.8
VibriofischeriLuxR	R9BWG5	31	100	56	1	159	245	128	227	3.67e-06	52
VibriofischeriLuxR	A0A0A3XSU6	50	52	26	0	179	230	242	293	4.06e-06	52.4
VibriofischeriLuxR	A0A433RTT6	21.818	220	155	3	43	245	4	223	6.52e-06	51.2
VibriofischeriLuxR	A0A5B0SSW0	25.926	189	129	3	55	243	36	213	8.41e-06	50.4
VibrioharveyiLuxN	Q87NA7	77.751	836	185	1	1	836	1	835	0	1318
VibrioharveyiLuxN	D0IA54	34.457	682	432	5	14	682	14	693	1.43e-122	397
VibrioharveyiLuxN	D0IA54	40.708	113	67	0	723	835	847	959	1.59e-15	87
VibrioharveyiLuxN	R0CM91	34.406	404	229	8	456	843	194	577	4.99e-56	213
VibrioharveyiLuxN	B1G187	33.429	347	199	6	453	787	188	514	1.8e-47	187
VibrioharveyiLuxN	B1G7A1	32.059	340	199	4	460	787	186	505	1.14e-46	185
VibrioharveyiLuxN	S7I7U5	31.02	245	155	4	448	681	169	410	1.98e-29	130
VibrioharveyiLuxN	S7I7U5	30.769	117	77	2	723	835	566	682	9.46e-11	71.2
VibrioharveyiLuxN	A0A120L3A8	31.02	245	155	4	448	681	169	410	2.11e-29	130
VibrioharveyiLuxN	A0A120L3A8	30.769	117	77	2	723	835	566	682	9.22e-11	71.2
VibrioharveyiLuxN	A0A0Q2Y471	32.245	245	151	4	448	680	169	410	3.1e-29	130
VibrioharveyiLuxN	A0A0Q2Y471	30.075	133	88	3	707	835	552	683	1e-11	74.3
VibrioharveyiLuxN	D0I9H9	29.876	241	156	3	454	682	21	260	7.58e-28	124
VibrioharveyiLuxN	D0I9H9	33.333	135	81	4	711	836	398	532	1.85e-11	73.2
VibrioharveyiLuxN	R0CSD3	31.818	242	141	7	464	683	220	459	3.87e-27	121
VibrioharveyiLuxN	Q87I96	27.642	246	164	3	450	682	169	413	4.03e-26	120
VibrioharveyiLuxN	Q87I96	34.746	118	73	2	722	835	565	682	8.8e-14	80.9
VibrioharveyiLuxN	D2YDG3	23.355	471	290	12	400	836	128	561	5.03e-26	119
VibrioharveyiLuxN	E4VSB9	25.173	433	274	12	387	802	515	914	8.49e-24	113
VibrioharveyiLuxN	D2YCS5	27.126	247	166	3	446	680	165	409	8.95e-24	112
VibrioharveyiLuxN	D2YCS5	25.397	126	90	2	714	835	557	682	6.39e-08	62
VibrioharveyiLuxN	A3N0U5	25.61	410	242	10	460	845	113	483	3.47e-23	110
VibrioharveyiLuxN	A0A069D617	32.365	241	141	7	612	835	652	887	4.5e-23	111
VibrioharveyiLuxN	F7UZ00	26.267	434	249	16	446	831	136	546	6.41e-23	109
VibrioharveyiLuxN	C6Z1E8	27.82	399	249	13	449	835	409	780	8.53e-23	110
VibrioharveyiLuxN	E5UX02	27.82	399	249	13	449	835	409	780	8.53e-23	110
VibrioharveyiLuxN	R0DY05	25.061	407	259	12	469	845	330	720	9.58e-23	110
VibrioharveyiLuxN	K9EDW5	26.847	406	267	14	437	834	253	636	1.12e-22	108
VibrioharveyiLuxN	A0A4Y9RJ07	32.189	233	123	8	582	802	324	533	1.32e-22	108
VibrioharveyiLuxN	A0A0F5IZA5	26.434	401	249	11	453	838	177	546	1.48e-22	108
VibrioharveyiLuxN	F0JCM7	27.949	390	222	18	465	829	667	1022	1.84e-22	109
VibrioharveyiLuxN	WP_019986831.1	29.455	275	161	8	579	840	753	1007	2.18e-22	109
VibrioharveyiLuxN	E2N8F7	25.862	406	266	15	443	841	602	979	2.36e-22	108
VibrioharveyiLuxN	A0A5C5XB48	27.397	365	231	11	469	814	327	676	2.78e-22	108
VibrioharveyiLuxN	A0A5C5X9J8	25.316	474	316	15	379	835	484	936	4.64e-22	107
VibrioharveyiLuxN	A0A0X8LQ98	29.699	266	159	8	582	837	328	575	6.36e-22	106
VibrioharveyiLuxN	A0A0M1VY50	27.157	394	258	11	449	835	355	726	6.81e-22	107
VibrioharveyiLuxN	A0A136QFS3	24.528	424	281	11	435	843	241	640	9.19e-22	106
VibrioharveyiLuxN	S7JG05	29.699	266	159	8	582	837	328	575	9.55e-22	105
VibrioharveyiLuxN	D1K0X6	27.157	394	258	11	449	835	409	780	1.02e-21	106
VibrioharveyiLuxN	A0A412X3M5	30.566	265	153	9	582	838	797	1038	1.13e-21	107
VibrioharveyiLuxN	A0A4Y9RAN3	25.116	430	288	12	414	835	119	522	1.14e-21	105
VibrioharveyiLuxN	L1QQF3	29.615	260	148	9	582	827	590	828	1.3e-21	106
VibrioharveyiLuxN	D1K0V3	25.167	449	298	12	397	837	197	615	1.58e-21	105
VibrioharveyiLuxN	Q87K89	32.035	231	136	6	619	837	402	623	1.77e-21	105
VibrioharveyiLuxN	A0A0M1VY44	25.167	449	298	12	397	837	197	615	1.79e-21	105
VibrioharveyiLuxN	B6VU78	25.167	449	298	12	397	837	197	615	1.79e-21	105
VibrioharveyiLuxN	C1D9Y8	30.657	274	157	7	582	842	115	368	1.88e-21	102
VibrioharveyiLuxN	B6VU65	27.157	394	258	11	449	835	409	780	2.05e-21	105
VibrioharveyiLuxN	E1WQW9	28.465	404	244	16	443	835	268	637	2.16e-21	105
VibrioharveyiLuxN	C3X8S7	27.595	395	233	13	469	835	919	1288	2.21e-21	106
VibrioharveyiLuxN	G5H6M4	28.044	271	173	9	571	837	796	1048	2.22e-21	105
VibrioharveyiLuxN	D5EYJ1	31.39	223	141	5	618	836	195	409	2.67e-21	102
VibrioharveyiLuxN	U2R4M4	29.066	289	166	9	557	827	365	632	2.74e-21	104
VibrioharveyiLuxN	D0IAE2	24.804	383	234	12	469	831	337	685	2.76e-21	105
VibrioharveyiLuxN	A0A1L9KX42	30.303	264	152	9	582	835	327	568	3.05e-21	104
VibrioharveyiLuxN	B0G1U4	29.167	264	153	8	582	827	385	632	3.1e-21	104
VibrioharveyiLuxN	C6Z1G1	25.229	436	286	12	412	837	210	615	3.11e-21	104
VibrioharveyiLuxN	E2NI60	26.757	370	248	11	437	802	253	603	3.53e-21	104
VibrioharveyiLuxN	A6L7D5	27.204	397	250	13	451	835	411	780	4.13e-21	104
VibrioharveyiLuxN	D7J6L9	24.505	404	274	11	439	835	257	636	4.28e-21	103
VibrioharveyiLuxN	A7VWT1	25.27	463	285	18	406	835	847	1281	4.48e-21	105
VibrioharveyiLuxN	A0A4Y9R9Y0	26.722	363	217	14	461	802	383	717	4.76e-21	104
VibrioharveyiLuxN	F7M8P3	24.505	404	274	11	439	835	255	634	4.8e-21	103
VibrioharveyiLuxN	L1Q8R5	28.832	274	159	9	582	837	16	271	4.83e-21	99.4
VibrioharveyiLuxN	A0A3E4FY54	32.547	212	123	6	619	828	830	1023	5e-21	104
VibrioharveyiLuxN	A0KML2	24.495	396	284	9	454	841	697	1085	5.73e-21	104
VibrioharveyiLuxN	A5ZNY8	29.167	264	153	8	582	827	385	632	6.41e-21	103
VibrioharveyiLuxN	M2PLI7	28.462	260	153	7	580	827	393	631	6.46e-21	103
VibrioharveyiLuxN	E5WYR7	24.485	388	264	10	468	835	83	461	7.1e-21	103
VibrioharveyiLuxN	Q5LG79	28.218	404	245	16	443	835	268	637	7.42e-21	103
VibrioharveyiLuxN	A0A374Q2K4	32.075	212	124	5	619	828	830	1023	8.8e-21	103
VibrioharveyiLuxN	A5W141	27.972	286	166	10	575	843	378	640	8.94e-21	103
VibrioharveyiLuxN	Q64X54	28.288	403	246	15	443	835	268	637	9.32e-21	103
VibrioharveyiLuxN	A6L3X0	31.081	222	133	5	618	837	837	1040	9.4e-21	103
VibrioharveyiLuxN	A0A0F5JC42	29.457	258	146	8	582	828	545	777	9.44e-21	103
VibrioharveyiLuxN	Q3K8F6	23.529	408	277	9	443	835	245	632	1.41e-20	102
VibrioharveyiLuxN	B3CBE2	26.044	407	263	16	443	841	602	978	1.46e-20	103
VibrioharveyiLuxN	E5UX14	27.391	230	151	5	612	837	77	294	1.55e-20	98.2
VibrioharveyiLuxN	F0JH48	28.826	281	154	10	582	838	262	520	1.57e-20	101
VibrioharveyiLuxN	E1WPS1	25.427	468	304	15	387	839	582	1019	1.73e-20	103
VibrioharveyiLuxN	A7M5E4	24.937	397	267	11	446	835	284	656	1.79e-20	102
VibrioharveyiLuxN	B3CEC8	27.114	402	255	15	443	837	670	1040	1.87e-20	102
VibrioharveyiLuxN	B7BGM6	26.764	411	242	17	446	836	412	783	1.98e-20	102
VibrioharveyiLuxN	A0A414MI38	24.485	388	264	10	468	835	837	1215	2.02e-20	103
VibrioharveyiLuxN	Q64T03	25.427	468	304	15	387	839	582	1019	2.07e-20	102
VibrioharveyiLuxN	Q5LC20	25.427	468	304	15	387	839	582	1019	2.42e-20	102
VibrioharveyiLuxN	B3C5K6	24.936	393	256	11	468	835	838	1216	2.5e-20	102
VibrioharveyiLuxN	E2N932	26.425	386	259	11	468	835	835	1213	2.75e-20	102
VibrioharveyiLuxN	C6Z7H3	30.631	222	134	5	618	837	837	1040	2.77e-20	102
VibrioharveyiLuxN	E5UYA6	30.631	222	134	5	618	837	837	1040	2.8e-20	102
VibrioharveyiLuxN	K9DYG7	25.495	404	269	14	443	841	656	1032	3.07e-20	102
VibrioharveyiLuxN	B7CCQ4	29.644	253	150	8	582	828	465	695	3.62e-20	101
VibrioharveyiLuxN	E5C4K3	24.937	397	267	11	446	835	262	634	4.96e-20	100
VibrioharveyiLuxN	Q87PF5	28.906	256	152	6	574	821	326	559	5.2e-20	100
VibrioharveyiLuxN	D4C0U6	31.154	260	149	8	582	831	829	1068	5.76e-20	101
VibrioharveyiLuxN	E2NJ01	28.021	389	256	12	461	837	441	817	7.15e-20	100
VibrioharveyiLuxN	I3YLI3	25.316	395	252	12	455	838	683	1045	7.52e-20	100
VibrioharveyiLuxN	E5VK01	29.562	274	157	9	582	837	458	713	7.77e-20	100
VibrioharveyiLuxN	E4W1N1	31.839	223	135	8	582	800	151	360	7.78e-20	98.2
VibrioharveyiLuxN	A0A0Q2SA40	28.07	228	141	7	582	802	328	539	8.18e-20	99.8
VibrioharveyiLuxN	A0A4U3AF12	28.297	417	243	19	461	837	496	896	8.75e-20	100
VibrioharveyiLuxN	A7ADY3	25.061	411	263	14	446	843	412	790	9.45e-20	100
VibrioharveyiLuxN	B1HNT3	26.389	432	235	18	461	835	505	910	9.47e-20	100
VibrioharveyiLuxN	B0NNT0	29.752	242	151	6	619	842	664	904	9.55e-20	100
VibrioharveyiLuxN	A6KZ32	29.204	339	210	12	464	787	896	1219	1.04e-19	100
VibrioharveyiLuxN	E2NJD5	26.434	401	260	12	443	837	621	992	1.06e-19	100
VibrioharveyiLuxN	H1DEM2	26.829	410	231	16	454	838	663	1028	1.12e-19	100
VibrioharveyiLuxN	D7K761	25.253	396	267	12	446	835	284	656	1.16e-19	99.8
VibrioharveyiLuxN	C0C5U9	26.545	275	166	9	582	838	712	968	1.2e-19	100
VibrioharveyiLuxN	A6LXY5	26.053	380	253	11	465	831	384	748	1.29e-19	99.8
VibrioharveyiLuxN	F5RCM2	29.644	253	144	7	582	821	509	740	1.44e-19	99.8
VibrioharveyiLuxN	A0A4R5DK05	24.11	365	216	11	469	804	340	672	1.45e-19	99.4
VibrioharveyiLuxN	D1JY16	30.18	222	135	6	618	837	837	1040	1.45e-19	100
VibrioharveyiLuxN	S7HZ35	25.217	460	283	16	408	836	125	554	1.46e-19	99
VibrioharveyiLuxN	B7HYR1	26.652	454	274	19	429	837	457	896	1.58e-19	99.8
VibrioharveyiLuxN	I9S2J7	27.457	346	233	11	461	800	511	844	1.67e-19	99.8
VibrioharveyiLuxN	H1DGI8	26.633	398	257	14	451	840	661	1031	1.74e-19	99.8
VibrioharveyiLuxN	E5WZ16	26.225	408	257	14	445	821	812	1206	1.75e-19	100
VibrioharveyiLuxN	A0A0K9CMK0	30.18	222	135	6	618	837	837	1040	1.8e-19	99.8
VibrioharveyiLuxN	G5HTA7	26.619	278	162	6	579	836	669	924	1.8e-19	99.8
VibrioharveyiLuxN	A0A415RY34	26.225	408	257	14	445	821	812	1206	1.85e-19	99.8
VibrioharveyiLuxN	A0A653BB24	27.636	275	166	8	575	835	401	656	2.16e-19	99
VibrioharveyiLuxN	A0A243LFS0	26.877	413	254	17	461	837	496	896	2.35e-19	99.4
VibrioharveyiLuxN	F7M5G7	25.714	420	264	14	449	835	815	1219	2.37e-19	99.8
VibrioharveyiLuxN	F0JI49	28.028	289	166	11	582	847	417	686	2.5e-19	99
VibrioharveyiLuxN	A0A6A2RIW9	25.714	420	264	14	449	835	815	1219	2.59e-19	99.4
VibrioharveyiLuxN	D6D2I7	25.253	396	267	12	446	835	264	636	2.69e-19	98.6
VibrioharveyiLuxN	B0NY34	29.197	274	158	9	582	837	458	713	2.75e-19	98.6
VibrioharveyiLuxN	A7M5T3	25.714	420	264	14	449	835	815	1219	2.79e-19	99.4
VibrioharveyiLuxN	K9ENF5	24.557	395	271	12	446	837	663	1033	2.97e-19	99
VibrioharveyiLuxN	B7IK78	27.119	413	253	17	461	837	496	896	2.97e-19	99
VibrioharveyiLuxN	C6PN37	31.716	268	140	10	582	831	413	655	2.99e-19	98.6
VibrioharveyiLuxN	D4WP82	25.714	420	264	14	449	835	815	1219	3.09e-19	99.4
VibrioharveyiLuxN	D4WFJ1	25.253	396	267	12	446	835	262	634	3.18e-19	98.2
VibrioharveyiLuxN	E4W298	28.434	415	246	16	437	837	262	639	3.21e-19	98.2
VibrioharveyiLuxN	D7J8L2	25.714	420	264	14	449	835	815	1219	3.23e-19	99
VibrioharveyiLuxN	D6D2S7	25.837	418	262	14	449	833	760	1162	3.54e-19	99
VibrioharveyiLuxN	W6NZ99	25.837	418	262	14	449	833	760	1162	3.57e-19	99
VibrioharveyiLuxN	D7IM67	25.124	402	258	14	413	800	474	846	3.76e-19	98.6
VibrioharveyiLuxN	A6LHL8	25.373	402	257	15	413	800	474	846	3.89e-19	98.6
VibrioharveyiLuxN	D2QM90	30.855	269	154	8	579	835	560	808	3.89e-19	98.6
VibrioharveyiLuxN	F5R8U2	26.923	286	166	7	582	842	348	615	4.01e-19	98.6
VibrioharveyiLuxN	C7X5E4	25.373	402	257	15	413	800	474	846	4.24e-19	98.2
VibrioharveyiLuxN	C6Z082	28.909	339	211	12	464	787	896	1219	4.32e-19	98.6
VibrioharveyiLuxN	C3X1J2	27.113	284	168	8	575	837	310	575	4.54e-19	97.4
VibrioharveyiLuxN	A0A0M1VZV8	28.614	339	212	12	464	787	896	1219	4.58e-19	98.6
VibrioharveyiLuxN	Q89Z25	26.29	407	263	13	439	835	255	634	4.63e-19	97.8
VibrioharveyiLuxN	B6VX24	28.614	339	212	12	464	787	896	1219	4.7e-19	98.6
VibrioharveyiLuxN	D1K3H0	28.614	339	212	12	464	787	896	1219	4.78e-19	98.6
VibrioharveyiLuxN	C3QK24	25.714	420	264	14	449	835	815	1219	5.04e-19	98.6
VibrioharveyiLuxN	D0TSZ4	25.714	420	264	14	449	835	815	1219	5.04e-19	98.6
VibrioharveyiLuxN	A6L7C3	25.459	436	285	12	412	837	210	615	5.3e-19	97.4
VibrioharveyiLuxN	U2PJT1	26.126	333	197	11	519	831	412	715	5.67e-19	97.8
VibrioharveyiLuxN	E5WYS5	25.189	397	270	9	443	837	536	907	5.69e-19	97.8
VibrioharveyiLuxN	A0A415S2L1	25.189	397	270	9	443	837	536	907	5.69e-19	97.8
VibrioharveyiLuxN	A0A412Y8L1	28.622	283	169	6	582	835	629	907	5.82e-19	97.8
VibrioharveyiLuxN	A0A174SQS6	24.311	399	244	14	469	838	351	720	6.18e-19	97.4
VibrioharveyiLuxN	A0A0P0EX57	26.29	407	263	13	439	835	255	634	6.56e-19	97.1
VibrioharveyiLuxN	A0A1L9KSF9	29.032	248	146	7	582	821	329	554	6.59e-19	97.1
VibrioharveyiLuxN	E5UPB2	28.909	339	211	12	464	787	891	1214	7.2e-19	98.2
VibrioharveyiLuxN	I8Z5U0	27.979	386	237	14	424	802	239	590	7.31e-19	97.1
VibrioharveyiLuxN	A8APL1	25.542	415	238	13	448	831	567	941	7.59e-19	97.8
VibrioharveyiLuxN	A0A1Y2JGL8	28.364	275	159	9	579	840	522	771	8.25e-19	97.4
VibrioharveyiLuxN	A0A4Y4IK46	26.147	436	230	19	461	835	505	909	8.25e-19	97.4
VibrioharveyiLuxN	A0A1H2SGT1	29.478	268	150	8	582	837	902	1142	8.81e-19	97.4
VibrioharveyiLuxN	A5ZN34	26.15	413	236	19	454	831	467	845	8.95e-19	97.4
VibrioharveyiLuxN	F0JI52	26.735	389	229	14	465	827	451	809	9.28e-19	97.4
VibrioharveyiLuxN	B1C9X3	28.986	276	159	9	580	837	1057	1313	9.43e-19	97.4
VibrioharveyiLuxN	E5C4B1	25.659	417	268	14	449	835	815	1219	9.81e-19	97.4
VibrioharveyiLuxN	A6NZL0	24.755	408	257	17	449	831	432	814	1e-18	97.1
VibrioharveyiLuxN	B0NUN0	25.995	377	256	9	468	827	820	1190	1.01e-18	97.4
VibrioharveyiLuxN	M1LT49	29.016	386	234	15	454	821	441	804	1.05e-18	97.1
VibrioharveyiLuxN	D4IM60	30.66	212	127	5	619	828	842	1035	1.06e-18	97.4
VibrioharveyiLuxN	A0A3E4PIK4	24.876	402	259	14	413	800	474	846	1.09e-18	97.1
VibrioharveyiLuxN	A0A5B0WWP7	23.601	411	290	9	438	834	632	1032	1.28e-18	97.1
VibrioharveyiLuxN	B6XFP2	27.208	283	173	8	577	848	397	657	1.38e-18	96.7
VibrioharveyiLuxN	Q7MTY1	26.611	357	236	10	469	806	434	783	1.46e-18	96.7
VibrioharveyiLuxN	A0A653B2L5	30.047	213	129	6	640	846	603	801	1.47e-18	96.7
VibrioharveyiLuxN	H1DIC9	26.263	396	251	16	443	829	549	912	1.53e-18	96.7
VibrioharveyiLuxN	D7IBP6	24.697	413	286	12	439	835	772	1175	1.64e-18	96.7
VibrioharveyiLuxN	C3QQF0	25.537	419	266	13	449	835	815	1219	1.71e-18	96.7
VibrioharveyiLuxN	D0TDS1	24.627	402	260	14	413	800	474	846	1.91e-18	96.3
VibrioharveyiLuxN	B1LWP7	24.332	374	230	11	450	802	250	591	1.91e-18	95.5
VibrioharveyiLuxN	C8WGH5	24.824	427	263	15	428	821	338	739	1.93e-18	95.9
VibrioharveyiLuxN	A6LH56	25.062	403	262	13	442	835	663	1034	1.94e-18	96.3
VibrioharveyiLuxN	I3YQL4	29.008	262	159	7	582	837	820	1060	2e-18	96.3
VibrioharveyiLuxN	D2YGQ9	24.131	489	268	16	405	838	131	571	2.03e-18	95.5
VibrioharveyiLuxN	C3X3P6	27.397	292	176	10	562	835	1013	1286	2.07e-18	96.7
VibrioharveyiLuxN	Q8A084	24.455	413	287	12	439	835	770	1173	2.09e-18	96.7
VibrioharveyiLuxN	A0A1H2RHY4	25.369	406	268	12	439	835	255	634	2.11e-18	95.5
VibrioharveyiLuxN	G5HT90	29.167	288	160	13	565	831	416	680	2.29e-18	95.5
VibrioharveyiLuxN	B3C8M5	25.187	401	261	15	446	837	664	1034	2.38e-18	96.3
VibrioharveyiLuxN	D7K7F5	25.537	419	266	13	449	835	815	1219	2.53e-18	96.3
VibrioharveyiLuxN	A0A317RXX1	27.5	280	177	8	582	839	201	476	2.82e-18	94.4
VibrioharveyiLuxN	F9GMU7	23.278	421	265	11	441	842	103	484	3e-18	95.1
VibrioharveyiLuxN	A0A1Y3QUR9	25.668	374	228	11	449	808	403	740	3.15e-18	95.5
VibrioharveyiLuxN	F3PQN5	25.495	404	229	16	453	828	667	1026	3.42e-18	95.5
VibrioharveyiLuxN	A0A412Y000	25.263	380	255	11	468	827	17	387	3.43e-18	94.4
VibrioharveyiLuxN	D2ZKG1	25.377	398	245	14	456	831	564	931	3.56e-18	95.5
VibrioharveyiLuxN	A0A2S4GQG5	28.571	266	157	9	582	831	680	928	3.56e-18	95.5
VibrioharveyiLuxN	G4HKK3	28.782	271	159	10	582	835	288	541	3.79e-18	94.4
VibrioharveyiLuxN	A0A5F0UHB5	30.769	221	138	5	619	837	338	545	3.86e-18	94.4
VibrioharveyiLuxN	S0GUR0	30.769	221	138	5	619	837	338	545	3.86e-18	94.4
VibrioharveyiLuxN	B6W425	25.659	417	256	12	436	837	663	1040	4e-18	95.5
VibrioharveyiLuxN	E2NKY6	28.696	230	144	6	612	837	821	1034	4.34e-18	95.1
VibrioharveyiLuxN	A0A1I3N3F3	24.084	382	237	9	406	774	277	618	4.62e-18	94.7
VibrioharveyiLuxN	A0KKB1	29.412	289	169	11	567	842	821	1087	4.8e-18	95.5
VibrioharveyiLuxN	A0A1H2UUG0	23.896	385	269	8	455	837	672	1034	5.02e-18	95.1
VibrioharveyiLuxN	A0A4P8X7C5	31.967	244	139	10	618	835	673	915	5.28e-18	94.7
VibrioharveyiLuxN	E4VSS9	24.365	394	272	10	446	837	640	1009	5.34e-18	95.1
VibrioharveyiLuxN	K9E5H8	28.417	278	173	9	564	837	797	1052	5.82e-18	94.7
VibrioharveyiLuxN	A0A412X7K4	26.65	409	248	14	439	835	188	556	5.82e-18	94
VibrioharveyiLuxN	H1DIN8	28.916	249	150	6	582	821	458	688	5.88e-18	94.7
VibrioharveyiLuxN	D1P1T3	26.978	278	168	8	577	842	397	651	5.93e-18	94.4
VibrioharveyiLuxN	I8XPI8	23.291	395	275	11	446	837	665	1034	6.11e-18	94.7
VibrioharveyiLuxN	A0A4Q5HB40	25.065	387	248	12	468	824	834	1208	6.25e-18	95.1
VibrioharveyiLuxN	A0A3E4GH61	24.455	413	289	9	438	836	490	893	6.27e-18	94.7
VibrioharveyiLuxN	B7C8J4	25.065	383	225	15	468	827	306	649	6.58e-18	94.4
VibrioharveyiLuxN	R9C8J3	26.714	423	257	15	461	837	512	927	6.72e-18	94.7
VibrioharveyiLuxN	A0A433RXS2	25.735	408	258	16	461	835	520	915	6.79e-18	94.4
VibrioharveyiLuxN	C9L009	24.645	422	266	12	449	835	815	1219	6.93e-18	94.7
VibrioharveyiLuxN	E5CCS2	25	384	253	13	438	802	606	973	7.11e-18	94.7
VibrioharveyiLuxN	E5C856	25.995	377	245	11	431	788	875	1236	7.57e-18	94.7
VibrioharveyiLuxN	C7XFA1	28.727	275	171	9	579	835	674	941	7.6e-18	94.4
VibrioharveyiLuxN	I8YFT8	28.723	282	160	8	571	833	806	1065	7.75e-18	94.4
VibrioharveyiLuxN	A0A374QE66	24.455	413	289	9	438	836	490	893	7.9e-18	94.4
VibrioharveyiLuxN	B0NUK3	25.722	381	247	11	468	824	834	1202	8.2e-18	94.7
VibrioharveyiLuxN	I9SZV4	25.886	367	256	10	438	800	520	874	8.45e-18	94.4
VibrioharveyiLuxN	A0A412X2R2	28.74	254	151	8	582	828	790	1020	8.59e-18	94.4
VibrioharveyiLuxN	A0A4U3GB00	24.878	410	231	13	468	838	700	1071	8.76e-18	94.4
VibrioharveyiLuxN	D7IX93	28.727	275	171	9	579	835	673	940	8.87e-18	94.4
VibrioharveyiLuxN	WP_019986748.1	29.137	278	163	9	579	843	558	814	9.39e-18	94
VibrioharveyiLuxN	B0NW18	25.476	420	263	15	448	833	815	1218	9.84e-18	94.4
VibrioharveyiLuxN	A0A0X8P4B9	27.24	279	170	7	574	836	430	691	9.9e-18	94
VibrioharveyiLuxN	C0BC91	22.56	461	291	15	409	832	157	588	1.01e-17	93.2
VibrioharveyiLuxN	A8S835	27.817	284	171	11	566	831	476	743	1.02e-17	93.6
VibrioharveyiLuxN	A0A1H2SEF6	25.714	385	243	14	468	832	813	1174	1.03e-17	94.4
VibrioharveyiLuxN	A7V3Z9	24.455	413	289	9	438	836	490	893	1.11e-17	94
VibrioharveyiLuxN	A6LFJ0	28.727	275	171	9	579	835	673	940	1.17e-17	94
VibrioharveyiLuxN	A8SRS7	30.882	272	151	11	586	837	345	599	1.18e-17	93.2
VibrioharveyiLuxN	A0A1H7U2R2	24.384	406	273	13	438	837	657	1034	1.18e-17	94
VibrioharveyiLuxN	D7IHZ6	24.384	406	273	13	438	837	657	1034	1.18e-17	94
VibrioharveyiLuxN	A5ZY83	26.394	269	160	8	582	831	466	715	1.2e-17	93.6
VibrioharveyiLuxN	Q8A8A3	24.384	406	273	13	438	837	657	1034	1.2e-17	94
VibrioharveyiLuxN	B7C9Y8	27.17	265	159	7	582	835	782	1023	1.24e-17	94
VibrioharveyiLuxN	A0A0U1HNJ7	28.269	283	166	9	577	847	397	654	1.25e-17	93.6
VibrioharveyiLuxN	G5HDU1	25.633	316	184	11	554	838	848	1143	1.26e-17	94
VibrioharveyiLuxN	D4K1D3	25.063	395	242	16	454	821	663	1030	1.26e-17	94
VibrioharveyiLuxN	C3QPB4	26.316	380	240	11	437	788	855	1222	1.28e-17	94
VibrioharveyiLuxN	A0A3E4P720	28.727	275	171	9	579	835	674	941	1.31e-17	93.6
VibrioharveyiLuxN	W6N8W7	29.71	276	150	10	582	835	412	665	1.35e-17	93.2
VibrioharveyiLuxN	M1S927	33.333	240	134	10	439	669	222	444	1.4e-17	92
VibrioharveyiLuxN	A7M2J4	25	384	253	13	438	802	606	973	1.44e-17	93.6
VibrioharveyiLuxN	C8WGN8	27.473	273	164	8	582	837	670	925	1.48e-17	93.6
VibrioharveyiLuxN	A0A1L9L0Z9	28.364	275	154	9	577	835	585	832	1.51e-17	93.6
VibrioharveyiLuxN	A0A0Q2M8C8	26.82	261	169	6	582	836	324	568	1.53e-17	92.4
VibrioharveyiLuxN	D7JWS6	24.479	384	255	11	438	802	606	973	1.56e-17	93.6
VibrioharveyiLuxN	A6M0J6	27.612	268	162	10	582	835	146	395	1.67e-17	92
VibrioharveyiLuxN	C7GBP0	25.495	455	271	19	435	847	229	657	1.74e-17	93.2
VibrioharveyiLuxN	D4JBK5	26.592	267	157	8	575	821	129	376	1.75e-17	90.9
VibrioharveyiLuxN	W0LJ93	24.94	417	259	15	437	831	687	1071	1.88e-17	93.2
VibrioharveyiLuxN	E5Y210	24.372	398	238	12	469	834	523	889	1.99e-17	92.8
VibrioharveyiLuxN	C6Z646	30.196	255	155	7	582	831	313	549	2.03e-17	92
VibrioharveyiLuxN	E5UW02	30.196	255	155	7	582	831	313	549	2.03e-17	92
VibrioharveyiLuxN	A0A399M9P1	26.148	283	175	8	575	843	378	640	2.1e-17	92.4
VibrioharveyiLuxN	R9C9I6	25.31	403	271	14	461	837	502	900	2.19e-17	92.8
VibrioharveyiLuxN	A1JR80	27.778	288	161	8	577	847	397	654	2.19e-17	92.8
VibrioharveyiLuxN	B0MLG7	24.282	383	245	15	468	827	268	628	2.23e-17	92.4
VibrioharveyiLuxN	E2N8N2	21.467	368	273	8	437	800	640	995	2.46e-17	92.8
VibrioharveyiLuxN	A0A173WKW0	26.812	276	165	9	579	836	1022	1278	2.57e-17	92.8
VibrioharveyiLuxN	D4LQG1	26.316	285	168	8	575	837	420	684	2.65e-17	92
VibrioharveyiLuxN	A7V6P9	25.366	410	256	15	443	838	657	1030	2.66e-17	92.8
VibrioharveyiLuxN	D0TJT3	28.832	274	172	9	579	835	674	941	2.68e-17	92.8
VibrioharveyiLuxN	A0A2G4U6Y9	26.573	286	167	7	577	847	397	654	2.72e-17	92.4
VibrioharveyiLuxN	E2N7H5	30.493	223	131	6	619	832	431	638	2.76e-17	92.4
VibrioharveyiLuxN	A8S5Z0	27.273	286	170	11	566	831	566	833	2.78e-17	92.4
VibrioharveyiLuxN	A0A1H3A6G4	23.94	401	264	13	449	836	413	785	2.8e-17	92.4
VibrioharveyiLuxN	B0P4N9	21.97	396	265	10	469	842	353	726	2.8e-17	92.4
VibrioharveyiLuxN	E5CDW9	24.272	412	266	13	443	837	331	713	2.91e-17	92
VibrioharveyiLuxN	A0A0U1HS45	23.168	423	265	16	438	831	714	1105	2.97e-17	92.8
VibrioharveyiLuxN	E5WYH8	24.548	387	250	12	468	824	260	634	3e-17	92.4
VibrioharveyiLuxN	D0IAH1	28.731	268	164	9	582	835	344	598	3.1e-17	92
VibrioharveyiLuxN	A0A1L9KY64	32.283	254	127	13	567	804	594	818	3.12e-17	92.4
VibrioharveyiLuxN	A0A1G7F2U0	28.214	280	157	9	567	827	755	1009	3.23e-17	92.4
VibrioharveyiLuxN	A0A1H3G4T6	25.06	419	264	14	449	833	815	1217	3.36e-17	92.4
VibrioharveyiLuxN	A0A1Y3YZE7	24.362	431	264	15	445	835	812	1220	3.42e-17	92.4
VibrioharveyiLuxN	A0A380PVC4	26.481	287	166	7	577	847	397	654	3.43e-17	92
VibrioharveyiLuxN	A0A023RMY9	23.5	400	274	11	450	839	693	1070	3.48e-17	92.4
VibrioharveyiLuxN	H1DF47	25	384	260	9	449	828	679	1038	3.53e-17	92.4
VibrioharveyiLuxN	I8XMB2	26.415	371	226	11	437	800	281	611	3.54e-17	91.7
VibrioharveyiLuxN	V9HER8	30.385	260	141	10	582	821	450	689	4.1e-17	91.7
VibrioharveyiLuxN	A0A415S0W2	31.959	194	119	6	619	800	675	867	4.16e-17	92
VibrioharveyiLuxN	A6LXY1	27.839	273	163	8	575	831	411	665	4.22e-17	91.7
VibrioharveyiLuxN	E7GNY5	29.31	290	155	13	571	837	1050	1312	4.29e-17	92
VibrioharveyiLuxN	Q87H65	26.211	351	217	9	452	788	260	582	4.52e-17	91.7
VibrioharveyiLuxN	D4WAI4	24.685	397	268	11	446	837	639	1009	4.7e-17	92
VibrioharveyiLuxN	A0A1U7L905	30.315	254	147	10	582	828	791	1021	4.72e-17	92
VibrioharveyiLuxN	A0A411HHT5	25.527	427	271	16	440	845	214	614	4.98e-17	91.3
VibrioharveyiLuxN	B3CF11	26.41	390	259	14	461	838	512	885	5.09e-17	91.7
VibrioharveyiLuxN	D7IJ74	23.866	419	287	12	438	835	513	920	5.56e-17	91.7
VibrioharveyiLuxN	B0G6R1	26.061	330	193	15	517	821	540	843	5.65e-17	91.7
VibrioharveyiLuxN	A0A374QAB8	26.978	278	177	9	582	844	389	655	6.1e-17	91.3
VibrioharveyiLuxN	D0I723	27.888	251	155	7	582	821	576	811	6.28e-17	91.3
VibrioharveyiLuxN	A0A0T9PP98	29.474	285	160	10	577	847	397	654	6.32e-17	91.3
VibrioharveyiLuxN	D4JBA4	27.376	263	159	9	582	827	417	664	6.78e-17	90.9
VibrioharveyiLuxN	A0A3E4P6P6	26.897	290	178	9	560	835	576	845	6.86e-17	91.3
VibrioharveyiLuxN	A0A3E4VWG7	25.463	432	272	14	443	835	833	1253	6.96e-17	91.7
VibrioharveyiLuxN	A0A4R5DXW4	27.806	392	215	20	468	821	855	1216	7.28e-17	91.7
VibrioharveyiLuxN	A0A2S4GRE0	21.429	392	267	11	467	837	1251	1622	7.34e-17	91.7
VibrioharveyiLuxN	A0A6A2RWN9	26.866	268	169	8	582	835	628	882	7.36e-17	91.3
VibrioharveyiLuxN	D7K9X5	25.126	398	265	12	446	837	617	987	7.43e-17	91.3
VibrioharveyiLuxN	A7M165	25.126	398	265	12	446	837	617	987	7.43e-17	91.3
VibrioharveyiLuxN	D7JZ42	27.027	259	168	7	582	835	563	805	7.64e-17	90.9
VibrioharveyiLuxN	U2C1V5	26.69	281	167	10	579	837	538	801	7.71e-17	90.9
VibrioharveyiLuxN	F5IWC4	24.658	365	251	8	436	787	870	1223	7.81e-17	91.3
VibrioharveyiLuxN	A0A3E2EQT2	28.674	279	169	9	582	837	594	865	7.89e-17	90.9
VibrioharveyiLuxN	E5VMU3	25.18	278	174	7	582	842	422	682	8e-17	90.5
VibrioharveyiLuxN	A6LYU9	26.163	344	209	11	451	775	431	748	8.14e-17	90.9
VibrioharveyiLuxN	A0A1G7G6K3	28.139	231	143	7	614	835	573	789	8.42e-17	90.9
VibrioharveyiLuxN	B0NZ07	25.647	425	238	19	450	838	197	579	8.5e-17	90.9
VibrioharveyiLuxN	E7GUC8	26.69	281	167	10	579	837	538	801	8.55e-17	90.9
VibrioharveyiLuxN	A0A4R5DRF1	30.233	258	148	8	575	821	335	571	8.58e-17	90.1
VibrioharveyiLuxN	D7J205	26.866	268	169	8	582	835	628	882	8.59e-17	90.9
VibrioharveyiLuxN	E7GSI6	29.225	284	151	11	582	840	772	1030	8.65e-17	90.9
VibrioharveyiLuxN	A0A1H5UVC9	26.683	416	222	18	463	831	162	541	8.76e-17	90.1
VibrioharveyiLuxN	B1G6N9	29.259	270	150	9	573	827	591	834	8.77e-17	90.9
VibrioharveyiLuxN	U2C608	29.225	284	151	11	582	840	772	1030	8.8e-17	90.9
VibrioharveyiLuxN	C3QUN3	26.866	268	169	8	582	835	628	882	8.89e-17	90.9
VibrioharveyiLuxN	A0A4Y9RFD0	25.33	379	234	12	468	827	312	660	9.14e-17	90.5
VibrioharveyiLuxN	Q62YG5	28.409	264	158	9	541	788	509	757	9.18e-17	90.9
VibrioharveyiLuxN	F7MC97	28.085	235	152	7	573	802	267	489	9.22e-17	89.7
VibrioharveyiLuxN	B3CAX9	29.333	225	140	7	619	839	502	711	9.5e-17	90.5
VibrioharveyiLuxN	D7K3T7	22.997	387	255	12	468	835	835	1197	9.56e-17	91.3
VibrioharveyiLuxN	G5HAF1	25.183	409	258	15	446	837	469	846	9.78e-17	90.9
VibrioharveyiLuxN	B1C643	27.509	269	159	9	575	827	447	695	9.97e-17	90.5
VibrioharveyiLuxN	C3QCM5	26.866	268	169	8	582	835	628	882	1e-16	90.9
VibrioharveyiLuxN	D0TRZ4	26.866	268	169	8	582	835	628	882	1e-16	90.9
VibrioharveyiLuxN	A0A139KLA4	24.582	419	266	13	449	833	815	1217	1.03e-16	90.9
VibrioharveyiLuxN	Q89YR8	24.582	419	266	13	449	833	815	1217	1.03e-16	90.9
VibrioharveyiLuxN	D7IA56	24.582	419	266	13	449	833	815	1217	1.03e-16	90.9
VibrioharveyiLuxN	D6D5B0	28.085	235	152	7	573	802	246	468	1.05e-16	89.7
VibrioharveyiLuxN	A0A5R8ZV13	29.572	257	147	7	582	827	776	1009	1.06e-16	90.9
VibrioharveyiLuxN	F7M7G2	26.866	268	169	8	582	835	628	882	1.07e-16	90.5
VibrioharveyiLuxN	D4WLD6	26.866	268	169	8	582	835	563	817	1.12e-16	90.5
VibrioharveyiLuxN	C5EUT7	26.573	286	158	9	579	839	1030	1288	1.13e-16	90.9
VibrioharveyiLuxN	W7KVR1	23.415	410	272	14	443	835	756	1140	1.21e-16	90.5
VibrioharveyiLuxN	A7M2Z5	27.295	403	239	16	468	835	845	1228	1.21e-16	90.9
VibrioharveyiLuxN	C6VTE2	25.926	270	165	9	582	832	452	705	1.22e-16	90.1
VibrioharveyiLuxN	D4JAK3	26.854	391	224	16	469	827	507	867	1.23e-16	90.5
VibrioharveyiLuxN	D6D7G2	26.866	268	169	8	582	835	563	817	1.24e-16	90.5
VibrioharveyiLuxN	D4VK37	26.866	268	169	8	582	835	563	817	1.24e-16	90.5
VibrioharveyiLuxN	A0A3P1ZZT3	27.206	272	155	10	582	834	491	738	1.25e-16	90.1
VibrioharveyiLuxN	D4LQG0	24.433	397	242	16	454	821	664	1031	1.26e-16	90.5
VibrioharveyiLuxN	B1CBK3	24.51	408	267	12	450	835	403	791	1.29e-16	90.1
VibrioharveyiLuxN	A0A0H4WY48	23.43	414	247	13	454	831	713	1092	1.29e-16	90.5
VibrioharveyiLuxN	D4LVZ6	26.616	263	161	8	582	827	417	664	1.31e-16	90.1
VibrioharveyiLuxN	F3PYP3	28.632	234	147	7	619	835	663	893	1.32e-16	90.5
VibrioharveyiLuxN	A7M1K6	26.641	259	169	7	582	835	563	805	1.34e-16	90.1
VibrioharveyiLuxN	C3QMU8	25.127	394	263	16	449	834	412	781	1.39e-16	90.1
VibrioharveyiLuxN	D4WK36	25.127	394	263	16	449	834	412	781	1.39e-16	90.1
VibrioharveyiLuxN	A7LST6	25.127	394	263	16	449	834	412	781	1.39e-16	90.1
VibrioharveyiLuxN	C9KX83	25.598	418	273	15	438	835	486	885	1.4e-16	90.1
VibrioharveyiLuxN	A7V4C9	26.259	278	179	8	582	844	389	655	1.41e-16	90.1
VibrioharveyiLuxN	H1DDP6	24.941	421	282	12	425	836	669	1064	1.54e-16	90.1
VibrioharveyiLuxN	L1QN39	24.048	420	275	11	433	831	186	582	1.58e-16	89.4
VibrioharveyiLuxN	A0A6A2RMI9	28.085	235	152	7	573	802	326	548	1.64e-16	89.4
VibrioharveyiLuxN	D0TYF3	28.085	235	152	7	573	802	326	548	1.64e-16	89.4
VibrioharveyiLuxN	A0A1G7F175	27.839	273	162	8	577	835	234	485	1.66e-16	89
VibrioharveyiLuxN	M1LW12	25.926	324	202	11	528	831	209	514	1.67e-16	89.4
VibrioharveyiLuxN	A8SRJ4	23.826	298	181	8	566	835	344	623	1.73e-16	89.4
VibrioharveyiLuxN	W6PFW8	28.085	235	152	7	573	802	323	545	1.75e-16	89.4
VibrioharveyiLuxN	A0A120L375	23.514	370	231	8	454	801	473	812	1.77e-16	89.7
VibrioharveyiLuxN	A0A3E4FZR3	26.259	278	179	8	582	844	389	655	1.79e-16	89.7
VibrioharveyiLuxN	E5C6N3	25.197	381	258	12	461	835	511	870	1.79e-16	89.7
VibrioharveyiLuxN	D3IJY7	25.45	389	232	16	468	821	391	756	1.85e-16	89.7
VibrioharveyiLuxN	A0A0H3AXK1	27.273	308	175	10	557	847	379	654	1.87e-16	89.7
VibrioharveyiLuxN	D7JYF7	24.745	392	248	14	468	835	806	1174	1.93e-16	90.1
VibrioharveyiLuxN	D4BX97	27.018	285	174	9	577	849	397	659	1.94e-16	89.7
VibrioharveyiLuxN	B3JNG6	26.368	402	254	18	453	835	822	1200	1.96e-16	90.1
VibrioharveyiLuxN	A0A377FSG4	24.242	363	238	11	454	806	201	536	2.06e-16	89.4
VibrioharveyiLuxN	A5ZTI1	20.946	444	302	14	407	827	247	664	2.1e-16	89.4
VibrioharveyiLuxN	U2CYH9	28.276	290	158	12	571	837	1050	1312	2.19e-16	90.1
VibrioharveyiLuxN	A0A5F0U6E6	25.641	390	251	13	442	806	802	1177	2.21e-16	90.1
VibrioharveyiLuxN	S0GM53	25.641	390	251	13	442	806	802	1177	2.21e-16	90.1
VibrioharveyiLuxN	D0T9Z0	26.552	290	179	9	560	835	576	845	2.27e-16	89.4
VibrioharveyiLuxN	A0A136QMV8	24.213	413	255	15	448	836	414	792	2.28e-16	89.4
VibrioharveyiLuxN	D4LWE6	26.394	269	160	9	582	831	466	715	2.3e-16	89.4
VibrioharveyiLuxN	A4VPL1	31.548	168	98	5	690	843	782	946	2.33e-16	89.7
VibrioharveyiLuxN	E2ZI77	27.431	288	167	12	566	831	488	755	2.38e-16	89.4
VibrioharveyiLuxN	Q87NJ2	27.376	263	164	6	582	837	324	566	2.4e-16	89
VibrioharveyiLuxN	E1WQK5	27.309	249	160	6	582	828	772	1001	2.41e-16	89.7
VibrioharveyiLuxN	A0A3A9IT03	27.536	276	162	7	582	840	348	602	2.53e-16	89
VibrioharveyiLuxN	Q64SS4	27.309	249	160	6	582	828	810	1039	2.55e-16	89.7
VibrioharveyiLuxN	A0A1Y3QU31	27.376	263	160	7	582	835	818	1058	2.56e-16	89.7
VibrioharveyiLuxN	S7I6G7	23.514	370	231	8	454	801	473	812	2.58e-16	89.4
VibrioharveyiLuxN	C0EWU7	24.396	455	274	17	410	837	188	599	2.58e-16	89
VibrioharveyiLuxN	A0A374NDK4	24.396	455	274	17	410	837	188	599	2.63e-16	89
VibrioharveyiLuxN	B9YDK6	27.758	281	168	11	582	845	688	950	2.68e-16	89.4
VibrioharveyiLuxN	C7GG17	26.103	272	167	7	582	835	162	417	2.68e-16	87.4
VibrioharveyiLuxN	C7X944	27.948	229	131	7	618	835	640	845	2.71e-16	89.4
VibrioharveyiLuxN	I9T2I2	26.471	408	246	15	438	828	656	1026	2.76e-16	89.4
VibrioharveyiLuxN	A0A5C5XLF0	24.318	403	242	14	465	834	420	792	2.8e-16	89.4
VibrioharveyiLuxN	A0A0Q2MG31	23.822	382	256	10	439	801	447	812	2.81e-16	89.4
VibrioharveyiLuxN	E2N8M2	29.279	222	140	6	619	837	502	709	2.83e-16	89
VibrioharveyiLuxN	D7J7J1	28.085	235	152	7	573	802	403	625	2.84e-16	89
VibrioharveyiLuxN	B2FHG2	25.366	410	239	16	462	837	717	1093	2.84e-16	89.4
VibrioharveyiLuxN	D7IM54	26.275	255	175	6	426	677	79	323	2.86e-16	86.3
VibrioharveyiLuxN	Q5LBU9	27.309	249	160	6	582	828	772	1001	2.89e-16	89.4
VibrioharveyiLuxN	A0A5F0U841	28.182	220	143	4	582	800	649	854	2.94e-16	89.4
VibrioharveyiLuxN	S0GH17	28.182	220	143	4	582	800	649	854	2.94e-16	89.4
VibrioharveyiLuxN	A6LHK8	26.275	255	175	6	426	677	79	323	3.05e-16	85.9
VibrioharveyiLuxN	G5HAQ5	28.458	253	155	8	582	828	670	902	3.07e-16	89.4
VibrioharveyiLuxN	G2T151	25.313	399	236	16	469	831	574	946	3.25e-16	89
VibrioharveyiLuxN	A0A399M3L2	27.698	278	163	9	575	836	537	792	3.28e-16	89
VibrioharveyiLuxN	A0A174DUL8	26.354	277	181	7	579	837	470	741	3.44e-16	89
VibrioharveyiLuxN	A6LCF5	30.151	199	106	6	618	806	640	815	3.45e-16	89
VibrioharveyiLuxN	D7IPJ4	30.151	199	106	6	618	806	640	815	3.45e-16	89
VibrioharveyiLuxN	E1WNV9	28.448	232	153	5	619	843	425	650	3.45e-16	89
VibrioharveyiLuxN	Q64NT0	28.448	232	153	5	619	843	425	650	3.48e-16	89
VibrioharveyiLuxN	Q5L8I5	28.448	232	153	5	619	843	425	650	3.48e-16	89
VibrioharveyiLuxN	D0TEH6	29.825	228	140	5	612	835	803	1014	3.56e-16	89
VibrioharveyiLuxN	K9E644	24.872	390	260	12	454	836	676	1039	3.58e-16	89
VibrioharveyiLuxN	A9BWP1	27.941	272	176	4	582	847	632	889	3.62e-16	89
VibrioharveyiLuxN	G5H7E3	24.312	436	284	14	416	836	253	657	3.81e-16	88.6
VibrioharveyiLuxN	I9RJZ9	26.766	269	155	9	582	827	392	641	4.07e-16	88.6
VibrioharveyiLuxN	D5DCW9	23.76	383	252	11	443	808	623	982	4.1e-16	89
VibrioharveyiLuxN	A0A4R6GDQ2	22.845	232	145	5	575	799	521	725	4.33e-16	88.6
VibrioharveyiLuxN	C5EEX8	28.938	273	155	9	582	832	578	833	4.36e-16	88.6
VibrioharveyiLuxN	J7JJU7	23.416	363	234	10	445	787	211	549	4.39e-16	88.2
VibrioharveyiLuxN	A0A4Q5GWQ8	24.641	418	266	11	431	821	874	1269	4.46e-16	89
VibrioharveyiLuxN	C6W1L3	29.057	265	150	9	555	802	506	749	4.65e-16	88.6
VibrioharveyiLuxN	A0A3P1ZYQ2	27.306	271	153	10	582	831	402	649	4.69e-16	88.2
VibrioharveyiLuxN	A0A0Q2SIM1	26.568	271	163	9	575	832	582	829	4.72e-16	88.6
VibrioharveyiLuxN	D7ILH9	24.627	402	262	14	450	835	662	1038	4.82e-16	88.6
VibrioharveyiLuxN	A0A431L9Y4	37.681	138	71	4	703	835	18	145	5e-16	80.9
VibrioharveyiLuxN	L1QA83	24.627	402	235	13	468	837	2	367	5.02e-16	86.3
VibrioharveyiLuxN	F5IWY8	26.494	385	239	17	468	828	843	1207	5.33e-16	88.6
VibrioharveyiLuxN	A0A6A2RXS1	25.323	387	263	13	468	841	807	1180	5.51e-16	88.6
VibrioharveyiLuxN	Q87ID1	26.259	278	163	8	577	836	584	837	5.54e-16	88.6
VibrioharveyiLuxN	D6D5B4	25.323	387	263	13	468	841	807	1180	5.55e-16	88.6
VibrioharveyiLuxN	S0FQR8	27.612	268	152	8	582	831	653	896	5.63e-16	88.6
VibrioharveyiLuxN	C5EEE4	26.829	287	168	8	573	838	298	563	5.95e-16	87.4
VibrioharveyiLuxN	A0A6A2S884	24.041	391	252	13	468	835	806	1174	6.15e-16	88.6
VibrioharveyiLuxN	A5ZK97	26.692	266	150	10	582	827	392	632	6.18e-16	88.2
VibrioharveyiLuxN	E5CD79	24.873	394	264	16	449	834	412	781	6.23e-16	88.2
VibrioharveyiLuxN	D4VHP4	24.041	391	252	13	468	835	806	1174	6.36e-16	88.6
VibrioharveyiLuxN	C3Q9V0	24.041	391	252	13	468	835	806	1174	6.36e-16	88.6
VibrioharveyiLuxN	D0TNK0	24.041	391	252	13	468	835	806	1174	6.36e-16	88.6
VibrioharveyiLuxN	L1PYF6	24.82	278	175	7	582	842	466	726	6.36e-16	87.8
VibrioharveyiLuxN	H1DKZ3	29.717	212	133	6	619	828	704	901	6.75e-16	88.2
VibrioharveyiLuxN	C3QR78	24.041	391	252	13	468	835	806	1174	6.81e-16	88.2
VibrioharveyiLuxN	D6CYX1	24.041	391	252	13	468	835	806	1174	6.93e-16	88.2
VibrioharveyiLuxN	D7J8C3	24.041	391	252	13	468	835	806	1174	6.93e-16	88.2
VibrioharveyiLuxN	K9E7Z3	26.343	391	260	13	461	837	512	888	6.93e-16	88.2
VibrioharveyiLuxN	C7X5D0	26.357	258	175	7	426	679	79	325	7.21e-16	85.1
VibrioharveyiLuxN	E1YPB6	26.357	258	175	7	426	679	79	325	7.21e-16	85.1
VibrioharveyiLuxN	C3QNK9	28.205	234	153	6	573	802	403	625	7.22e-16	87.4
VibrioharveyiLuxN	D4WKU9	28.205	234	153	6	573	802	403	625	7.22e-16	87.4
VibrioharveyiLuxN	E4W063	27.907	215	142	5	619	831	705	908	7.24e-16	87.8
VibrioharveyiLuxN	E5CCL6	28.205	234	153	6	573	802	403	625	7.35e-16	87.4
VibrioharveyiLuxN	A7M2N1	28.205	234	153	6	573	802	403	625	7.35e-16	87.4
VibrioharveyiLuxN	Q3KCF4	24.611	386	236	14	443	800	599	957	7.65e-16	87.8
VibrioharveyiLuxN	L1Q527	25.412	425	239	19	450	838	197	579	7.89e-16	87.8
VibrioharveyiLuxN	A6LGU6	29.825	228	140	5	612	835	827	1038	8.13e-16	87.8
VibrioharveyiLuxN	E5CE74	24.533	375	255	9	468	829	825	1184	8.17e-16	88.2
VibrioharveyiLuxN	C7X483	29.825	228	140	5	612	835	827	1038	8.27e-16	87.8
VibrioharveyiLuxN	A0A174TP46	23.843	432	248	18	452	827	446	852	8.68e-16	87.8
VibrioharveyiLuxN	W6NYX8	25.581	387	262	13	468	841	807	1180	8.8e-16	87.8
VibrioharveyiLuxN	A0A3E4GJX5	24.533	375	211	14	468	802	809	1151	8.89e-16	87.8
VibrioharveyiLuxN	D4WHX3	23.947	380	266	9	468	835	805	1173	8.93e-16	87.8
VibrioharveyiLuxN	D4WMZ1	27.823	248	161	7	582	821	933	1170	9.27e-16	87.8
VibrioharveyiLuxN	C3QR91	28.629	248	159	8	582	821	933	1170	9.35e-16	87.8
VibrioharveyiLuxN	C5ESJ6	26.384	307	165	12	575	849	527	804	9.46e-16	87.4
VibrioharveyiLuxN	C3QLI3	25.581	387	262	13	468	841	807	1180	9.5e-16	87.8
VibrioharveyiLuxN	D0TYF6	25.581	387	262	13	468	841	807	1180	9.5e-16	87.8
VibrioharveyiLuxN	E5C944	23.747	379	268	8	468	835	805	1173	9.57e-16	87.8
VibrioharveyiLuxN	A0A2G4U537	23.404	423	264	14	438	831	714	1105	9.63e-16	87.8
VibrioharveyiLuxN	A0A174F5P3	27.612	268	161	10	582	832	447	698	9.85e-16	87.4
VibrioharveyiLuxN	D4WBH6	24.041	391	252	13	468	835	631	999	1.02e-15	87.8
VibrioharveyiLuxN	D7K2T4	24.873	394	264	16	449	834	412	781	1.02e-15	87.4
VibrioharveyiLuxN	A0A3P1ZUY1	23.585	318	213	8	531	835	573	873	1.05e-15	87.4
VibrioharveyiLuxN	A1JTJ9	23.223	422	266	14	438	831	714	1105	1.07e-15	87.8
VibrioharveyiLuxN	Q64N50	28.378	222	144	7	582	800	310	519	1.07e-15	86.7
VibrioharveyiLuxN	E1WQM7	28.378	222	144	7	582	800	310	519	1.07e-15	86.7
VibrioharveyiLuxN	Q5L7X5	28.378	222	144	7	582	800	310	519	1.09e-15	86.7
VibrioharveyiLuxN	A0A085HFE7	27.431	288	164	9	565	831	375	638	1.09e-15	87.4
VibrioharveyiLuxN	D7JYG9	27.823	248	161	7	582	821	933	1170	1.11e-15	87.8
VibrioharveyiLuxN	A7LYG4	27.823	248	161	7	582	821	933	1170	1.19e-15	87.4
VibrioharveyiLuxN	C8WGS1	23.618	398	247	12	469	837	339	708	1.19e-15	87
VibrioharveyiLuxN	A0A6I2ILC1	26.855	283	170	7	577	846	397	655	1.19e-15	87
VibrioharveyiLuxN	H1DHZ9	25.806	403	264	15	443	836	535	911	1.22e-15	87.4
VibrioharveyiLuxN	A4VS55	24.227	388	245	12	435	800	401	761	1.23e-15	87
VibrioharveyiLuxN	D6CYY5	27.823	248	161	7	582	821	933	1170	1.24e-15	87.4
VibrioharveyiLuxN	A0A174ERY6	27.823	248	161	7	582	821	933	1170	1.24e-15	87.4
VibrioharveyiLuxN	F7M224	27.823	248	161	7	582	821	933	1170	1.24e-15	87.4
VibrioharveyiLuxN	C9L096	24.742	388	266	13	468	842	807	1181	1.27e-15	87.4
VibrioharveyiLuxN	D7K2Y3	28.085	235	152	7	573	802	403	625	1.32e-15	86.7
VibrioharveyiLuxN	D2QGL8	28.632	234	144	9	575	800	426	644	1.33e-15	87
VibrioharveyiLuxN	R8APY0	24.01	404	271	12	450	836	223	607	1.34e-15	87
VibrioharveyiLuxN	R8APY0	32.787	122	77	4	723	840	630	750	1.6e-07	60.8
VibrioharveyiLuxN	U1YE60	24.59	366	243	12	465	808	455	809	1.36e-15	87
VibrioharveyiLuxN	U2BC77	24.825	286	166	9	582	836	304	571	1.37e-15	86.3
VibrioharveyiLuxN	C9KR62	23.98	392	275	13	454	833	826	1206	1.39e-15	87.4
VibrioharveyiLuxN	F7M1U6	24.041	391	252	13	468	835	806	1174	1.42e-15	87.4
VibrioharveyiLuxN	A8S3F1	27.148	291	162	10	558	831	1040	1297	1.45e-15	87.4
VibrioharveyiLuxN	D7J7I8	25.581	387	262	14	468	841	807	1180	1.52e-15	87
VibrioharveyiLuxN	C0BWF0	27.599	279	164	10	579	838	744	1003	1.6e-15	87
ErwiniastewartiiEsaR	A0A4S3LRA2	75.1	249	62	0	1	249	1	249	8.47e-139	394
ErwiniastewartiiEsaR	W0L9F2	73.171	246	66	0	1	246	1	246	2.49e-130	372
ErwiniastewartiiEsaR	E5YD94	68.699	246	77	0	1	246	1	246	3.16e-122	352
ErwiniastewartiiEsaR	G9YBV1	68.293	246	78	0	1	246	1	246	5.29e-122	351
ErwiniastewartiiEsaR	A0A0H3B1V3	53.6	250	103	2	1	243	1	244	1.23e-90	272
ErwiniastewartiiEsaR	A0A0H3DUW2	48.571	245	112	3	4	243	1	236	1.28e-79	243
ErwiniastewartiiEsaR	D4F8G6	48.347	242	111	3	7	243	4	236	8.15e-77	236
ErwiniastewartiiEsaR	W0LC22	45.714	245	131	2	5	249	5	247	1.67e-76	236
ErwiniastewartiiEsaR	A1JMX7	45.679	243	132	0	1	243	1	243	2.55e-76	235
ErwiniastewartiiEsaR	A0A5Q8C0D5	44.578	249	136	2	1	249	1	247	1.29e-74	231
ErwiniastewartiiEsaR	A0A0H3B295	46.25	240	128	1	5	243	5	244	1.55e-74	231
ErwiniastewartiiEsaR	A0A2G4TZ89	45.492	244	132	1	1	243	1	244	9.27e-74	229
ErwiniastewartiiEsaR	A0A380PR54	44.958	238	131	0	5	242	5	242	2.1e-73	228
ErwiniastewartiiEsaR	A0A0U1HMM3	45.041	242	133	0	1	242	1	242	1.37e-70	221
ErwiniastewartiiEsaR	A0A084ZKR5	41.739	230	131	1	15	244	13	239	2.76e-64	204
ErwiniastewartiiEsaR	A0A2G4U777	41.87	246	141	2	1	246	1	244	3.93e-64	204
ErwiniastewartiiEsaR	A0A0T9NGL7	42.623	244	132	5	1	244	1	236	2.75e-62	199
ErwiniastewartiiEsaR	A1JKL4	41.057	246	139	3	1	246	1	240	1.08e-61	198
ErwiniastewartiiEsaR	A0A2V4GNS7	40.773	233	135	1	11	243	7	236	1.92e-60	195
ErwiniastewartiiEsaR	A0A379ALC9	38.679	212	115	4	31	241	31	228	1.38e-43	151
ErwiniastewartiiEsaR	A0A085HFY9	37.281	228	136	2	14	241	10	230	2.01e-43	151
ErwiniastewartiiEsaR	A0A0F6TWT1	37.736	212	117	4	31	241	28	225	1.69e-41	146
ErwiniastewartiiEsaR	A0A376FB79	37.915	211	118	3	31	241	31	228	3.01e-41	145
ErwiniastewartiiEsaR	A0A3A9IKG5	29.839	248	154	7	5	243	9	245	1.37e-21	95.1
ErwiniastewartiiEsaR	A0A1Y2JRQ8	28.019	207	131	5	31	232	37	230	1.49e-21	94.4
ErwiniastewartiiEsaR	A0A023RL40	29.851	201	128	3	43	242	89	277	2.96e-20	92
ErwiniastewartiiEsaR	A0A3N6V9R8	29.167	240	153	6	10	243	17	245	4.15e-20	91.3
ErwiniastewartiiEsaR	R0DNZ7	32.02	203	116	6	46	243	68	253	2.03e-19	89
ErwiniastewartiiEsaR	A0KFR4	29.046	241	153	6	10	243	17	246	2.43e-19	89
ErwiniastewartiiEsaR	A0A023RP29	28.629	248	157	7	5	243	9	245	4.37e-19	88.2
ErwiniastewartiiEsaR	A0A0A5PL30	28.226	248	158	7	5	243	9	245	4.51e-19	88.2
ErwiniastewartiiEsaR	A0KHA7	29.412	204	126	4	43	242	60	249	7.64e-19	87.8
ErwiniastewartiiEsaR	A0A3A9I0E1	25.296	253	168	5	2	249	21	257	2.59e-17	83.6
ErwiniastewartiiEsaR	A0A5B0SSW0	27.727	220	121	5	16	232	20	204	2.74e-17	82.4
ErwiniastewartiiEsaR	A5W919	30.208	192	118	5	46	236	54	230	4.38e-17	82.4
ErwiniastewartiiEsaR	A0A3A9IBN2	27.143	210	138	3	43	249	60	257	5.78e-17	82.8
ErwiniastewartiiEsaR	A0A2S5F6F6	30.769	208	127	5	42	244	51	246	1.07e-16	81.6
ErwiniastewartiiEsaR	A0A3A9IDT0	26.108	203	135	3	43	242	60	250	1.74e-16	81.3
ErwiniastewartiiEsaR	A0A1Y2JAK6	26.016	246	156	6	9	241	9	241	2.06e-16	80.9
ErwiniastewartiiEsaR	P25084	26.446	242	162	6	5	241	7	237	2.22e-16	80.5
ErwiniastewartiiEsaR	A0A399M1Q9	32.99	194	112	7	44	235	52	229	3.31e-16	80.1
ErwiniastewartiiEsaR	A0A3A9IJ62	29.665	209	128	6	42	244	51	246	3.86e-16	80.5
ErwiniastewartiiEsaR	A0A0Q2N7Y7	28.713	202	132	5	42	243	49	238	6.18e-16	79.3
ErwiniastewartiiEsaR	R0DUB4	28.643	199	128	5	43	241	62	246	9.42e-16	79
ErwiniastewartiiEsaR	Q98A91	27.053	207	141	3	29	234	35	232	1.9e-15	78.2
ErwiniastewartiiEsaR	B1G471	27.861	201	126	5	45	243	79	262	4e-15	77.4
ErwiniastewartiiEsaR	A0A023RRD2	28.986	207	132	5	42	244	51	246	4.36e-15	77.4
ErwiniastewartiiEsaR	A0A125Y3E0	28.708	209	130	5	42	244	51	246	6.33e-15	77
ErwiniastewartiiEsaR	A0A5Q8C4A5	30.275	218	138	4	26	241	33	238	7.2e-15	76.6
ErwiniastewartiiEsaR	G9Z911	28.821	229	140	7	9	230	18	230	1.64e-14	75.5
ErwiniastewartiiEsaR	A0A0D1LER4	24.39	246	176	5	6	241	10	255	5.14e-14	74.3
ErwiniastewartiiEsaR	A0A085ASQ4	29.87	231	135	9	9	230	6	218	5.34e-14	73.9
ErwiniastewartiiEsaR	A0A3N6XJP6	23.83	235	161	4	21	249	35	257	1.11e-13	73.6
ErwiniastewartiiEsaR	A0A0X8LHL9	27.5	200	133	4	44	243	51	238	1.37e-13	73.2
ErwiniastewartiiEsaR	A0A085HK83	27.706	231	152	5	13	241	38	255	1.47e-13	73.2
ErwiniastewartiiEsaR	S7I770	27.5	200	133	4	44	243	51	238	1.66e-13	72.8
ErwiniastewartiiEsaR	B1Z7Q1	26.087	207	131	3	39	241	54	242	3.97e-13	71.6
ErwiniastewartiiEsaR	A0A3A9I0Z7	26.19	210	138	4	43	248	60	256	8.53e-13	71.2
ErwiniastewartiiEsaR	A7MP16	25.446	224	135	5	30	241	38	241	1.07e-12	70.5
ErwiniastewartiiEsaR	B7LP49	28.27	237	143	9	1	230	24	240	1.47e-12	70.5
ErwiniastewartiiEsaR	B1M9X4	26.289	194	134	3	39	232	54	238	2.17e-12	69.7
ErwiniastewartiiEsaR	A0A379AHU5	25.957	235	156	6	10	241	21	240	2.23e-12	69.7
ErwiniastewartiiEsaR	P54292	25.108	231	143	6	7	227	17	227	4.15e-12	68.9
ErwiniastewartiiEsaR	J7JGK8	27	200	129	5	44	241	52	236	4.29e-12	68.9
ErwiniastewartiiEsaR	Q98BC5	28.571	210	124	7	32	232	41	233	4.75e-12	68.9
ErwiniastewartiiEsaR	D2ZDV7	27.35	234	144	7	5	230	14	229	5.41e-12	68.6
ErwiniastewartiiEsaR	A0A1L3F358	25.98	204	133	5	42	243	58	245	7.68e-12	68.2
ErwiniastewartiiEsaR	A0A6I4KES0	28.986	207	126	7	30	230	38	229	8.29e-12	68.2
ErwiniastewartiiEsaR	Q1RAM4	28.986	207	126	7	30	230	42	233	8.46e-12	68.2
ErwiniastewartiiEsaR	B1EQ87	25.352	213	126	6	30	230	26	217	8.79e-12	67.8
ErwiniastewartiiEsaR	A0A0D7LVS3	29.73	185	112	6	48	230	61	229	1.14e-11	67.8
ErwiniastewartiiEsaR	W0AUI8	25	224	135	6	30	241	38	240	1.16e-11	67.8
ErwiniastewartiiEsaR	P07026	28.986	207	126	7	30	230	38	229	1.22e-11	67.4
ErwiniastewartiiEsaR	A0A5B0SUF5	29.73	185	112	6	48	230	61	229	1.3e-11	67.4
ErwiniastewartiiEsaR	B6I0W4	28.986	207	126	7	30	230	42	233	1.32e-11	67.4
ErwiniastewartiiEsaR	G3XD77	25.118	211	124	7	25	231	46	226	1.4e-11	67.4
ErwiniastewartiiEsaR	Q3Z2U0	28.44	218	135	7	30	241	38	240	1.76e-11	67
ErwiniastewartiiEsaR	H5V0Z7	26.904	197	128	5	46	241	59	240	2.3e-11	66.6
[truncated: 35,050 more rows]

## Sheet: Eliminate redundancy
Potential QS entries
A0A010YCH6
A0A010YD07
A0A010ZLK1
A0A011A7P4
A0A011A7T1
A0A011A7W4
A0A017H369
A0A017H5H4
A0A017H5N0
A0A017H5Q4
A0A017H5X7
A0A022LBQ1
A0A022LDZ9
A0A022LEB9
A0A022LFT4
A0A022LGJ4
A0A022LHI7
A0A022LI37
A0A022LJL1
A0A022LJL2
A0A022LJS7
A0A022LJX2
A0A022LKD9
A0A022LV43
A0A022LVY1
A0A022LWM1
A0A022LYG9
A0A023RDF7
A0A023RDQ3
A0A023RF62
A0A023RFU9
A0A023RGK2
A0A023RH79
A0A023RHB9
A0A023RHH1
A0A023RJM0
A0A023RJR8
A0A023RK38
A0A023RKB0
A0A023RKJ0
A0A023RKY8
A0A023RL40
A0A023RMC4
A0A023RME5
A0A023RMR3
A0A023RMR5
A0A023RMY9
A0A023RNK4
A0A023RNS8
A0A023RNV5
A0A023RP29
A0A023RPM6
A0A023RRD2
A0A023RRW4
A0A023RS11
A0A023Y3T3
A0A023Y5I7
A0A023Y6Z0
A0A023Y742
A0A023Y8A9
A0A023Y8I0
A0A031FNS2
A0A031FP67
A0A031FPX0
A0A031FQU0
A0A031FS35
A0A031FSY6
A0A031FT65
A0A031FTA2
A0A031FVT8
A0A031FWP6
A0A031FXL0
A0A031FZR3
A0A031G1P8
A0A059ZGT0
A0A059ZL64
A0A061BUB7
A0A061D0A3
A0A063Z2D6
A0A063ZA77
A0A069CXE3
A0A069CYY9
A0A069D139
A0A069D304
A0A069D4A8
A0A069D5T2
A0A069D617
A0A069D9J2
A0A069QEZ5
A0A069QIH3
A0A069QKM9
A0A069QRG6
A0A069QUZ8
A0A074IRM3
A0A074ITR0
A0A074IXV2
A0A074IY39
A0A075JD38
A0A075JE19
A0A075JEL3
A0A075JER8
A0A075JH91
A0A075JHN9
A0A075JHV8
A0A075JIW7
A0A075JJ10
A0A075JLY8
A0A076JBF0
A0A076JE05
A0A076JGF9
A0A076JI76
A0A076JJ35
A0A076JKC6
A0A077HIN3
A0A077HKE1
A0A077HKY9
A0A077HM76
A0A077HMQ1
A0A077HMQ2
A0A077HMT1
A0A077HPN0
A0A081LM72
A0A081LPU1
A0A084IV27
A0A084IWZ8
A0A084IYZ2
A0A084IZ13
A0A084IZ29
A0A084J133
A0A084J2F0
A0A084J2F1
A0A084J5F6
A0A084ZKR5
A0A084ZKR6
A0A084ZKT2
A0A084ZLF7
A0A084ZLS2
A0A084ZNZ7
A0A084ZNZ8
A0A084ZQ71
A0A084ZQQ5
A0A084ZR29
A0A084ZS52
A0A084ZT17
A0A084ZT18
A0A084ZTU8
A0A084ZTY1
A0A084ZWY3
A0A084ZWY7
A0A085A0S0
A0A085A2L2
A0A085A3E4
A0A085A3G1
A0A085A5H7
A0A085A7J4
A0A085A7N6
A0A085A7Q1
A0A085A8G6
A0A085A8S6
A0A085A8V8
A0A085A8W8
A0A085A8X0
A0A085A9G8
A0A085A9J1
A0A085A9M8
A0A085AAG6
A0A085AB81
A0A085AC25
A0A085AE13
A0A085AFI1
A0A085AG88
A0A085AGE0
A0A085AGE4
A0A085AGL4
A0A085AI43
A0A085AIH9
A0A085ASQ4
A0A085HA44
A0A085HAB9
A0A085HAC0
A0A085HAT8
A0A085HCJ7
A0A085HDB1
A0A085HFE7
A0A085HFY9
A0A085HGL2
A0A085HGT4
A0A085HHG7
A0A085HHP4
A0A085HHQ1
A0A085HHU0
A0A085HJB1
A0A085HJQ0
A0A085HJQ2
A0A085HJQ3
A0A085HJS9
A0A085HK81
A0A085HK83
A0A085HN22
A0A085HNB4
A0A085HNB6
A0A085HNQ1
A0A085HNS9
A0A085HNW8
A0A085HQI0
A0A085HQJ0
A0A085HR26
A0A085HR47
A0A085HR48
A0A085JAW1
A0A085JAZ9
A0A085JB42
A0A085JC84
A0A085JEM5
A0A085JEW4
A0A085JFE4
A0A085JHT4
A0A085JHY2
A0A085JHY9
A0A085JI14
A0A085JMA5
A0A085JP57
A0A085JPF4
A0A086FBL3
A0A086ZI83
A0A086ZP07
A0A086ZP54
A0A087B2H7
A0A087B6I3
A0A087B6S3
A0A087B781
A0A087BSE4
A0A087C112
A0A087C6U4
A0A087C6U5
A0A087C7H9
A0A087CU11
A0A087CU12
A0A087D1I8
A0A087D1X8
A0A087D2B0
A0A087D5B8
A0A087D5B9
A0A087D5C6
A0A087D5C7
A0A087D5T4
A0A087D737
A0A087D738
A0A087D7E3
A0A087DAK0
A0A087DAL8
A0A087DDZ3
A0A087DFS6
A0A087DIH5
A0A087DKC7
A0A087DMB7
A0A087DMN5
A0A087DT93
A0A087DT94
A0A087E476
A0A087E4I7
A0A087E6S8
A0A087FIS7
A0A087FN23
A0A087LD98
A0A087LH39
A0A090IRM6
A0A090ISY8
A0A090IU32
A0A090IUK4
A0A090IUL4
A0A090IVB7
A0A090IWI4
A0A090IWY7
A0A090IX75
A0A090IXH4
A0A090IXI1
A0A090IYC3
A0A090IYG6
A0A090IZV3
A0A090J2Y5
A0A090J2Z6
A0A090J333
A0A090J373
A0A090J3J8
A0A090J3Q1
A0A090J4I4
A0A090KPG1
A0A090KV05
A0A090KX35
A0A095WJ86
A0A095WJB4
A0A095WKB6
A0A095WLW2
A0A095XVE5
A0A095XVT8
A0A095YP44
A0A098QVM8
A0A0A0WK55
A0A0A0WNV7
A0A0A2DRT7
A0A0A2DVG7
A0A0A2DXQ8
A0A0A2DYG8
A0A0A2E2Q2
A0A0A3XSU6
A0A0A3Y2U1
A0A0A5PL30
A0A0A5PTM4
A0A0A5ST49
A0A0A6E3D6
A0A0A6FR00
A0A0A6G5M0
A0A0A6GDW5
A0A0A6H6U4
A0A0A6HMP4
A0A0A6J2T4
A0A0A6PXJ6
A0A0A6Q264
A0A0A6SN09
A0A0B2XC39
A0A0B2XEM7
A0A0B2XKZ1
A0A0B2XM32
A0A0B2XMA9
A0A0B2XN34
A0A0B2XNP2
A0A0B2XNW1
A0A0B5CH45
A0A0B5CLM4
A0A0B7G246
A0A0B7GF21
A0A0B7GGD9
A0A0B7GH46
A0A0B8QXP8
A0A0B8QZA4
A0A0B8R442
A0A0B8R7Q6
A0A0B8R9U2
A0A0B8RAM5
A0A0B8RCX9
A0A0B8RF23
A0A0B8RGX7
A0A0D1LB18
A0A0D1LEK9
A0A0D1LER4
A0A0D1LGM9
A0A0D1LH60
A0A0D1LHF2
A0A0D1LI93
A0A0D1LKA0
A0A0D1LKR0
A0A0D1LMR0
A0A0D1LQ19
A0A0D1LUN3
A0A0D1LYW7
A0A0D1M1C0
A0A0D1M301
A0A0D1M331
A0A0D1M6R7
A0A0D1M8N8
A0A0D1MA78
A0A0D1MCP1
A0A0D1MF72
A0A0D1MM65
A0A0D1MN67
A0A0D1MQC5
A0A0D1NIM1
A0A0D1NIX4
A0A0D1NLS1
A0A0D1NM16
A0A0D1NPB6
A0A0D1NQW0
A0A0D1NRU1
A0A0D1NRU6
A0A0D1NS15
A0A0D1NSB7
A0A0D1NSP4
A0A0D1NUM8
A0A0D1NWT1
A0A0D1NXD6
A0A0D1P015
A0A0D1P0J6
A0A0D1P1R5
A0A0D1P424
A0A0D1P467
A0A0D1P483
A0A0D1P8N8
A0A0D1P8R5
A0A0D1PAY2
A0A0D1PCA3
A0A0D1PCA8
A0A0D1PKP8
A0A0D1PL14
A0A0D1PMT8
A0A0D1PP97
A0A0D4CIW2
A0A0D4CJR9
A0A0D4CM62
A0A0D4CMR0
A0A0D4CN06
A0A0D4CNC0
A0A0D4ZY24
A0A0D4ZYL6
A0A0D6T5D1
A0A0D7L3E6
A0A0D7LBL2
A0A0D7LBZ8
A0A0D7LEC1
A0A0D7LES1
A0A0D7LEW2
A0A0D7LGD4
A0A0D7LHK3
A0A0D7LII6
A0A0D7LKV0
A0A0D7LL11
A0A0D7LPG9
A0A0D7LQS4
A0A0D7LVS3
A0A0D7LWK2
A0A0D7LWY3
A0A0D7M2S2
A0A0D7M2Z4
A0A0D7M3Q1
A0A0D7M4C3
A0A0D7M5D4
A0A0D7XQ66
A0A0D7XTP7
A0A0D7XUY4
A0A0D7XXY4
A0A0D8GJH6
A0A0E1KPX2
A0A0E1KR12
A0A0E1KR66
A0A0E1KRE0
A0A0E1KS18
A0A0E1KS93
A0A0E1KTK7
A0A0E1KTW6
A0A0E1KU94
A0A0E1KUN0
A0A0E1KUR7
A0A0E1KV69
A0A0E1KV89
A0A0E1KVD7
A0A0E1KVH9
A0A0E1KVQ5
A0A0E1KW45
A0A0E1KWE7
A0A0E1KX00
A0A0E1KY97
A0A0E1KYG1
A0A0E1KYK3
A0A0E1KYQ4
A0A0E1KYW3
A0A0E1KZ74
A0A0E1KZD4
A0A0E1KZP8
A0A0E1L054
A0A0E1L057
A0A0E1L083
A0A0E1L1I9
A0A0E1L1K5
A0A0E1L1T6
A0A0E1L1W2
A0A0E1L202
A0A0E1L3L9
A0A0E1L3T1
A0A0E1L4A9
A0A0E1L4C8
A0A0E1L4E3
A0A0E1L5L9
A0A0E1R2B8
A0A0E1R3Z3
A0A0E1R4K5
A0A0E1R4T0
A0A0E1R4U9
A0A0E1R5C8
A0A0E1R5S4
A0A0E1R5Y8
A0A0E1R679
A0A0E1R8M3
A0A0E1R8N5
A0A0E1R8V6
A0A0E1R953
A0A0E1R9H3
A0A0E1R9K7
A0A0E1RFZ8
A0A0E1VGD8
A0A0E1VHH5
A0A0E1VIK3
A0A0E1VIQ8
A0A0E1VJV8
A0A0E1VM77
A0A0E1VMC1
A0A0E1VMN2
A0A0E1VNH3
A0A0E1VNV1
A0A0E1VQB3
A0A0E1VR23
A0A0E1VR24
A0A0E1VUN3
A0A0E2BML7
A0A0E2BN84
A0A0E2BNJ2
A0A0E2BP10
A0A0E2BPL0
A0A0E2BRL2
A0A0E2BRW2
A0A0E2BSK6
A0A0E2BTP8
A0A0E2BUU1
A0A0E2BVM1
A0A0E2BW25
A0A0E2BYW4
A0A0E2BZF8
A0A0E2C1U2
A0A0E2C230
A0A0E2C630
A0A0E2U9D6
A0A0E2UD12
A0A0E2UDU0
A0A0E2UDU4
A0A0E2UH52
A0A0F1PH15
A0A0F3GEC3
A0A0F3ZP27
A0A0F4EJS9
A0A0F5IK87
A0A0F5IS50
A0A0F5ISS9
A0A0F5IW30
A0A0F5IYE5
A0A0F5IZA5
A0A0F5J8P6
A0A0F5J8Z2
A0A0F5J9J8
A0A0F5JBM8
A0A0F5JC42
A0A0F5JD63
A0A0F5JDJ9
A0A0F5JDN0
A0A0F5JI38
A0A0F5JJ03
A0A0F5JJA8
A0A0F5JJG4
A0A0F5JL26
A0A0F5JLF7
A0A0F5JLR7
A0A0F5JP69
A0A0F5JPD2
A0A0F5JS07
A0A0F5JS83
A0A0F6AWJ9
A0A0F6AYK4
A0A0F6AYU5
A0A0F6AZR0
A0A0F6B029
A0A0F6B0Y7
A0A0F6B2T2
A0A0F6B3B8
A0A0F6B3N5
A0A0F6B3X5
A0A0F6B434
A0A0F6B4D5
A0A0F6B4Y1
A0A0F6B4Y3
A0A0F6B5I4
A0A0F6B5M7
A0A0F6B6A9
A0A0F6B6V6
A0A0F6B7V8
A0A0F6B7X6
A0A0F6B8K6
A0A0F6B955
A0A0F6B9F0
A0A0F6B9H2
A0A0F6B9Q7
A0A0F6BA07
A0A0F6BA08
A0A0F6BAF0
A0A0F6BBD5
A0A0F6KY14
A0A0F6RDE6
A0A0F6RE34
A0A0F6RE41
A0A0F6REA2
A0A0F6REG2
A0A0F6RER7
A0A0F6RF91
A0A0F6RFA1
A0A0F6RFL9
A0A0F6RFQ9
A0A0F6RFU1
A0A0F6RFU4
A0A0F6RG03
A0A0F6RGB6
A0A0F6RH41
A0A0F6RH59
A0A0F6RHB3
A0A0F6RHD1
A0A0F6RHQ3
A0A0F6RI92
A0A0F6TSQ3
A0A0F6TSW4
A0A0F6TT22
A0A0F6TT80
A0A0F6TU36
A0A0F6TUL3
A0A0F6TV04
A0A0F6TV21
A0A0F6TV45
A0A0F6TVA7
A0A0F6TVN7
A0A0F6TVP8
A0A0F6TVU4
A0A0F6TW41
A0A0F6TWT1
A0A0F6TX24
A0A0F6TX75
A0A0F6TXL3
A0A0F6TY23
A0A0F6TY35
A0A0F6TYA8
A0A0F6TYG5
A0A0F6TYG7
A0A0F6TYI7
A0A0F6TYR9
A0A0F6TZT3
A0A0F6TZV1
A0A0F6U032
A0A0G4QRB9
A0A0G4QVB7
A0A0H0B9H9
A0A0H2VGN8
A0A0H2VHW1
A0A0H2VJ18
A0A0H2VJC4
A0A0H2VJI2
A0A0H2YNS7
A0A0H2YNZ5
A0A0H2YPC1
A0A0H2YPR0
A0A0H2YQH4
A0A0H2YQS3
A0A0H2YR58
A0A0H2YRL7
A0A0H2YRY8
A0A0H2YTI6
A0A0H2YUD7
A0A0H2YUI7
A0A0H2YV09
A0A0H2YVN9
A0A0H2YW48
A0A0H3AWN9
A0A0H3AWS8
A0A0H3AXK1
A0A0H3AY99
A0A0H3AZK1
A0A0H3B009
A0A0H3B034
A0A0H3B0B9
A0A0H3B0C8
A0A0H3B0D1
A0A0H3B0D6
A0A0H3B0L9
A0A0H3B0R6
A0A0H3B182
A0A0H3B1H4
A0A0H3B1N9
A0A0H3B1P6
A0A0H3B1R2
A0A0H3B1V3
A0A0H3B202
A0A0H3B295
A0A0H3B3I9
A0A0H3B3M0
A0A0H3B473
A0A0H3B4Z0
A0A0H3B654
A0A0H3B6W0
A0A0H3B6X3
A0A0H3B7M6
A0A0H3B7N3
A0A0H3B7P3
A0A0H3B7V3
A0A0H3B8L3
A0A0H3DMZ5
A0A0H3DNB6
A0A0H3DNT6
A0A0H3DNT7
A0A0H3DNV3
A0A0H3DP90
A0A0H3DPJ7
A0A0H3DPR8
A0A0H3DQK1
A0A0H3DR12
A0A0H3DR65
A0A0H3DRE5
A0A0H3DS03
A0A0H3DS41
A0A0H3DT63
A0A0H3DT84
A0A0H3DT99
A0A0H3DTG6
A0A0H3DTW1
A0A0H3DU24
A0A0H3DUW2
A0A0H3DV30
A0A0H3DVB7
A0A0H3DVB9
A0A0H3DVN4
A0A0H3DWG7
A0A0H3DWJ6
A0A0H3DWQ7
A0A0H3DX71
A0A0H3DX86
A0A0H3DXE8
A0A0H3DXL3
A0A0H3DY91
A0A0H3DYG6
A0A0H3DYI3
A0A0H3DYJ3
A0A0H3DZ68
A0A0H3DZB8
A0A0H3DZJ5
A0A0H3DZN4
A0A0H3DZW3
A0A0H3E0H2
A0A0H3E0N3
A0A0H3E0Z0
A0A0H3E1H2
A0A0H3E1M9
A0A0H3E1W6
A0A0H3E241
A0A0H3E256
A0A0H3E2G4
A0A0H3E2I3
A0A0H3E2X9
A0A0H3E355
A0A0H3E367
A0A0H3E3R3
A0A0H3E499
A0A0H3E4E8
A0A0H3E4H6
A0A0H3E4K4
A0A0H3E4S2
A0A0H3E4W9
A0A0H3E514
A0A0H3E5A1
A0A0H3E5L3
A0A0H3E5Z9
A0A0H3E610
A0A0H3E635
A0A0H3E6R3
A0A0H3E6R5
A0A0H3E6Y0
A0A0H3E6Y7
A0A0H3E764
A0A0H3E768
A0A0H3E7I6
A0A0H3E7R3
A0A0H3E7S5
A0A0H3E7T0
A0A0H3E7T6
A0A0H3E8D0
A0A0H3E9A7
A0A0H3E9B2
A0A0H3E9M5
A0A0H3EAY8
A0A0H3EBC3
A0A0H3FIC1
A0A0H3FIY4
A0A0H3FJI4
A0A0H3FJR5
A0A0H3FJX8
A0A0H3FKV9
A0A0H3FL22
A0A0H3FLP1
A0A0H3FLU1
A0A0H3FMC4
A0A0H3FMG5
A0A0H3FMQ1
A0A0H3FNB8
A0A0H3FNP0
A0A0H3FNS6
A0A0H3FPE2
A0A0H3FPF9
A0A0H3FQ73
A0A0H3FQC9
A0A0H3FQD3
A0A0H3FQE7
A0A0H3FRK9
A0A0H3FSK1
A0A0H3FSU4
A0A0H3FTD8
A0A0H3FTU5
A0A0H3FUS0
A0A0H3FV25
A0A0H3FY09
A0A0H3FY98
A0A0H3FYG0
A0A0H3FYY2
A0A0H3FZ58
A0A0H3FZD9
A0A0H3G051
A0A0H3GY31
A0A0H3H0F4
A0A0H3H0I4
A0A0H3H102
A0A0H3H1E0
A0A0H3H1J2
A0A0H3H1Q7
A0A0H3H1R3
A0A0H3H1W8
A0A0H3H2W2
A0A0H3H307
A0A0H3H361
A0A0H3H394
A0A0H3H3I4
A0A0H3H3K4
A0A0H3H3Y6
A0A0H3H452
A0A0H3H571
A0A0H3H593
A0A0H3H5K4
A0A0H3H619
A0A0H3H7A2
A0A0H3H7F5
A0A0H3H7Q5
A0A0H3H892
A0A0H3H8U8
A0A0H3H959
A0A0H3H9B0
A0A0H3H9B5
A0A0H3H9C3
A0A0H3H9Z4
A0A0H3HAC7
A0A0H3HBX2
A0A0H3HDL2
A0A0H3HDW2
A0A0H3HE90
A0A0H3HEQ5
A0A0H3HEY5
A0A0H3HEZ9
A0A0H3HGG1
A0A0H3HI12
A0A0H3HI59
A0A0H3HJN1
A0A0H3HKL5
A0A0H3JHJ1
A0A0H3JS46
A0A0H3LVG9
A0A0H3LVY1
A0A0H3MZ09
A0A0H3MZ77
A0A0H3MZ84
A0A0H3MZF2
A0A0H3MZP2
A0A0H3N013
A0A0H3N0D4
A0A0H3N0H8
A0A0H3N0L4
A0A0H3N1B6
A0A0H3N1H0
A0A0H3N226
A0A0H3N262
A0A0H3N2G1
A0A0H3N2T3
A0A0H3N3F9
A0A0H3N3K5
A0A0H3N3P1
A0A0H3N455
A0A0H3N4H4
A0A0H3N4Q2
A0A0H3N5F7
A0A0H3N6B9
A0A0H3N726
A0A0H3N762
A0A0H3N7P0
A0A0H3N7Q3
A0A0H3N7T8
A0A0H3N7T9
A0A0H3N8N4
A0A0H3N8P9
A0A0H3N8R1
A0A0H3N9T6
A0A0H3NAG0
A0A0H3NE40
A0A0H3NE71
A0A0H3NED1
A0A0H3NFY3
A0A0H3PAA8
A0A0H3PAS7
A0A0H4VYD4
A0A0H4VYN1
A0A0H4VYR4
A0A0H4W0F6
A0A0H4W0V9
A0A0H4W2V7
A0A0H4W3Y3
A0A0H4W465
A0A0H4W4U6
A0A0H4W4U7
A0A0H4W6D6
A0A0H4W838
A0A0H4W8V1
A0A0H4W9T1
A0A0H4WBA6
A0A0H4WDZ8
A0A0H4WF80
A0A0H4WFM8
A0A0H4WIP0
A0A0H4WK37
A0A0H4WK54
A0A0H4WK60
A0A0H4WLU5
A0A0H4WN64
A0A0H4WS16
A0A0H4WU17
A0A0H4WY48
A0A0H5BLG8
A0A0J8V4A6
A0A0K9CLK7
A0A0K9CMK0
A0A0K9CP58
A0A0K9HLT5
A0A0L0LUA9
A0A0L0LVL7
A0A0M1G518
A0A0M1VS34
A0A0M1VS60
A0A0M1VSK2
A0A0M1VVC9
A0A0M1VVL5
A0A0M1VVX2
A0A0M1VWU7
A0A0M1VXH5
A0A0M1VY44
A0A0M1VY50
A0A0M1VZV8
A0A0M1W0I8
A0A0M1W165
A0A0M1W1F4
A0A0M1W4J0
A0A0M1W506
A0A0M1W574
A0A0M1W5I0
A0A0M1W6G0
A0A0M1W7V4
A0A0M1W7Y0
A0A0M1WA73
A0A0M3FAH3
A0A0M3FJS1
A0A0M3FL42
A0A0M3FNH3
A0A0M3FNP5
A0A0M3FQB3
A0A0M3FRX2
A0A0M3FRZ3
A0A0M3FSZ5
A0A0M3FVL2
A0A0M7BWC7
A0A0M7C2P1
A0A0M7DZU1
A0A0M7ELH0
A0A0N8LVM9
A0A0P0EQL9
A0A0P0EX57
A0A0P0F3Q3
A0A0P0F5A8
A0A0P0FCN6
A0A0P0FGL1
A0A0P0FNP5
A0A0P0FQM4
A0A0P0FUC7
A0A0P0FUQ7
A0A0P0QGX9
A0A0P8I4F3
A0A0P8I9M4
A0A0P8IH21
A0A0Q0Y8B7
A0A0Q2M6L7
A0A0Q2M7K0
A0A0Q2M8C8
A0A0Q2MAY4
A0A0Q2MDQ0
A0A0Q2MG31
A0A0Q2MH01
A0A0Q2MHN0
A0A0Q2MIM9
A0A0Q2MJC4
A0A0Q2MJT6
A0A0Q2MXG1
A0A0Q2N447
A0A0Q2N4L7
A0A0Q2N547
A0A0Q2N7Y7
A0A0Q2N8K0
A0A0Q2N8N5
A0A0Q2R166
A0A0Q2R1B6
A0A0Q2R568
A0A0Q2R575
A0A0Q2R609
A0A0Q2RNS7
A0A0Q2RR67
A0A0Q2RV31
A0A0Q2S995
A0A0Q2SA40
A0A0Q2SBW9
A0A0Q2SDA1
A0A0Q2SGB9
A0A0Q2SIB6
A0A0Q2SIM1
A0A0Q2USV1
A0A0Q2UW31
A0A0Q2UX12
A0A0Q2V091
A0A0Q2V1G1
A0A0Q2V361
A0A0Q2V4I2
A0A0Q2XY56
A0A0Q2Y471
A0A0Q2Y656
A0A0R1ZTJ1
A0A0R1ZTX0
A0A0R1ZZZ2
A0A0R2A240
A0A0R2A6G1
A0A0R2H3H8
A0A0R2H4K7
A0A0R2HAB0
A0A0R2HAD1
A0A0R2HBJ2
A0A0R2HFZ5
A0A0R2HKA3
A0A0R2HKQ3
A0A0R2HM86
A0A0S2KIZ2
A0A0S2KM88
A0A0S2KMB0
A0A0S2MHV5
A0A0S4M8Z9
A0A0S4MAI3
A0A0S4MAM4
A0A0S4MC37
A0A0S4MCL3
A0A0S4MDV4
A0A0S4MDV9
A0A0S4MFZ6
A0A0S4MHZ4
A0A0T5X7T9
A0A0T5X987
A0A0T5X9G2
A0A0T5X9G8
A0A0T5X9H4
A0A0T5X9H7
A0A0T5X9K4
A0A0T5X9Q7
A0A0T5X9Q8
A0A0T5XBE4
A0A0T5XC05
A0A0T5XCT3
A0A0T5XDF2
A0A0T5XDK2
A0A0T6MHV6
A0A0T6R1X6
A0A0T6R2N5
A0A0T6R7C3
A0A0T6SCS0
A0A0T9N7X6
A0A0T9N9E6
A0A0T9NBP9
A0A0T9NCM8
A0A0T9NCT2
A0A0T9NCW8
A0A0T9ND63
A0A0T9NE78
A0A0T9NEI3
A0A0T9NF96
A0A0T9NGL7
A0A0T9NIN6
A0A0T9NJU9
A0A0T9NLJ4
A0A0T9NNQ9
A0A0T9NS51
A0A0T9NUP6
A0A0T9P579
A0A0T9P6G7
A0A0T9PCS4
A0A0T9PCW3
A0A0T9PGR8
A0A0T9PHN5
A0A0T9PHX1
A0A0T9PP98
A0A0T9PUP2
A0A0T9PXB5
A0A0T9PXZ8
A0A0T9PYE5
A0A0T9PZU2
A0A0T9Q2Z2
A0A0T9QIF3
A0A0U1E423
A0A0U1E5X0
A0A0U1ECD4
A0A0U1EHV9
A0A0U1EJW9
A0A0U1HMM3
A0A0U1HMP1
A0A0U1HNJ7
A0A0U1HP96
A0A0U1HPQ1
A0A0U1HPT8
A0A0U1HQE5
A0A0U1HQU5
A0A0U1HQW9
A0A0U1HRF2
A0A0U1HS45
A0A0U1HS63
A0A0U1HSH4
A0A0U1HSX6
A0A0U1HSY6
A0A0U1HSZ3
A0A0U1HTF9
A0A0U1HTR3
A0A0U1HU54
A0A0U1HUD7
A0A0U1HUG7
A0A0U1HUS4
A0A0U1HUX3
A0A0U1HV35
A0A0U1HVA3
A0A0U1HVR2
A0A0U1HVR4
A0A0U1HVX2
A0A0U1HW37
A0A0U1HW68
A0A0U1HWS6
A0A0U1HX53
A0A0U1HX64
A0A0U1HXI3
A0A0U2VQE7
A0A0U5JMH1
A0A0X8LHL9
A0A0X8LHQ6
A0A0X8LIA2
A0A0X8LIM8
A0A0X8LIX2
A0A0X8LIZ8
A0A0X8LJ10
A0A0X8LJA4
A0A0X8LJI4
A0A0X8LJN2
A0A0X8LJS9
A0A0X8LJV4
A0A0X8LK77
A0A0X8LLC4
A0A0X8LLV2
A0A0X8LLY1
A0A0X8LMW2
A0A0X8LNQ4
A0A0X8LPT0
A0A0X8LPU4
A0A0X8LPV2
A0A0X8LQ78
A0A0X8LQ98
A0A0X8LQB9
A0A0X8NV01
A0A0X8NV16
A0A0X8NV58
A0A0X8NV91
A0A0X8NVC6
A0A0X8NVJ4
A0A0X8NWH4
A0A0X8NYA3
A0A0X8NYL5
A0A0X8NYV3
A0A0X8NYW6
A0A0X8NZ59
A0A0X8NZJ4
A0A0X8NZM0
A0A0X8NZR0
A0A0X8NZY9
A0A0X8P068
A0A0X8P087
A0A0X8P0I3
A0A0X8P1E8
A0A0X8P2W1
A0A0X8P4B9
A0A0X8P4D4
A0A0X8P4H2
A0A0X8P5P0
A0A0X8P5X2
A0A109X0W7
A0A109X1Q6
A0A109X1T5
A0A109X2L4
A0A109X369
A0A109X423
A0A109X5P7
A0A109XV18
A0A109XVH4
A0A109XVM3
A0A109XVQ1
A0A109XVZ2
A0A109XW07
A0A109XW19
A0A109XW50
A0A109XWA0
A0A109XWR0
A0A109XXG4
A0A109XYD3
A0A120L375
A0A120L3A7
A0A120L3A8
A0A120L3I7
A0A120L3M2
A0A120LGN1
A0A120LGS1
A0A120LHR6
A0A120LHY4
A0A120LI60
A0A125Y3E0
A0A125Y3J3
A0A125Y5B6
A0A132P327
A0A132P5X4
A0A132P8R4
A0A132Z081
A0A132Z1Z2
A0A132Z4I5
A0A132ZA22
A0A132ZAM4
A0A132ZDD5
A0A133CDE6
A0A133CIB6
A0A133CNG9
A0A133KVN1
A0A133KX71
A0A133KZ06
A0A133L2A5
A0A133PU21
A0A133PU55
A0A133PZK6
A0A133PZW4
A0A133Q2I0
A0A133Q2T0
A0A133Q469
A0A133Q472
A0A133Q4K0
A0A133Q5C0
A0A133Q740
A0A133Q772
A0A133Q930
A0A133QAY4
A0A133QAZ4
A0A133QBR5
A0A133QBX8
A0A133QC60
A0A133QDE1
A0A133QDH7
A0A133QDJ6
A0A133QE37
A0A133QE53
A0A133QI71
A0A133QKY5
A0A133QNE5
A0A133QQ47
A0A133QQK5
A0A133QR05
A0A133QRA5
A0A133QRB4
A0A133QT89
A0A133QTZ3
A0A133QTZ9
A0A133QUU3
A0A133QW41
A0A133QWB4
A0A133QX70
A0A134BEB1
A0A136QAP2
A0A136QB22
A0A136QB23
A0A136QB40
A0A136QB64
A0A136QB65
A0A136QB80
A0A136QBD9
A0A136QC14
A0A136QDA2
A0A136QDG2
A0A136QDI6
A0A136QDV6
A0A136QE31
A0A136QEB7
A0A136QEF0
A0A136QEJ6
A0A136QEK2
A0A136QF47
A0A136QFS3
A0A136QFV2
A0A136QFY5
A0A136QGN2
A0A136QGQ1
A0A136QGV0
A0A136QHB0
A0A136QHS9
A0A136QI55
A0A136QI82
A0A136QIA3
A0A136QIF9
A0A136QIH8
A0A136QIX5
A0A136QJ43
A0A136QK25
A0A136QKB1
A0A136QLC6
A0A136QME6
A0A136QMG3
A0A136QMH7
A0A136QMI6
A0A136QMR1
A0A136QMS0
A0A136QMV8
A0A136QNL9
A0A136QNQ4
A0A136QNS1
A0A136QPD5
A0A136QPN2
A0A139KLA4
A0A139KVZ2
A0A139KW11
A0A139L1I6
A0A139R9J9
A0A140PQD9
A0A140PR63
A0A140PRA0
A0A140PSE1
A0A140PSU2
A0A140PVX6
A0A140PW72
A0A140PWU5
A0A140PY61
A0A142E8L4
A0A150H566
A0A150H7D7
A0A150H9F1
A0A150H9W7
A0A150HCE4
A0A150L260
A0A150MKH3
A0A150NG70
A0A150NJ09
A0A150NJ39
A0A150NJK7
A0A150NJL8
A0A150NQM5
A0A150NRW4
A0A150NX04
A0A150NXR7
A0A161STF7
A0A161T053
A0A164FN35
A0A173RP04
A0A173TI70
A0A173TTZ9
A0A173VMU8
A0A173WHQ2
A0A173WI75
A0A173WKW0
A0A173X2Z3
A0A173XSD7
A0A173Y7B2
A0A173YIT0
A0A173YIU6
A0A173YR67
A0A173Z6L1
A0A173Z9G3
A0A173Z9K0
A0A173ZFT6
A0A173ZW93
A0A173ZWW8
A0A173ZZ77
A0A174A258
A0A174A3I3
A0A174ACR3
A0A174ADR9
A0A174AEG3
A0A174AKM7
A0A174AQS7
A0A174AZU5
A0A174B0S9
A0A174B7V2
A0A174B950
A0A174B9E8
A0A174BFT6
A0A174BNX3
A0A174BP07
A0A174BQP0
A0A174BT48
A0A174BUQ7
A0A174BXZ1
A0A174C5C7
A0A174C5U5
A0A174D4G5
A0A174DAZ9
A0A174DKK1
A0A174DPV7
A0A174DSU5
A0A174DUL8
A0A174E037
A0A174E932
A0A174ERY6
A0A174F2M4
A0A174F5P3
A0A174G3U1
A0A174GX59
A0A174GY38
A0A174H7C4
A0A174HXP0
A0A174HYN4
A0A174I3N4
A0A174I406
A0A174IXM3
A0A174J3S9
A0A174J9K5
A0A174JF59
A0A174JRM5
A0A174KKD6
A0A174KUW4
A0A174KVN7
A0A174KW23
A0A174L0E1
A0A174L0H9
A0A174LZ78
A0A174LZI1
A0A174LZT2
A0A174M546
A0A174N0N9
A0A174NC45
A0A174NHK6
A0A174NUH2
A0A174PJR6
A0A174PK69
A0A174PRN3
A0A174QIN7
A0A174QKF9
A0A174QLT5
A0A174R5U1
A0A174R6F7
A0A174R9R6
A0A174RCL9
A0A174RJV0
A0A174RR59
A0A174RVZ3
A0A174S248
A0A174S6I9
A0A174SEH7
A0A174SI85
A0A174SQS6
A0A174T8Z0
A0A174T9A6
A0A174TDK2
A0A174TE50
A0A174THE0
A0A174TLL0
A0A174TN39
A0A174TNA6
A0A174TP46
A0A174TRN2
A0A174TXU8
A0A174U3E1
A0A174U8V1
A0A174UA47
A0A174UD21
A0A174UDD2
A0A174UIW1
A0A174UMN7
A0A174UV30
A0A174V005
A0A174VE16
A0A177KRL5
A0A177KW49
A0A179PYT9
A0A1B1ZZV0
A0A1B2JUE3
A0A1B8RKZ0
A0A1B8RLR1
A0A1B8RMX1
A0A1B8RNY8
A0A1B8RQ54
A0A1B8RQN6
A0A1B8RQP2
A0A1B8RSJ6
A0A1B8RSL6
A0A1B8RSN2
A0A1C1ZAM5
A0A1C1ZAP8
A0A1C1ZAX4
A0A1C1ZAZ6
A0A1C1ZCF4
A0A1C1ZQZ8
A0A1C1ZUZ9
A0A1C1ZVW9
A0A1C2GCQ8
A0A1C3TES9
A0A1D2IWS7
A0A1D2K437
A0A1D2K8N0
A0A1D2KG87
A0A1D2LE18
A0A1D2LEY7
A0A1D2LG12
A0A1D2LGT4
A0A1D2LHB4
A0A1D2LQ15
A0A1D2LSY2
A0A1D2LWC3
A0A1D2LWD1
A0A1D2LXI3
A0A1D2LZD5
A0A1E4R330
A0A1E4R4F8
A0A1E4RA87
A0A1G1TUX8
A0A1G5ACX8
A0A1G5DK74
A0A1G5E876
A0A1G5FW13
A0A1G5FW53
A0A1G5HWY1
A0A1G5HX94
A0A1G5I342
A0A1G5I5Y1
A0A1G6SRG8
A0A1G6SS77
A0A1G6T764
A0A1G6TP33
A0A1G6UB24
A0A1G6UCR4
A0A1G6UGY7
A0A1G6UWA4
A0A1G6V8G0
A0A1G6W559
A0A1G6WQK3
A0A1G6WTA1
A0A1G6XF24
A0A1G6Y7M5
A0A1G6YG27
A0A1G7B506
A0A1G7B521
A0A1G7C473
A0A1G7CE62
A0A1G7DSD8
A0A1G7E278
A0A1G7E2C7
A0A1G7EMH5
A0A1G7F175
A0A1G7F2U0
A0A1G7G6K3
A0A1G7GIM5
A0A1G7GQP7
A0A1G7GQT5
A0A1G7HAH3
A0A1G7HFI0
A0A1G7HK68
A0A1G7HP89
A0A1G7HS86
A0A1G7HXJ6
A0A1G7IQW9
A0A1G7J0F6
A0A1G7J7M1
A0A1G7K3S0
A0A1G7K6S6
A0A1G7KMK2
A0A1G7LJP7
A0A1G7NCS1
A0A1G7PE95
A0A1G7QBN8
A0A1H1MMJ8
A0A1H1N7B7
A0A1H1PPS3
A0A1H1QRR6
A0A1H1QV72
A0A1H1RD92
A0A1H1RIM1
A0A1H1SEZ2
A0A1H1SIC4
A0A1H1TXN1
A0A1H1UT58
A0A1H1V776
A0A1H1VKY3
A0A1H1VTH9
A0A1H1WNY5
A0A1H1WZI9
A0A1H2RHY4
A0A1H2SEF6
A0A1H2SGT1
A0A1H2T7N1
A0A1H2UUG0
A0A1H2Z1H4
A0A1H2Z2S8
A0A1H2ZDE4
A0A1H2ZT76
A0A1H3A614
A0A1H3A6G4
A0A1H3BC49
A0A1H3BFZ5
A0A1H3BXX8
A0A1H3C3L1
A0A1H3CQT6
A0A1H3CWZ3
A0A1H3DVV5
A0A1H3E0P6
A0A1H3ENL4
A0A1H3EQC8
A0A1H3G4T6
A0A1H3GKM2
A0A1H3HB28
A0A1H3HYN2
A0A1H4AL64
A0A1H4BJS4
A0A1H4D0K3
A0A1H5SAK5
A0A1H5U746
A0A1H5UVC9
A0A1H5W0N7
A0A1H5WF85
A0A1H5WU96
A0A1H5X418
A0A1H5X9Q2
A0A1H5XA74
A0A1H7F6F4
A0A1H7F959
A0A1H7FEZ9
A0A1H7HBK7
A0A1H7HBK8
A0A1H7HP84
A0A1H7I829
A0A1H7J9V9
A0A1H7K085
A0A1H7LG78
A0A1H7M534
A0A1H7U2R2
A0A1I2JA82
A0A1I2JEK2
A0A1I2JKD9
A0A1I2JPW2
A0A1I2JS72
A0A1I2JSF4
A0A1I2JTU3
A0A1I2JWJ3
A0A1I2K731
A0A1I2K8V7
A0A1I2KEV0
A0A1I2KWW7
A0A1I2KXA3
A0A1I2LMV8
A0A1I2MFS4
A0A1I2MFY4
A0A1I2MKT3
A0A1I2N745
A0A1I2NTE3
A0A1I2PEW5
A0A1I2PMG7
A0A1I2PS90
A0A1I2QAF2
A0A1I2QC52
A0A1I3M5M8
A0A1I3MEV5
A0A1I3MFL5
A0A1I3MM12
A0A1I3MRF1
A0A1I3MVU4
A0A1I3N3F3
A0A1I3N3L8
A0A1I3N487
A0A1I3NKT3
A0A1I3NLG5
A0A1I3NV66
A0A1I3PPV5
A0A1I3PQ50
A0A1I3Q0F3
A0A1I3Q892
A0A1I3QA99
A0A1I3QVD3
A0A1I3R0J4
A0A1I3RSF6
A0A1I3RWS5
A0A1I3RZP5
A0A1I3S0U9
A0A1I3SKQ9
A0A1I3SLM5
A0A1I3T8Q6
A0A1I3TE65
A0A1I3TNZ3
A0A1I5E7G0
A0A1J1CXZ9
A0A1J1D289
A0A1K1MBM9
A0A1K1MWB5
A0A1K1MWG3
A0A1K1MWQ0
A0A1K1NEN4
A0A1K1NNM4
A0A1K1NQG4
A0A1K1NW77
A0A1K1NXZ8
A0A1K1NYV8
A0A1K1P1X8
A0A1K1PJK6
A0A1K1Q152
A0A1K1QUQ2
A0A1L3F358
A0A1L3F3D2
A0A1L3F6K0
A0A1L3FIX2
A0A1L3FJN1
A0A1L3FR56
A0A1L3NAW7
A0A1L3NB03
A0A1L3NB29
A0A1L3NBA9
A0A1L3NBI7
A0A1L3NBK3
A0A1L3NBR7
A0A1L3NBW0
A0A1L3NC42
A0A1L3NCD0
A0A1L3NCP6
A0A1L3NCR3
A0A1L3ND24
A0A1L3NDE6
A0A1L3NDK8
A0A1L3NDR1
A0A1L3NE86
A0A1L3NEA2
A0A1L3NEB1
A0A1L3NED5
A0A1L3NEP0
A0A1L3NFE1
A0A1L3NG26
A0A1L3NG59
A0A1L3NGC7
A0A1L3NGK8
A0A1L3NH44
A0A1L3NHF0
A0A1L3NHG1
A0A1L3NI26
A0A1L3NJC5
A0A1L3NJN3
A0A1L3NJW0
A0A1L3NKA8
A0A1L3NKE8
A0A1L3NKM2
A0A1L3NKP7
A0A1L3NKU9
A0A1L3NKZ7
A0A1L3NKZ8
A0A1L3NLH3
A0A1L3NLN3
A0A1L3NLT8
A0A1L3NLX4
A0A1L8Y8C4
A0A1L9KND1
A0A1L9KP95
A0A1L9KRF7
A0A1L9KRJ7
A0A1L9KS15
A0A1L9KSF9
A0A1L9KSG5
A0A1L9KT26
A0A1L9KT60
A0A1L9KTL0
A0A1L9KTM5
A0A1L9KTR4
A0A1L9KUS2
A0A1L9KUZ0
A0A1L9KVQ6
A0A1L9KVR0
A0A1L9KW13
A0A1L9KX06
A0A1L9KX42
A0A1L9KXH2
A0A1L9KXL4
A0A1L9KY64
A0A1L9KY84
A0A1L9KYC6
A0A1L9KZV0
A0A1L9L0C7
A0A1L9L0D9
A0A1L9L0E7
A0A1L9L0Z9
A0A1L9L118
A0A1L9L137
A0A1L9L199
A0A1L9L4C8
A0A1L9L4E6
A0A1L9L4G1
A0A1L9L4L6
A0A1L9L5E1
A0A1L9L7C5
A0A1L9L7U1
A0A1L9L7X0
A0A1N6ZE56
A0A1P8JBW3
A0A1P8JDW2
A0A1P8JES8
A0A1P8JEZ4
A0A1P8JG81
A0A1P8JHH5
A0A1Q6GIT0
A0A1Q8F7N8
A0A1Q8VSV9
A0A1Q8VT92
A0A1Q8VWQ6
A0A1Q8VX85
A0A1Q8VXF6
A0A1Q8VXK5
A0A1Q8VYT8
A0A1Q8VZP0
A0A1Q8W035
A0A1Q8W0L1
A0A1Q8W2K6
A0A1S8CZ50
A0A1S8D1D7
A0A1S8D222
A0A1S8D2F5
A0A1S8D2G1
A0A1S8D2V1
A0A1S8D2W5
A0A1S8D379
A0A1S8D3C5
A0A1S8D3G3
A0A1S8D3G7
A0A1S8D3N3
A0A1S8D495
A0A1S8D4F7
A0A1S8D4M5
A0A1S8D5L9
A0A1S8D5Q0
A0A1S8D5Z0
A0A1S8D6W1
A0A1S8D6Y3
A0A1S8D6Y8
A0A1S8D7F2
A0A1S8D7M8
A0A1S8D8J1
A0A1S8D981
A0A1S8D982
A0A1S8D9Q6
A0A1S8D9Y2
A0A1S8DA05
A0A1S8DA52
A0A1S8DAE9
A0A1S8DAK2
A0A1S9U254
A0A1S9X683
A0A1T4UEX2
A0A1T4UFN8
A0A1T4UKQ7
A0A1T4URZ5
A0A1T4UXY8
A0A1T4V0K9
A0A1T4VEG6
A0A1T4VNB8
A0A1T4VS96
A0A1T4VUU0
A0A1T4VVK2
A0A1T4VX01
A0A1U7AKE5
A0A1U7L6W5
A0A1U7L7P8
A0A1U7L7U2
A0A1U7L905
A0A1U7LB84
A0A1U7LBU1
A0A1U7LCN4
A0A1U7LDC1
A0A1U7LE60
A0A1U7LER7
A0A1U7LFP2
A0A1U7LFT7
A0A1V0GMI9
A0A1V0GMJ7
A0A1V0GMP5
A0A1V0GMS4
A0A1V0GND1
A0A1V0GNI9
A0A1V0GNZ0
A0A1V0GPH1
A0A1V0GPJ4
A0A1V0GPP0
A0A1V0GPT4
A0A1V0GR39
A0A1V0GR48
A0A1V0GRR4
A0A1V0GTQ6
A0A1V0GTZ9
A0A1V0GUC8
A0A1V0GUZ0
A0A1V0GWH6
A0A1V0GXB9
A0A1V0GY37
A0A1V0GYF8
A0A1V0GYG9
A0A1V0GYH3
A0A1V0GYL9
A0A1V0GYX2
A0A1V0GZ03
A0A1V0GZ15
A0A1V0GZ82
A0A1V0GZD8
A0A1V0H8R3
A0A1W6A4H4
A0A1W6A4N7
A0A1W6A4R0
A0A1W6A5I9
A0A1W6A814
A0A1W6A9S4
A0A1W6AE24
A0A1W6AE63
A0A1W6AF15
A0A1W6AF51
A0A1W6AF52
A0A1W6AFI5
A0A1W6AGA1
A0A1W6AJT8
A0A1W6HET5
A0A1W6HEZ2
A0A1W6HF27
A0A1W6HFE1
A0A1W6HFK5
A0A1W6HFL4
A0A1W6HG64
A0A1W6HGA3
A0A1W6HGG4
A0A1W6HGJ9
A0A1W6HGY1
A0A1W6HH51
A0A1W6HHZ3
A0A1W6HI13
A0A1W6HIF4
A0A1W6HIJ1
A0A1W6HIK2
A0A1W6HIN4
A0A1W6HIW0
A0A1W6HJ02
A0A1W6HJE7
A0A1W6HJW1
A0A1W6HK45
A0A1W6HKQ0
A0A1W6HKR6
A0A1W6HL69
A0A1W6HL95
A0A1W6HL99
A0A1W6HLU1
A0A1W6HLW4
A0A1W6HM56
A0A1W6HM88
A0A1W6HMD4
A0A1W6HMJ0
A0A1W6HMJ2
A0A1W6HMU5
A0A1W6HMV7
A0A1W6HMZ7
A0A1W6HN02
A0A1W6HNG7
A0A1W6HNH4
A0A1W6HNK9
A0A1W6HNM3
A0A1W6HPA4
A0A1W6HPC0
A0A1W6HPL0
A0A1W6HPU9
A0A1X0TQ23
A0A1X0TQ97
A0A1X0TT86
A0A1X7C335
A0A1X7C3S0
A0A1X7C8K7
A0A1X7C9C6
A0A1X7CB52
A0A1X7CED1
A0A1X7CII5
A0A1X7CJM8
A0A1X7CK82
A0A1X7CKW1
A0A1X7CXX7
A0A1X7D2W6
A0A1X7D880
A0A1X7D887
A0A1X7DC63
A0A1X7DJB5
A0A1X7DSM6
A0A1X7DTH4
A0A1X7DTU9
A0A1X7E1K2
[truncated: 12,574 more rows]
