# Supplementary material for: Machine learning aided construction of the quorum sensing communication network for human gut microbiota
Source: Nat Commun. 2022 Jun 2;13:3079. doi: 10.1038/s41467-022-30741-6 (PMC9163137; doi:10.1038/s41467-022-30741-6)
Supplement: Supplementary file 8 — Dataset 7 [file 41467_2022_30741_MOESM8_ESM.xlsx]

## Sheet: Table S7
Organisms	Organism ID	Entries	Annotations
Fusobacterium ulcerans 12-1B	457404	H1PX47	Acyl-CoA dehydrogenase
Fusobacterium nucleatum subsp. animalis 7_1	457405	A0A140PRA0	Acyl-CoA dehydrogenase
Fusobacterium nucleatum subsp. animalis 7_1	457405	A0A140PWU5	Acyl-CoA dehydrogenase
Fusobacterium nucleatum subsp. vincentii 3_1_36A2	469604	C7XN02	Acyl-CoA dehydrogenase
Fusobacterium nucleatum subsp. vincentii 4_1_13	469606	A0A0M1VSK2	Acyl-CoA dehydrogenase
Fusobacterium nucleatum subsp. animalis 4_8	469607	R9RD69	Acyl-CoA dehydrogenase
Fusobacterium nucleatum subsp. animalis 4_8	469607	R9RBP6	Acyl-CoA dehydrogenase
[Clostridium] innocuum 2959	999413	N9UZA6	Acyl-CoA dehydrogenase
Fusobacterium nucleatum subsp. animalis F0419	999414	H1HDR2	Acyl-CoA dehydrogenase
Fusobacterium nucleatum subsp. animalis F0419	999414	H1HH84	Acyl-CoA dehydrogenase
Pseudomonas alcaliphila	101564	A0A1G7DSD8	Acyl-CoA dehydrogenase
Clostridium sp. (strain SY8519)	1042156	F7V7U1	Acyl-CoA dehydrogenase
Acinetobacter lwoffii ATCC 9957 = CIP 70.31	1311804	N9G4G7	Acyl-CoA dehydrogenase
Clostridium botulinum CDC_1436	1408283	A0A0E1L1W2	Acyl-CoA dehydrogenase
Acinetobacter lactucae	1785128	R8YVY3	Acyl-CoA dehydrogenase
Bradyrhizobium elkanii	29448	A0A0D1PCA3	Acyl-CoA dehydrogenase
Fusobacterium ulcerans 12-1B	457404	H1PT27	Acyl-CoA dehydrogenase
Erysipelotrichaceae bacterium 5_2_54FAA	552396	U5F7E2	Acyl-CoA dehydrogenase
[Clostridium] citroniae WAL-17108	742733	G5HIL0	Acyl-CoA dehydrogenase
Afipia clevelandensis ATCC 49720	883079	K8P7W3	Acyl-CoA dehydrogenase
[Clostridium] clostridioforme 90A6	999406	R0CS07	Acyl-CoA dehydrogenase
[Clostridium] citroniae WAL-17108	742733	G5HKV0	Acyl-CoA dehydrogenase
Acinetobacter radioresistens NIPH 2130	1217674	A0A3F3GNK0	Acyl-CoA dehydrogenase
Acinetobacter haemolyticus NIPH 261	1217986	N9F4N5	Acyl-CoA dehydrogenase
Acinetobacter lwoffii ATCC 9957 = CIP 70.31	1311804	N9FVE2	Acyl-CoA dehydrogenase
Acinetobacter lwoffii ATCC 9957 = CIP 70.31	1311804	N9HBJ7	Acyl-CoA dehydrogenase
Clostridium botulinum CDC_1436	1408283	A0A0E1KUN0	Acyl-CoA dehydrogenase
Clostridium botulinum	1491	A0A1L3NLX4	Acyl-CoA dehydrogenase
Clostridium botulinum	1491	A0A1L3NC42	Acyl-CoA dehydrogenase
Acinetobacter lactucae	1785128	R8YYI5	Acyl-CoA dehydrogenase
Acinetobacter lactucae	1785128	R8Z323	Acyl-CoA dehydrogenase
Acinetobacter lactucae	1785128	R8Z336	Acyl-CoA dehydrogenase
[Clostridium] citroniae WAL-17108	742733	G5HG92	Acyl-CoA dehydrogenase
[Clostridium] symbiosum WAL-14163	742740	E7GR42	Acyl-CoA dehydrogenase
Odoribacter laneus YIT 12061	742817	H1DJH3	Acyl-CoA dehydrogenase
Paenibacillus barengoltzii G22	1235795	R9LEP5	Acyl-CoA dehydrogenase
[Clostridium] clostridioforme 90A6	999406	R0CNB8	Acyl-CoA dehydrogenase
Acinetobacter radioresistens NIPH 2130	1217674	A0A3F3GPB0	Acyl-CoA dehydrogenase
Acinetobacter radioresistens NIPH 2130	1217674	A0A3F3H0K6	Acyl-CoA dehydrogenase
Acinetobacter radioresistens NIPH 2130	1217674	A0A3F3GZ54	Acyl-CoA dehydrogenase
Acinetobacter radioresistens NIPH 2130	1217674	A0A3F3H170	Acyl-CoA dehydrogenase
Acinetobacter radioresistens NIPH 2130	1217674	A0A3F3GYF4	Acyl-CoA dehydrogenase
Enterobacteriaceae bacterium 9_2_54FAA	469613	E5YBW1	Enoyl-CoA hydratase
Staphylococcus sciuri	1296	A0A2T4RT08	Enoyl-CoA hydratase
Staphylococcus vitulinus	71237	A0A2T4PUY2	Enoyl-CoA hydratase
Acinetobacter haemolyticus NIPH 261	1217986	N9GJX6	Enoyl-CoA hydratase
Blastococcus sp. CT_GayMR16	2559607	A0A4Y9QGW6	Enoyl-CoA hydratase
Cronobacter sakazakii (strain ATCC BAA-894)	290339	A7MMD7	Enoyl-CoA hydratase
Eggerthella sp. (strain YY7918)	502558	F7UUQ6	Enoyl-CoA hydratase
Erysipelotrichaceae bacterium 5_2_54FAA	552396	U5F896	Enoyl-CoA hydratase
Slackia piriformis YIT 12062	742818	K0YIZ6	Enoyl-CoA hydratase
Afipia clevelandensis ATCC 49720	883079	K8P7X1	Enoyl-CoA hydratase
Clostridium sp. (strain SY8519)	1042156	F7V8P7	Enoyl-CoA hydratase
Acinetobacter lactucae	1785128	R8Z001	Enoyl-CoA hydratase
Acinetobacter lactucae	1785128	R8YYJ4	Enoyl-CoA hydratase
[Clostridium] innocuum 2959	999413	N9UYQ6	Enoyl-CoA hydratase
Butyricicoccus pullicaecorum 1.2	1203606	R8W606	Enoyl-CoA hydratase
Acinetobacter radioresistens NIPH 2130	1217674	A0A3F3GZ55	Enoyl-CoA hydratase
Acinetobacter lactucae	1785128	R8YXU8	Enoyl-CoA hydratase
Clostridium bolteae (strain ATCC BAA-613 / WAL 16351)	411902	A8RJI0	Enoyl-CoA hydratase
[Clostridium] citroniae WAL-17108	742733	G5HRY4	Enoyl-CoA hydratase
Afipia clevelandensis ATCC 49720	883079	K8PJG3	Enoyl-CoA hydratase
Afipia clevelandensis ATCC 49720	883079	K8PND0	Enoyl-CoA hydratase
Afipia clevelandensis ATCC 49720	883079	K8P7V7	Enoyl-CoA hydratase
Afipia clevelandensis ATCC 49720	883079	K8NXZ6	Enoyl-CoA hydratase
[Clostridium] clostridioforme 90A6	999406	R0CQC2	Enoyl-CoA hydratase
Acinetobacter lwoffii ATCC 9957 = CIP 70.31	1311804	N9H4B9	Enoyl-CoA hydratase
Acinetobacter lwoffii ATCC 9957 = CIP 70.31	1311804	N9HBH6	Enoyl-CoA hydratase
Sphingobacterium paucimobilis HER1398	1346330	U2HI41	Enoyl-CoA hydratase
[Clostridium] symbiosum WAL-14163	742740	E7GHD5	Enoyl-CoA hydratase
Streptococcus intermedius SK54 = ATCC 27335	1095731	U2ZAC2	Enoyl-CoA hydratase
Streptococcus salivarius	1304	A0A5C4P8R5	Histidine kinase
Enterococcus phoeniculicola ATCC BAA-412	1158610	R3TSB7	Histidine kinase
Eubacterium eligens (strain ATCC 27750 / VPI C15-48)	515620	C4Z237	Histidine kinase
Holdemania filiformis DSM 12042	545696	B9Y509	Histidine kinase
Hungatella hathewayi DSM 13479	566550	D3AGU5	Histidine kinase
Roseburia hominis (strain DSM 16839 / JCM 17582 / NCIMB 14029 / A2-183)	585394	G2SWH2	Histidine kinase
Roseburia intestinalis L1-82	536231	C7GHG5	Histidine kinase
Roseburia inulinivorans DSM 16841	622312	C0FX74	Histidine kinase
Roseburia inulinivorans DSM 16841	622312	C0FWH4	Histidine kinase
Roseburia inulinivorans DSM 16841	622312	C0FS84	Histidine kinase
Ruminococcus gnavus (strain ATCC 29149 / VPI C7-9)	411470	A7B7S7	Histidine kinase
Ruminococcus gnavus (strain ATCC 29149 / VPI C7-9)	411470	A7B2S5	Histidine kinase
Solobacterium moorei F0204	706433	E7MPF0	Histidine kinase
Sphingobacterium paucimobilis HER1398	1346330	U2J9F6	Histidine kinase
[Bacteroides] pectinophilus ATCC 43243	483218	B7ARR2	Histidine kinase
[Clostridium] hylemonae DSM 15053	553973	C0C6P2	Histidine kinase
Erysipelotrichaceae bacterium 5_2_54FAA	552396	U5F5N0	Histidine kinase
Faecalibacterium cf. prausnitzii KLE1255	748224	E2ZMK1	Histidine kinase
Faecalibacterium prausnitzii M21/2	411485	A8SAH1	Histidine kinase
Ruminococcus bicirculans	1160721	W0U5C6	Histidine kinase
Clostridium bolteae (strain ATCC BAA-613 / WAL 16351)	411902	A8RJJ1	Histidine kinase
[Rudanella lutea]		WP_019986852.1	Histidine kinase
[Rudanella lutea]		WP_019990683.1	Histidine kinase
[Rudanella lutea]		WP_019987061.1	Histidine kinase
Alistipes indistinctus YIT 12060	742725	G5H6M5	Histidine kinase
Bacteroides nordii CL02T12C05	997884	I8XMB2	Histidine kinase
Bacteroides sp. 1_1_30	457387	F7M3S7	Histidine kinase
Odoribacter laneus YIT 12061	742817	H1DGI8	Histidine kinase
Odoribacter laneus YIT 12061	742817	H1DIN8	Histidine kinase
Odoribacter laneus YIT 12061	742817	H1DEL9	Histidine kinase
Odoribacter laneus YIT 12061	742817	H1DEW9	Histidine kinase
Odoribacter laneus YIT 12061	742817	H1DF47	Histidine kinase
Odoribacter laneus YIT 12061	742817	H1DEM2	Histidine kinase
Odoribacter laneus YIT 12061	742817	H1DKZ2	Histidine kinase
Odoribacter laneus YIT 12061	742817	H1DIV0	Histidine kinase
Parabacteroides goldsteinii dnLKV18	1235789	S0GNR0	Histidine kinase
Parabacteroides goldsteinii dnLKV18	1235789	S0GFY7	Histidine kinase
Parabacteroides goldsteinii dnLKV18	1235789	S0GH17	Histidine kinase
Parabacteroides goldsteinii dnLKV18	1235789	S0GVC2	Histidine kinase
Parabacteroides goldsteinii dnLKV18	1235789	S0GS03	Histidine kinase
Parabacteroides goldsteinii dnLKV18	1235789	S0GJQ0	Histidine kinase
Parabacteroides goldsteinii dnLKV18	1235789	S0GLV1	Histidine kinase
Parabacteroides gordonii MS-1 = DSM 23371	1203610	A0A0F5JC42	Histidine kinase
Parabacteroides gordonii MS-1 = DSM 23371	1203610	A0A0F5JP69	Histidine kinase
Parabacteroides gordonii MS-1 = DSM 23371	1203610	A0A0F5JLF7	Histidine kinase
Parabacteroides gordonii MS-1 = DSM 23371	1203610	A0A0F5IK87	Histidine kinase
Parabacteroides gordonii MS-1 = DSM 23371	1203610	A0A0F5JJ03	Histidine kinase
Parabacteroides gordonii MS-1 = DSM 23371	1203610	A0A0F5JS83	Histidine kinase
Prevotella bryantii	77095	A0A255SLD5	Histidine kinase
Prevotella oralis CC98A	1073367	V8BU98	Histidine kinase
Roseburia intestinalis L1-82	536231	C7G8M2	Histidine kinase
Bacteroides sp. D2	556259	E5CBI0	Histidine kinase
[Rudanella lutea]		WP_083940596.1	Histidine kinase
Alistipes indistinctus YIT 12060	742725	G5H8R2	Histidine kinase
Alistipes indistinctus YIT 12060	742725	G5H7E3	Histidine kinase
Bacteroides dorei DSM 17855	483217	B6VX24	Histidine kinase
Bacteroides dorei DSM 17855	483217	B6W425	Histidine kinase
Bacteroides dorei DSM 17855	483217	B6VVB7	Histidine kinase
Bacteroides dorei DSM 17855	483217	B6VU78	Histidine kinase
Bacteroides dorei DSM 17855	483217	B6VRV6	Histidine kinase
Bacteroides dorei DSM 17855	483217	B6W4Q4	Histidine kinase
Bacteroides dorei DSM 17855	483217	B6VU65	Histidine kinase
Bacteroides dorei DSM 17855	483217	B6VXE0	Histidine kinase
Bacteroides fragilis (strain YCH46)	295405	Q64QV9	Histidine kinase
Bacteroides intestinalis DSM 17393	471870	B3CAM7	Histidine kinase
Bacteroides nordii CL02T12C05	997884	I9RJZ9	Histidine kinase
Bacteroides nordii CL02T12C05	997884	I9S2J7	Histidine kinase
Bacteroides nordii CL02T12C05	997884	I8XRB2	Histidine kinase
Bacteroides nordii CL02T12C05	997884	I8XPI8	Histidine kinase
Bacteroides nordii CL02T12C05	997884	I8X3G4	Histidine kinase
Bacteroides nordii CL02T12C05	997884	I9SE92	Histidine kinase
Bacteroides nordii CL02T12C05	997884	I8X164	Histidine kinase
Bacteroides nordii CL02T12C05	997884	I9SGV4	Histidine kinase
Bacteroides oleiciplenus YIT 12058	742727	K9DX11	Histidine kinase
Bacteroides oleiciplenus YIT 12058	742727	K9EKL9	Histidine kinase
Bacteroides oleiciplenus YIT 12058	742727	K9E7Z3	Histidine kinase
Bacteroides oleiciplenus YIT 12058	742727	K9E0G9	Histidine kinase
Bacteroides oleiciplenus YIT 12058	742727	K9E1Q1	Histidine kinase
Bacteroides oleiciplenus YIT 12058	742727	K9DYG7	Histidine kinase
Bacteroides oleiciplenus YIT 12058	742727	K9ENP3	Histidine kinase
Bacteroides oleiciplenus YIT 12058	742727	K9DWD9	Histidine kinase
Bacteroides oleiciplenus YIT 12058	742727	K9EEJ4	Histidine kinase
Bacteroides oleiciplenus YIT 12058	742727	K9EGY2	Histidine kinase
Bacteroides oleiciplenus YIT 12058	742727	K9E5E9	Histidine kinase
Bacteroides oleiciplenus YIT 12058	742727	K9EJH5	Histidine kinase
Bacteroides oleiciplenus YIT 12058	742727	K9ELK8	Histidine kinase
Bacteroides oleiciplenus YIT 12058	742727	K9ENF5	Histidine kinase
Bacteroides oleiciplenus YIT 12058	742727	K9E5H8	Histidine kinase
Bacteroides oleiciplenus YIT 12058	742727	K9DV90	Histidine kinase
Bacteroides ovatus (strain ATCC 8483 / DSM 1896 / JCM 5824 / NCTC 11153)	411476	A7LYE0	Histidine kinase
Bacteroides salyersiae CL02T12C01	997887	I9HHZ1	Histidine kinase
Bacteroides salyersiae CL02T12C01	997887	I9T2I2	Histidine kinase
Bacteroides salyersiae CL02T12C01	997887	I8Z5U0	Histidine kinase
Bacteroides salyersiae CL02T12C01	997887	I8YFT8	Histidine kinase
Bacteroides salyersiae CL02T12C01	997887	I8Z4Z1	Histidine kinase
Bacteroides salyersiae CL02T12C01	997887	I8YVW1	Histidine kinase
Bacteroides salyersiae CL02T12C01	997887	I8YLA7	Histidine kinase
Bacteroides sp. 1_1_30	457387	F7M4E6	Histidine kinase
Bacteroides sp. 1_1_30	457387	F7M5G7	Histidine kinase
Bacteroides sp. 1_1_30	457387	F7M1U6	Histidine kinase
Bacteroides sp. 1_1_30	457387	F7M224	Histidine kinase
Bacteroides sp. 1_1_30	457387	F7M4Q4	Histidine kinase
Bacteroides sp. 1_1_30	457387	F7M6N8	Histidine kinase
Bacteroides sp. 1_1_30	457387	F7MC97	Histidine kinase
Bacteroides sp. 1_1_30	457387	F7M7G2	Histidine kinase
Bacteroides sp. 1_1_30	457387	F7M3Y7	Histidine kinase
Bacteroides sp. 1_1_30	457387	F7M220	Histidine kinase
Bacteroides sp. 1_1_30	457387	F7M8P3	Histidine kinase
Bacteroides sp. 2_1_22	469588	D0TNL8	Histidine kinase
Bacteroides sp. 3_1_40A	469593	E5UX14	Histidine kinase
Bacteroides sp. 3_1_40A	469593	E5UQB4	Histidine kinase
Bacteroides sp. 9_1_42FAA	457395	A0A0K9CMK0	Histidine kinase
Bacteroides sp. D1	556258	C3Q9W8	Histidine kinase
Bacteroides sp. D2	556259	E5CBY5	Histidine kinase
Bacteroides sp. D2	556259	E5CDW9	Histidine kinase
Bacteroides sp. D2	556259	E5CAZ7	Histidine kinase
Bacteroides sp. D2	556259	E5C6N3	Histidine kinase
Bacteroides sp. D2	556259	E5CE74	Histidine kinase
Bacteroides sp. D2	556259	E5CCL6	Histidine kinase
Bacteroides sp. D2	556259	E5C4B1	Histidine kinase
Bacteroides sp. D2	556259	E5C9P7	Histidine kinase
Bacteroides sp. D2	556259	E5C4K3	Histidine kinase
Bacteroides sp. D2	556259	E5CHS2	Histidine kinase
Bacteroides sp. D2	556259	E5C856	Histidine kinase
Bacteroides sp. D2	556259	E5CBA0	Histidine kinase
Bacteroides sp. D2	556259	E5CBA6	Histidine kinase
Bacteroides sp. D2	556259	E5CAQ7	Histidine kinase
Bacteroides sp. D2	556259	E5CB46	Histidine kinase
Bacteroides xylanisolvens XB1A	657309	D6D2S7	Histidine kinase
Butyricimonas synergistica	544644	A0A1U7LCN4	Histidine kinase
Butyrivibrio crossotus DSM 2876	511680	D4S2N6	Histidine kinase
Clostridioides difficile NAP08	525259	D5Q4T9	histidine kinase
Dysgonomonas gadei ATCC BAA-286	742766	F5IWC4	Histidine kinase
Dysgonomonas gadei ATCC BAA-286	742766	F5IWY8	Histidine kinase
Dysgonomonas gadei ATCC BAA-286	742766	F5J1L6	Histidine kinase
Dysgonomonas gadei ATCC BAA-286	742766	F5IWL8	Histidine kinase
Dysgonomonas gadei ATCC BAA-286	742766	F5J3C4	Histidine kinase
Enterococcus casseliflavus ATCC 12755	888066	F0EMT9	histidine kinase
Alistipes indistinctus YIT 12060	742725	G5H6P3	Histidine kinase
Alistipes indistinctus YIT 12060	742725	G5H6M4	Histidine kinase
Alistipes indistinctus YIT 12060	742725	G5HAF1	Histidine kinase
Bacteroides oleiciplenus YIT 12058	742727	K9E644	Histidine kinase
Bacteroides salyersiae CL02T12C01	997887	I9SZV4	Histidine kinase
Bacteroides sp. D2	556259	E5C944	Histidine kinase
Odoribacter laneus YIT 12061	742817	H1DIC9	Histidine kinase
Parabacteroides goldsteinii dnLKV18	1235789	S0GM53	Histidine kinase
Parabacteroides gordonii MS-1 = DSM 23371	1203610	A0A0F5JS07	Histidine kinase
Sphingobacterium paucimobilis HER1398	1346330	U2HVY6	Histidine kinase
Bacteroides sp. 1_1_30	457387	F7M3Y0	Histidine kinase
Bacteroides sp. D2	556259	E5C7P7	Histidine kinase
Bacteroides oleiciplenus YIT 12058	742727	K9E2T1	Histidine kinase
Bacteroides oleiciplenus YIT 12058	742727	K9E1P0	Histidine kinase
Bacteroides dorei DSM 17855	483217	B6W5L9	Histidine kinase
Alistipes onderdonkii	328813	A0A1Y3QX04	Histidine kinase
Lactobacillus amylolyticus DSM 11664	585524	D4YT13	histidine kinase
Alistipes indistinctus YIT 12060	742725	G5HAI0	Histidine kinase
Alistipes indistinctus YIT 12060	742725	G5HAQ5	Histidine kinase
Cetobacterium somerae ATCC BAA-474	1319815	U7VEL7	Histidine kinase
Clostridium paraputrificum	29363	A0A1B8RKZ0	Histidine kinase
Lactobacillus ultunensis DSM 16047	525365	C2ENX9	Histidine kinase
Streptococcus constellatus subsp. pharyngis SK1060 = CCUG 46377	1035184	F9P9F5	Histidine kinase
[Clostridium] hylemonae DSM 15053	553973	C0BWZ3	Histidine kinase
[Rudanella lutea]		WP_083940566.1	Histidine kinase
Enterococcus gallinarum (strain EG2)	565653	C8ZWY7	HTH cro/C1-type
Enterococcus gallinarum (strain EG2)	565653	C8ZXQ0	HTH cro/C1-type
Lactobacillus fermentum (strain NBRC 3956 / LMG 18251)	334390	B2GAV6	HTH cro/C1-type
Lactobacillus reuteri	1598	A0A1C1ZUZ9	Rgg/GadR/MutR family transcriptional regulator
Eggerthia catenaformis OT 569 = DSM 20559	999415	M2NDF0	HTH luxR-type
Enterococcus avium ATCC 14025	1140002	S0S759	HTH luxR-type
Parabacteroides gordonii MS-1 = DSM 23371	1203610	A0A0F5J8Z2	HTH luxR-type
Paenibacillus barengoltzii G22	1235795	R9LG80	HTH luxR-type
Paenibacillus barengoltzii G22	1235795	R9LDU4	HTH luxR-type
Paenibacillus barengoltzii G22	1235795	R9L7B1	HTH luxR-type
Paenibacillus barengoltzii G22	1235795	R9L4X4	HTH luxR-type
Acinetobacter lwoffii ATCC 9957 = CIP 70.31	1311804	N9GYH6	HTH luxR-type
Sphingobacterium paucimobilis HER1398	1346330	U2HUC5	HTH luxR-type
Bacillus endophyticus	135735	A0A3N6D9Q0	HTH luxR-type
Bacillus endophyticus	135735	A0A3N6B560	HTH luxR-type
Staphylococcus haemolyticus (strain JCSC1435)	279808	Q4L7F2	HTH luxR-type
Citrobacter koseri (strain ATCC BAA-895 / CDC 4225-83 / SGSC4696)	290338	A8AE26	HTH luxR-type
Cronobacter sakazakii (strain ATCC BAA-894)	290339	A7MKZ9	HTH luxR-type
Escherichia coli (strain SE11)	409438	B6I6Y4	HTH luxR-type
Actinomyces graevenitzii C83	435830	G9PHT8	HTH luxR-type
Streptococcus sp. 2_1_36FAA	469609	D0RTH1	HTH luxR-type
Streptococcus sp. 2_1_36FAA	469609	D0RXR1	HTH luxR-type
Enterobacteriaceae bacterium 9_2_54FAA	469613	E5YHC6	HTH luxR-type
Eggerthella sp. (strain YY7918)	502558	F7UWS0	HTH luxR-type
Erysipelotrichaceae bacterium 5_2_54FAA	552396	U5F555	HTH luxR-type
Actinomyces viscosus C505	562973	F2UV42	HTH luxR-type
Actinomyces viscosus C505	562973	F2UW28	HTH luxR-type
Actinomyces viscosus C505	562973	F2UWA9	HTH luxR-type
Actinomyces viscosus C505	562973	F2UYC6	HTH luxR-type
Actinomyces viscosus C505	562973	F2UYJ1	HTH luxR-type
Actinomyces viscosus C505	562973	F2UWW8	HTH luxR-type
Actinomyces viscosus C505	562973	F2UX53	HTH luxR-type
Actinomyces viscosus C505	562973	F2UZ71	HTH luxR-type
Actinomyces viscosus C505	562973	F2V0R6	HTH luxR-type
Actinomyces viscosus C505	562973	F2V187	HTH luxR-type
Bilophila wadsworthia 3_1_6	563192	E5Y263	HTH luxR-type
Granulicatella elegans ATCC 700633	626369	D0BKY8	HTH luxR-type
Scardovia inopinata F0304	641146	W5IGK7	HTH luxR-type
Alistipes indistinctus YIT 12060	742725	G5H825	HTH luxR-type
Dialister succinatiphilus YIT 11850	742743	H1CYE4	HTH luxR-type
Megamonas funiformis YIT 11815	742816	H3KAA6	HTH luxR-type
Slackia piriformis YIT 12062	742818	K0YIN2	HTH luxR-type
Sutterella wadsworthensis 3_1_45B	742821	E7H168	HTH luxR-type
Afipia clevelandensis ATCC 49720	883079	K8NS64	HTH luxR-type
Bacteroides salyersiae CL02T12C01	997887	I9HIG5	HTH luxR-type
[Clostridium] innocuum 2959	999413	N9V7T3	HTH luxR-type
Parabacteroides gordonii MS-1 = DSM 23371	1203610	A0A0F5IW30	HTH luxR-type
Sutterella wadsworthensis 3_1_45B	742821	E7H5L7	HTH luxR-type
Bifidobacterium breve HPH0326	1203540	S3AER2	HTH luxR-type
Acinetobacter lactucae	1785128	R8YXQ1	HTH luxR-type
Lactobacillus paracasei subsp. paracasei Lpp126	1256206	S2RV78	HTH luxR-type
Escherichia coli O157:H7	83334	P58664	HTH luxR-type
Escherichia coli (strain K12)	83333	Q46791	HTH luxR-type
Bacillus subtilis (strain 168)	224308	O07528	HTH luxR-type
Bacillus subtilis (strain 168)	224308	P55184	HTH luxR-type
Alistipes indistinctus YIT 12060	742725	G5H8S1	HTH LytTR-type
Atopobium minutum 10063974	997872	N2BQM3	HTH LytTR-type
Bacillus endophyticus	135735	A0A3N6AX35	HTH LytTR-type
Bacteroides oleiciplenus YIT 12058	742727	K9EM68	HTH LytTR-type
Bacteroides sp. D2	556259	E5CD53	HTH LytTR-type
Bifidobacterium breve HPH0326	1203540	S3A264	HTH LytTR-type
Cedecea davisae DSM 4568	566551	S3IPB1	HTH LytTR-type
Cetobacterium somerae ATCC BAA-474	1319815	U7VED6	HTH LytTR-type
Cetobacterium somerae ATCC BAA-474	1319815	U7VDP2	HTH LytTR-type
Citrobacter koseri (strain ATCC BAA-895 / CDC 4225-83 / SGSC4696)	290338	A8ADL3	HTH LytTR-type
Collinsella tanakaei YIT 12063	742742	G1WIK4	HTH LytTR-type
Cronobacter sakazakii (strain ATCC BAA-894)	290339	A7MKU7	HTH LytTR-type
Dialister succinatiphilus YIT 11850	742743	H1D2J7	HTH LytTR-type
Dysgonomonas gadei ATCC BAA-286	742766	F5J1N3	HTH LytTR-type
Eggerthella sp. (strain YY7918)	502558	F7UXF3	HTH LytTR-type
Enterococcus avium ATCC 14025	1140002	S0L249	HTH LytTR-type
Enterococcus caccae ATCC BAA-1240	1158612	R3W9K4	HTH LytTR-type
Enterococcus phoeniculicola ATCC BAA-412	1158610	R3W9C1	HTH LytTR-type
Enterococcus phoeniculicola ATCC BAA-412	1158610	R3WMH7	HTH LytTR-type
Erysipelotrichaceae bacterium 5_2_54FAA	552396	U5F676	HTH LytTR-type
Escherichia coli (strain UTI89 / UPEC)	364106	Q1R8Y5	HTH LytTR-type
Fusobacterium nucleatum subsp. animalis 4_8	469607	R9R905	HTH LytTR-type
Fusobacterium nucleatum subsp. animalis 7_1	457405	A0A140PY61	HTH LytTR-type
Fusobacterium nucleatum subsp. animalis F0419	999414	H1HF20	HTH LytTR-type
Fusobacterium nucleatum subsp. vincentii 3_1_36A2	469604	C7XRE8	HTH LytTR-type
Fusobacterium nucleatum subsp. vincentii 4_1_13	469606	A0A0M1VWU7	HTH LytTR-type
Fusobacterium ulcerans 12-1B	457404	H1PWK8	HTH LytTR-type
Kandleria vitulina DSM 20405	1410657	A0A0R2HM86	HTH LytTR-type
Kandleria vitulina DSM 20405	1410657	A0A0R2H3H8	HTH LytTR-type
Kandleria vitulina DSM 20405	1410657	A0A0R2HAB0	HTH LytTR-type
Lactobacillus reuteri	1598	A0A1C1ZVW9	HTH LytTR-type
Odoribacter laneus YIT 12061	742817	H1DGH0	HTH LytTR-type
Paenibacillus barengoltzii G22	1235795	R9LC39	HTH LytTR-type
Parabacteroides goldsteinii dnLKV18	1235789	S0GNL3	HTH LytTR-type
Scardovia inopinata F0304	641146	W5IIK6	HTH LytTR-type
Slackia piriformis YIT 12062	742818	K0Z6Y6	HTH LytTR-type
Streptococcus sp. 2_1_36FAA	469609	D0RRT9	HTH LytTR-type
Yokenella regensburgei ATCC 43003	1002368	G9ZAM6	HTH LytTR-type
[Clostridium] innocuum 2959	999413	N9VE83	HTH LytTR-type
[Clostridium] innocuum 2959	999413	N9V6X2	HTH LytTR-type
Bacteroides sp. 1_1_30	457387	F7M994	HTH LytTR-type
Dysgonomonas gadei ATCC BAA-286	742766	F5IX28	HTH LytTR-type
Enterococcus avium ATCC 14025	1140002	S0KC40	HTH LytTR-type
Enterococcus caccae ATCC BAA-1240	1158612	R3WIS6	HTH LytTR-type
Enterococcus caccae ATCC BAA-1240	1158612	R3TSJ9	HTH LytTR-type
Lactobacillus casei A2-362	1051653	A0A0E2BNJ2	HTH LytTR-type
Scardovia inopinata F0304	641146	W5IK50	HTH LytTR-type
Streptococcus sp. 2_1_36FAA	469609	D0RSW1	HTH LytTR-type
[Clostridium] innocuum 2959	999413	N9WZ98	HTH LytTR-type
[Clostridium] innocuum 2959	999413	N9WR50	HTH LytTR-type
Vibrio parahaemolyticus serotype O3:K6 (strain RIMD 2210633)	223926	Q87K77	HTH LytTR-type
Enterococcus caccae ATCC BAA-1240	1158612	R3TQ25	OmpR/PhoB-type
Listeria monocytogenes serotype 1/2b str. 10-0811	1196164	A0A241SSQ5	OmpR/PhoB-type
Paenibacillus barengoltzii G22	1235795	R9LET6	OmpR/PhoB-type
Bacillus endophyticus	135735	A0A3N6B5R0	OmpR/PhoB-type
Lysinibacillus sphaericus (strain C3-41)	444177	B1HSI0	OmpR/PhoB-type
Granulicatella elegans ATCC 700633	626369	D0BJH3	OmpR/PhoB-type
Granulicatella elegans ATCC 700633	626369	D0BNB3	OmpR/PhoB-type
Acinetobacter haemolyticus NIPH 261	1217986	N9GIC0	OmpR/PhoB-type
Acinetobacter lwoffii ATCC 9957 = CIP 70.31	1311804	N9H7L1	OmpR/PhoB-type
Acinetobacter radioresistens NIPH 2130	1217674	A0A3F3H1K4	OmpR/PhoB-type
Bacteroides dorei DSM 17855	483217	B6VXT4	OmpR/PhoB-type
Bacteroides nordii CL02T12C05	997884	I8XQ65	OmpR/PhoB-type
Bacteroides nordii CL02T12C05	997884	I8XCZ2	OmpR/PhoB-type
Bacteroides oleiciplenus YIT 12058	742727	K9E3G8	OmpR/PhoB-type
Bacteroides salyersiae CL02T12C01	997887	I8Y9N3	OmpR/PhoB-type
Bacteroides sp. 1_1_30	457387	F7LXS5	OmpR/PhoB-type
Bacteroides sp. 1_1_30	457387	F7LYS6	OmpR/PhoB-type
Bacteroides sp. D2	556259	E5CFR0	OmpR/PhoB-type
Bacteroides sp. D2	556259	E5C5B7	OmpR/PhoB-type
Citrobacter koseri (strain ATCC BAA-895 / CDC 4225-83 / SGSC4696)	290338	A8AJR1	OmpR/PhoB-type
Cronobacter sakazakii (strain ATCC BAA-894)	290339	A7MHC7	OmpR/PhoB-type
Cronobacter sakazakii (strain ATCC BAA-894)	290339	A7MQ73	OmpR/PhoB-type
Cronobacter sakazakii (strain ATCC BAA-894)	290339	A7MHB7	OmpR/PhoB-type
Dysgonomonas gadei ATCC BAA-286	742766	F5IXA4	OmpR/PhoB-type
Eggerthella sp. (strain YY7918)	502558	F7UZB9	OmpR/PhoB-type
Eggerthia catenaformis T 569 OT 569 = DSM 20559	999415	M2PQ20	OmpR/PhoB-type
Erysipelotrichaceae bacterium 5_2_54FAA	552396	U5F685	OmpR/PhoB-type
Erysipelotrichaceae bacterium 5_2_54FAA	552396	U5F7G5	OmpR/PhoB-type
Erysipelotrichaceae bacterium 5_2_54FAA	552396	U5FAG0	OmpR/PhoB-type
Fusobacterium nucleatum subsp. animalis 4_8	469607	R9RAI2	OmpR/PhoB-type
Fusobacterium nucleatum subsp. animalis 7_1	457405	A0A140PSE1	OmpR/PhoB-type
Fusobacterium nucleatum subsp. animalis F0419	999414	H1HC68	OmpR/PhoB-type
Fusobacterium nucleatum subsp. vincentii 3_1_36A2	469604	C7XM97	OmpR/PhoB-type
Fusobacterium nucleatum subsp. vincentii 4_1_13	469606	A0A0M1VS34	OmpR/PhoB-type
Fusobacterium ulcerans 12-1B	457404	H1PPZ1	OmpR/PhoB-type
Megamonas funiformis YIT 11815	742816	H3K9C3	OmpR/PhoB-type
Parabacteroides gordonii MS-1 = DSM 23371	1203610	A0A0F5IYE5	OmpR/PhoB-type
Slackia piriformis YIT 12062	742818	K0YL66	OmpR/PhoB-type
Veillonella seminalis ACS-216-V-Col6b	883156	K9DIS4	OmpR/PhoB-type
[Clostridium] innocuum 2959	999413	N9VE88	OmpR/PhoB-type
Afipia clevelandensis ATCC 49720	883079	K8PPT4	OmpR/PhoB-type
Collinsella tanakaei YIT 12063	742742	G1WFY0	OmpR/PhoB-type
Collinsella tanakaei YIT 12063	742742	G1WHS0	OmpR/PhoB-type
Enterococcus asini ATCC 700915	1158606	R2S8H5	OmpR/PhoB-type
Slackia piriformis YIT 12062	742818	K0Z995	OmpR/PhoB-type
Paenibacillus barengoltzii G22	1235795	R9LCJ3	OmpR/PhoB-type
Bacillus subtilis (strain 168)	224308	O34903	OmpR/PhoB-type
Bacillus subtilis (strain 168)	224308	P54443	OmpR/PhoB-type
Odoribacter laneus YIT 12061	742817	H1DJU4	Sigma 54 factor interaction
Acinetobacter lwoffii ATCC 9957 = CIP 70.31	1311804	N9FKC3	Sigma 54 factor interaction
Alistipes indistinctus YIT 12060	742725	G5H7S0	Sigma 54 factor interaction
Bacteroides dorei DSM 17855	483217	B6VT23	Sigma 54 factor interaction
Bacteroides dorei DSM 17855	483217	B6VZK5	Sigma 54 factor interaction
Bacteroides intestinalis DSM 17393	471870	B3CGW7	Sigma 54 factor interaction
Bacteroides nordii CL02T12C05	997884	I8WX60	Sigma 54 factor interaction
Bacteroides nordii CL02T12C05	997884	I8XUH5	Sigma 54 factor interaction
Bacteroides nordii CL02T12C05	997884	I8X706	Sigma 54 factor interaction
Bacteroides nordii CL02T12C05	997884	I8X909	Sigma 54 factor interaction
Bacteroides oleiciplenus YIT 12058	742727	K9E3X0	Sigma 54 factor interaction
Bacteroides oleiciplenus YIT 12058	742727	K9DV30	Sigma 54 factor interaction
Bacteroides salyersiae CL02T12C01	997887	I9T4Q5	Sigma 54 factor interaction
Bacteroides salyersiae CL02T12C01	997887	I9SR04	Sigma 54 factor interaction
Bacteroides sp. 1_1_30	457387	F7MAQ0	Sigma 54 factor interaction
Bacteroides sp. 1_1_30	457387	F7MA71	Sigma 54 factor interaction
Bacteroides sp. 9_1_42FAA	457395	A0A0M1WA73	Sigma 54 factor interaction
Bacteroides sp. D2	556259	E5CCX5	Sigma 54 factor interaction
Bacteroides sp. D2	556259	I0PY60	Sigma 54 factor interaction
Bacteroides sp. D2	556259	E5CH42	Sigma 54 factor interaction
Bacteroides sp. D2	556259	E5C8R9	Sigma 54 factor interaction
Barnesiella intestinihominis YIT 11860	742726	K0XPZ4	Sigma 54 factor interaction
Citrobacter koseri (strain ATCC BAA-895 / CDC 4225-83 / SGSC4696)	290338	A8ADZ2	Sigma 54 factor interaction
Citrobacter koseri (strain ATCC BAA-895 / CDC 4225-83 / SGSC4696)	290338	A8AD34	Sigma 54 factor interaction
Cronobacter sakazakii (strain ATCC BAA-894)	290339	A7MGY2	Sigma 54 factor interaction
Dysgonomonas gadei ATCC BAA-286	742766	F5IXB0	Sigma 54 factor interaction
Dysgonomonas gadei ATCC BAA-286	742766	F5J1E7	Sigma 54 factor interaction
Enterobacteriaceae bacterium 9_2_54FAA	469613	E5YIH4	Sigma 54 factor interaction
Enterobacteriaceae bacterium 9_2_54FAA	469613	E5YLF4	Sigma 54 factor interaction
Escherichia coli (strain UTI89 / UPEC)	364106	Q1R8I1	Sigma 54 factor interaction
Parabacteroides goldsteinii dnLKV18	1235789	S0GRD7	Sigma 54 factor interaction
Parabacteroides goldsteinii dnLKV18	1235789	S0GQA6	Sigma 54 factor interaction
Parabacteroides gordonii MS-1 = DSM 23371	1203610	A0A0F5JJA8	Sigma 54 factor interaction
Parabacteroides gordonii MS-1 = DSM 23371	1203610	A0A0F5J9J8	Sigma 54 factor interaction
Parabacteroides gordonii MS-1 = DSM 23371	1203610	A0A0F5JPD2	Sigma 54 factor interaction
Sphingobacterium paucimobilis HER1398	1346330	U2HVT5	Sigma 54 factor interaction
Acinetobacter haemolyticus NIPH 261	1217986	N9GZJ2	Sigma 54 factor interaction
Acinetobacter lactucae	1785128	R8Z5H5	Sigma 54 factor interaction
Dysgonomonas gadei ATCC BAA-286	742766	F5ITP3	Sigma 54 factor interaction
Odoribacter laneus YIT 12061	742817	H1DE51	Sigma 54 factor interaction
Parabacteroides goldsteinii dnLKV18	1235789	S0GU50	Sigma 54 factor interaction
Parabacteroides gordonii MS-1 = DSM 23371	1203610	A0A0F5IS50	Sigma 54 factor interaction
Parabacteroides goldsteinii dnLKV18	1235789	S0GEU3	Sigma 54 factor interaction
Bacteroides dorei DSM 17855	483217	B6VS16	Sigma 54 factor interaction
Odoribacter laneus YIT 12061	742817	H1DIP0	Sigma 54 factor interaction
Bacteroides dorei DSM 17855	483217	B6W508	Sigma 54 factor interaction
Alistipes indistinctus YIT 12060	742725	G5H6P9	Sigma 54 factor interaction
Barnesiella intestinihominis YIT 11860	742726	K0XLE4	Sigma 54 factor interaction
[Clostridium] hylemonae DSM 15053	553973	C0C2I7	Autoinducer 2 ABC transporter substrate-binding protein
Ruminococcus gnavus (strain ATCC 29149 / VPI C7-9)	411470	A7B0G4	Autoinducer 2-binding protein lsrB
Paracoccus yeei	147645	A0A1V0GYG9	Autoinducer synthesis
Bacillus halotolerans	260554	A0A2S9WGI8	DarB family beta-ketosynthase
Alcaligenes xylosoxydans xylosoxydans	85698	A0A120LHR6	DarB family beta-ketosynthase
Alcaligenes faecalis	511	A0A2U2BM32	DarB family beta-ketosynthase
Prevotella bivia DSM 20514	868129	I4ZA48	DarB family beta-ketosynthase
Clostridiales bacterium 1_7_47FAA	457421	C5EVX7	Signal peptide
[Clostridium] hylemonae DSM 15053	553973	C0C6M8	D-ribose ABC transporter substrate-binding protein
Vibrio furnissii	29494	A0A0Q2USV1	DegT/DnrJ/EryC1 family
Actinomyces viscosus C505	562973	F2UUT9	DegT/DnrJ/EryC1 family
Eubacterium eligens (strain ATCC 27750 / VPI C15-48)	515620	C4Z1E2	DegT/DnrJ/EryC1 family
Odoribacter laneus YIT 12061	742817	H1DLB8	DegT/DnrJ/EryC1 family
Bacteroides nordii CL02T12C05	997884	I8X755	DegT/DnrJ/EryC1 family
Bacteroides oleiciplenus YIT 12058	742727	K9ELR0	DegT/DnrJ/EryC1 family
Clostridium sp. 7_2_43FAA	457396	V9HCC8	DegT/DnrJ/EryC1 family
Fusobacterium nucleatum subsp. animalis 7_1	457405	A0A140PVX6	DegT/DnrJ/EryC1 family
Fusobacterium nucleatum subsp. vincentii 4_1_13	469606	A0A0M1VVL5	DegT/DnrJ/EryC1 family
Fusobacterium nucleatum subsp. vincentii 4_1_13	469606	A0A0M1VVC9	DegT/DnrJ/EryC1 family
Fusobacterium nucleatum subsp. animalis 4_8	469607	R9R9K3	DegT/DnrJ/EryC1 family
[Clostridium] hylemonae DSM 15053	553973	C0C244	DegT/DnrJ/EryC1 family
Bacteroides nordii CL02T12C05	997884	I8XR61	DegT/DnrJ/EryC1 family
Fusobacterium nucleatum subsp. polymorphum ATCC 10953	393480	A5TVH4	DegT/DnrJ/EryC1 family
Varibaculum cambriense DORA_20	1403948	W1TNE7	DegT/DnrJ/EryC1 family
Enterococcus asini ATCC 700915	1158606	R2Q5E6	DegT/DnrJ/EryC1 family
Parabacteroides gordonii MS-1 = DSM 23371	1203610	A0A0F5JLR7	DegT/DnrJ/EryC1 family
Acinetobacter radioresistens NIPH 2130	1217674	A0A3F3H3E0	DegT/DnrJ/EryC1 family
Acinetobacter haemolyticus NIPH 261	1217986	N9GK82	DegT/DnrJ/EryC1 family
Parabacteroides goldsteinii dnLKV18	1235789	S0GLT7	DegT/DnrJ/EryC1 family
Paenibacillus barengoltzii G22	1235795	R9L712	DegT/DnrJ/EryC1 family
Nitrososphaera gargensis (strain Ga9.2)	1237085	K0IF31	DegT/DnrJ/EryC1 family
Acinetobacter lwoffii ATCC 9957 = CIP 70.31	1311804	N9FWY4	DegT/DnrJ/EryC1 family
Sphingobacterium paucimobilis HER1398	1346330	U2H7N8	DegT/DnrJ/EryC1 family
Actinomyces graevenitzii C83	435830	G9PF28	DegT/DnrJ/EryC1 family
Lysinibacillus sphaericus (strain C3-41)	444177	B1HN54	DegT/DnrJ/EryC1 family
Bacteroides sp. 9_1_42FAA	457395	A0A0M1W1F4	DegT/DnrJ/EryC1 family
Clostridium sp. 7_2_43FAA	457396	V9H1U4	DegT/DnrJ/EryC1 family
Bacteroides dorei DSM 17855	483217	B6W3Y0	DegT/DnrJ/EryC1 family
[Bacteroides] pectinophilus ATCC 43243	483218	B7APJ0	DegT/DnrJ/EryC1 family
[Bacteroides] pectinophilus ATCC 43243	483218	B7AUK9	DegT/DnrJ/EryC1 family
Actinomyces viscosus C505	562973	F2UVN2	DegT/DnrJ/EryC1 family
Bilophila wadsworthia 3_1_6	563192	E5Y7V2	DegT/DnrJ/EryC1 family
Helicobacter bilis ATCC 43879	613026	C3XG97	DegT/DnrJ/EryC1 family
Granulicatella elegans ATCC 700633	626369	D0BJJ2	DegT/DnrJ/EryC1 family
Alistipes indistinctus YIT 12060	742725	G5H6K2	DegT/DnrJ/EryC1 family
Alistipes indistinctus YIT 12060	742725	G5H712	DegT/DnrJ/EryC1 family
Bacteroides oleiciplenus YIT 12058	742727	K9E433	DegT/DnrJ/EryC1 family
Bacteroides oleiciplenus YIT 12058	742727	K9E7T0	DegT/DnrJ/EryC1 family
Bacteroides oleiciplenus YIT 12058	742727	K9EGF0	DegT/DnrJ/EryC1 family
[Clostridium] citroniae WAL-17108	742733	G5HSZ5	DegT/DnrJ/EryC1 family
[Clostridium] symbiosum WAL-14163	742740	E7GQP3	DegT/DnrJ/EryC1 family
Dysgonomonas gadei ATCC BAA-286	742766	F5IUZ6	DegT/DnrJ/EryC1 family
Megamonas funiformis YIT 11815	742816	H3K9P3	DegT/DnrJ/EryC1 family
Odoribacter laneus YIT 12061	742817	H1DLD0	DegT/DnrJ/EryC1 family
Odoribacter laneus YIT 12061	742817	H1DLE3	DegT/DnrJ/EryC1 family
Slackia piriformis YIT 12062	742818	K0YJG4	DegT/DnrJ/EryC1 family
Schaalia turicensis ACS-279-V-Col4	883077	K0ZDV2	DegT/DnrJ/EryC1 family
Afipia clevelandensis ATCC 49720	883079	K8PDE0	DegT/DnrJ/EryC1 family
Afipia clevelandensis ATCC 49720	883079	K8P7I1	DegT/DnrJ/EryC1 family
Afipia clevelandensis ATCC 49720	883079	K8P4G8	DegT/DnrJ/EryC1 family
Bacteroides salyersiae CL02T12C01	997887	I8Z7V5	DegT/DnrJ/EryC1 family
Bacteroides salyersiae CL02T12C01	997887	I9H837	DegT/DnrJ/EryC1 family
Oxalobacter formigenes HOxBLS	556268	T5LET8	Beta_elim_lyase domain-containing protein
Staphylococcus cohnii	29382	A0A2T4LVP4	NAD(P)-binding protein
Brevibacillus borstelensis AK1	1300222	M8DH85	FAD_binding
Afipia clevelandensis ATCC 49720	883079	K8NZM0	FAD_binding
Erysipelatoclostridium sp. An15	1965566	A0A1Y4QUU8	peptidase M4 family
Bacillaceae bacterium TKL69	2594883	A0A516KCG8	peptidase M4 family
Bradyrhizobium elkanii	29448	A0A0D1M6R7	FAD_binding
Brevibacillus brevis (strain 47 / JCM 6285 / NBRC 100599)	358681	C0ZKJ5	delta endotoxin family
Bacillus amyloliquefaciens	1390	A0A5C8IUS9	No annotation
Bacillus mycoides	1405	A0A1W6AJT8	No annotation
Bacillus thuringiensis subsp. jegathesan	56955	A0A243M9P9	No annotation
Candidatus Melainabacteria bacterium	2052166	A0A3S0FWU1	No annotation
Coriobacteriales bacterium OH1046	2491116	A0A437UTJ5	No annotation
Enterococcus caccae ATCC BAA-1240	1158612	R3TYZ5	No annotation
Enterococcus cecorum DSM 20682	1121864	S1R0J3	No annotation
Hungatella hathewayi DSM 13479	566550	D3ADP6	No annotation
Lactobacillus amylolyticus DSM 11664	585524	D4YTV9	No annotation
Streptococcus parauberis	1348	A0A3E1JFV3	No annotation
Streptococcus salivarius	1304	A0A5C4P2T9	No annotation
Bacillus amyloliquefaciens	1390	A0A5C8IY56	No annotation
Candidatus Melainabacteria bacterium	2052166	A0A431KQ57	No annotation
Halococcus morrhuae DSM 1307	931277	M0MA34	No annotation
Lysinibacillus fusiformis	28031	A0A4Y4IIW5	No annotation
Streptococcus equinus ATCC 9812	525379	E8JR85	No annotation
Streptococcus intermedius SK54 = ATCC 27335	1095731	U2XPZ3	No annotation
Sphingobacterium paucimobilis HER1398	1346330	U2J6M1	No annotation
[Clostridium] hylemonae DSM 15053	553973	C0C5Y6	No annotation
Streptococcus peroris ATCC 700780	888746	E8KCS5	No annotation
Streptococcus constellatus subsp. pharyngis SK1060 = CCUG 46377	1035184	U2ZME3	No annotation
Enterococcus cecorum DSM 20682 = ATCC 43198	1121864	S1R7E8	No annotation
Alistipes putredinis DSM 17216	445970	B0MUZ2	No annotation
[Clostridium] hylemonae DSM 15053	553973	C0C300	No annotation
Bacillus atrophaeus (strain 1942)	720555	A0A0H3E2G4	No annotation
Prevotella bivia DSM 20514	868129	I4Z9V6	No annotation
Lactobacillus ruminis ATCC 25644	525362	E7FSN7	No annotation
Bacillus atrophaeus (strain 1942)	720555	A0A0H3E1W6	No annotation

## Sheet: Statistics
Acyl-CoA dehydrogenase	42
Enoyl-CoA hydratase	29
Histidine kinase	163
HTH domain-containing protein	106
OmpR family protein	48
Sigma 54-dependent Fis family protein	48
Others	9
Not QS	61
No annotation	28
Total	534
