# Supplementary material for: Machine learning aided construction of the quorum sensing communication network for human gut microbiota
Source: Nat Commun. 2022 Jun 2;13:3079. doi: 10.1038/s41467-022-30741-6 (PMC9163137; doi:10.1038/s41467-022-30741-6)
Supplement: Supplementary file 9 — Dataset 8 [file 41467_2022_30741_MOESM9_ESM.xlsx]

## Sheet: Extended entries
Entries	Annotations	Microbes
A0A150NJ39	3-oxoacyl-(Acyl carrier protein) synthase	Streptococcus mitis
A0A0H4W0V9	3-oxoacyl-(Acyl carrier protein) synthase III	Bordetella hinzii
B6XC60	3-oxoacyl-(Acyl carrier protein) synthase III	Providencia alcalifaciens DSM 30120
E1KN08	3-oxoacyl-(Acyl carrier protein) synthase III	Prevotella disiens FB035-09AN
F0HB12	3-oxoacyl-(Acyl carrier protein) synthase III	Prevotella denticola CRIS 18C-A
F2KUN0	3-oxoacyl-(Acyl carrier protein) synthase III	Prevotella denticola (strain F0289)
K9AH41	3-oxoacyl-(Acyl carrier protein) synthase III	Brevibacterium casei S18
L1QH27	3-oxoacyl-(Acyl carrier protein) synthase III	Brevundimonas diminuta 470-4
C6Z856	3-oxoacyl-(Acyl carrier protein) synthase III (Fragment)	Bacteroides sp. 4_3_47FAA
A0A133PU55	3-oxoacyl-(Acyl carrier protein) synthase III family protein (Fragment)	Prevotella corporis
A9BSX3	3-Oxoacyl-(Acyl-carrier-protein (ACP)) synthase III domain protein	Delftia acidovorans (strain DSM 14801 / SPH-1)
B1G186	3-Oxoacyl-(Acyl-carrier-protein (ACP)) synthase III domain protein	Paraburkholderia graminis (strain ATCC 700544 / DSM 17151 / LMG 18924 / NCIMB 13744 / C4D1M)
C6VY84	3-Oxoacyl-(Acyl-carrier-protein (ACP)) synthase III domain protein	Dyadobacter fermentans (strain ATCC 700827 / DSM 18053 / NS114)
C7M7E8	3-Oxoacyl-(Acyl-carrier-protein (ACP)) synthase III domain protein	Capnocytophaga ochracea (strain ATCC 27872 / DSM 7271 / JCM 12966 / NCTC 12371 / VPI 2845)
D0J6F5	3-Oxoacyl-(Acyl-carrier-protein (ACP)) synthase III domain protein	Comamonas testosteroni (strain CNB-2)
G4HJ43	3-Oxoacyl-(Acyl-carrier-protein (ACP)) synthase III domain-containing protein	Paenibacillus lactis 154
K4ZQJ5	3-oxoacyl-(Acyl-carrier-protein (ACP)) synthase III domain-containing protein	Paenibacillus alvei (strain ATCC 6344 / DSM 29 / NBRC 3343 / NCIMB 9371 / NCTC 6352)
C5CCL6	3-oxoacyl-(Acyl-carrier-protein) synthase III	Micrococcus luteus (strain ATCC 4698 / DSM 20030 / JCM 1464 / NBRC 3333 / NCIMB 9278 / NCTC 2665 / VKM Ac-2230)
C7NEV1	3-oxoacyl-(Acyl-carrier-protein) synthase III	Kytococcus sedentarius (strain ATCC 14392 / DSM 20547 / CCM 314 / 541)
G8LUT7	3-oxoacyl-(Acyl-carrier-protein) synthase III	Hungateiclostridium clariflavum (strain DSM 19732 / NBRC 101661 / EBR45)
I4ZA44	3-oxoacyl-(Acyl-carrier-protein) synthase III	Prevotella bivia DSM 20514
M2YCD3	3-oxoacyl-[ACP] synthase III in alkane synthesis cluster	Kocuria palustris PEL
D0WFA2	3-oxoacyl-[acyl-carrier-protein (ACP)] synthase III	Slackia exigua (strain ATCC 700122 / DSM 15923 / CIP 105133 / JCM 11022 / KCTC 5966 / S-7)
I0UTS6	3-oxoacyl-[acyl-carrier-protein (ACP)] synthase III	Rothia aeria F0474
F2KUN2	3-oxoacyl-[acyl-carrier-protein (ACP)] synthase III C-terminal domain protein	Prevotella denticola (strain F0289)
J7T2I3	3-oxoacyl-[acyl-carrier-protein (ACP)] synthase III C-terminal domain protein	Clostridium sporogenes (strain ATCC 15579)
A0A023Y6Z0	3-oxoacyl-[acyl-carrier-protein] synthase 3	Stenotrophomonas rhizophila
A0A075JLY8	3-oxoacyl-[acyl-carrier-protein] synthase 3	Dermacoccus nishinomiyaensis
A0A085AGL4	3-oxoacyl-[acyl-carrier-protein] synthase 3	Trabulsiella guamensis ATCC 49490
A0A0A6FR00	3-oxoacyl-[acyl-carrier-protein] synthase 3	Enterobacter hormaechei
A0A0D4CMR0	3-oxoacyl-[acyl-carrier-protein] synthase 3	Lactobacillus mucosae LM1
A0A0D7LWY3	3-oxoacyl-[acyl-carrier-protein] synthase 3	Citrobacter freundii
A0A0E1KR66	3-oxoacyl-[acyl-carrier-protein] synthase 3	Clostridium botulinum CDC_1436
A0A0E1VIK3	3-oxoacyl-[acyl-carrier-protein] synthase 3	Staphylococcus aureus subsp. aureus USA300_TCH959
A0A0E2BPL0	3-oxoacyl-[acyl-carrier-protein] synthase 3	Lactobacillus casei A2-362
A0A0F6B029	3-oxoacyl-[acyl-carrier-protein] synthase 3	Salmonella typhimurium (strain 14028s / SGSC 2262)
A0A0F6TUL3	3-oxoacyl-[acyl-carrier-protein] synthase 3	Citrobacter amalonaticus Y19
A0A0H4WK60	3-oxoacyl-[acyl-carrier-protein] synthase 3	Bordetella hinzii
A0A0S4MCL3	3-oxoacyl-[acyl-carrier-protein] synthase 3	Staphylococcus capitis
A0A0X8NYL5	3-oxoacyl-[acyl-carrier-protein] synthase 3	Alcaligenes xylosoxydans xylosoxydans
A0A133QT89	3-oxoacyl-[acyl-carrier-protein] synthase 3	Staphylococcus simulans
A0A150H566	3-oxoacyl-[acyl-carrier-protein] synthase 3	Brevibacterium ravenspurgense
A0A1B8RQN6	3-oxoacyl-[acyl-carrier-protein] synthase 3	Clostridium paraputrificum
A0A1H7HP84	3-oxoacyl-[acyl-carrier-protein] synthase 3	Pseudobutyrivibrio ruminis
A0A1L3NBA9	3-oxoacyl-[acyl-carrier-protein] synthase 3	Clostridium botulinum
A0A1L9L7U1	3-oxoacyl-[acyl-carrier-protein] synthase 3	Vibrio fluvialis
A0A1S8D7M8	3-oxoacyl-[acyl-carrier-protein] synthase 3	Roseomonas mucosa
A0A1W6HGJ9	3-oxoacyl-[acyl-carrier-protein] synthase 3	Bacillus vallismortis
A0A1Z1SXJ4	3-oxoacyl-[acyl-carrier-protein] synthase 3	Proteus mirabilis
A0A257X9C5	3-oxoacyl-[acyl-carrier-protein] synthase 3	Methyloversatilis sp. 12-65-5
A0A2I1RD10	3-oxoacyl-[acyl-carrier-protein] synthase 3	Gordonia terrae
A0A2J0PZX3	3-oxoacyl-[acyl-carrier-protein] synthase 3	Enterobacter hormaechei
A0A2S9WFJ7	3-oxoacyl-[acyl-carrier-protein] synthase 3	Bacillus halotolerans
A0A2U2BN41	3-oxoacyl-[acyl-carrier-protein] synthase 3	Alcaligenes faecalis
A0A317RR05	3-oxoacyl-[acyl-carrier-protein] synthase 3	Eubacterium limosum
A0A336N3V8	3-oxoacyl-[acyl-carrier-protein] synthase 3	Aggregatibacter aphrophilus
A0A336QMN3	3-oxoacyl-[acyl-carrier-protein] synthase 3	Citrobacter freundii
A0A369YBT2	3-oxoacyl-[acyl-carrier-protein] synthase 3	Haemophilus sputorum
A0A376F796	3-oxoacyl-[acyl-carrier-protein] synthase 3	Enterobacter asburiae
A0A381DSV3	3-oxoacyl-[acyl-carrier-protein] synthase 3	Capnocytophaga granulosa
A0A381E4V2	3-oxoacyl-[acyl-carrier-protein] synthase 3	Capnocytophaga granulosa
A0A3A9IYP1	3-oxoacyl-[acyl-carrier-protein] synthase 3	Aeromonas veronii
A0A3E3AEU3	3-oxoacyl-[acyl-carrier-protein] synthase 3	Erysipelatoclostridium ramosum
A0A3F3DQ04	3-oxoacyl-[acyl-carrier-protein] synthase 3	Clostridium botulinum Bf
A0A3N6V5J1	3-oxoacyl-[acyl-carrier-protein] synthase 3	Aeromonas jandaei
A0A3S0MC52	3-oxoacyl-[acyl-carrier-protein] synthase 3	Staphylococcus equorum subsp. equorum
A0A410PRH8	3-oxoacyl-[acyl-carrier-protein] synthase 3	Clostridium sp. JN-9
A0A411HIK4	3-oxoacyl-[acyl-carrier-protein] synthase 3	Pseudolysobacter antarcticus
A0A411SXF4	3-oxoacyl-[acyl-carrier-protein] synthase 3	Alcaligenes faecalis
A0A418IQ76	3-oxoacyl-[acyl-carrier-protein] synthase 3	Staphylococcus xylosus
A0A454XU70	3-oxoacyl-[acyl-carrier-protein] synthase 3	Comamonas testosteroni (strain CNB-2)
A0A4R5DYJ4	3-oxoacyl-[acyl-carrier-protein] synthase 3	Dyadobacter sp. AR-3-6
A0A4V7TLR8	3-oxoacyl-[acyl-carrier-protein] synthase 3	Bacillus amyloliquefaciens
A0A4Y9QFT6	3-oxoacyl-[acyl-carrier-protein] synthase 3	Blastococcus sp. CT_GayMR16
A0A4Y9RFQ4	3-oxoacyl-[acyl-carrier-protein] synthase 3	Brevundimonas sp. S30B
A0A512THE4	3-oxoacyl-[acyl-carrier-protein] synthase 3	Clostridium butyricum
A0A5A9C2U1	3-oxoacyl-[acyl-carrier-protein] synthase 3	Citrobacter portucalensis
A0A5C5XAT4	3-oxoacyl-[acyl-carrier-protein] synthase 3	Rubinisphaera italica
A0A5C8IWG2	3-oxoacyl-[acyl-carrier-protein] synthase 3	Bacillus amyloliquefaciens
A0A5E8F768	3-oxoacyl-[acyl-carrier-protein] synthase 3	Weissella confusa LBAE C39-2
A0KKH2	3-oxoacyl-[acyl-carrier-protein] synthase 3	Aeromonas hydrophila subsp. hydrophila (strain ATCC 7966 / DSM 30187 / JCM 1027 / KCTC 2358 / NCIMB 9240)
A0RMK8	3-oxoacyl-[acyl-carrier-protein] synthase 3	Campylobacter fetus subsp. fetus (strain 82-40)
A3N232	3-oxoacyl-[acyl-carrier-protein] synthase 3	Actinobacillus pleuropneumoniae serotype 5b (strain L20)
A4E9I1	3-oxoacyl-[acyl-carrier-protein] synthase 3	Collinsella aerofaciens (strain ATCC 25986 / DSM 3979 / JCM 10188 / KCTC 3647 / NCTC 11838 / VPI 1003)
A4XJW0	3-oxoacyl-[acyl-carrier-protein] synthase 3	Caldicellulosiruptor saccharolyticus (strain ATCC 43494 / DSM 8903 / Tp8T 6331)
A5I7X8	3-oxoacyl-[acyl-carrier-protein] synthase 3	Clostridium botulinum (strain Hall / ATCC 3502 / NCTC 13319 / Type A)
A6LSC2	3-oxoacyl-[acyl-carrier-protein] synthase 3	Clostridium beijerinckii (strain ATCC 51743 / NCIMB 8052)
A6P1I9	3-oxoacyl-[acyl-carrier-protein] synthase 3	Pseudoflavonifractor capillosus ATCC 29799
A7I3D6	3-oxoacyl-[acyl-carrier-protein] synthase 3	Campylobacter hominis (strain ATCC BAA-381 / LMG 19568 / NCTC 13146 / CH001A)
A7VVV2	3-oxoacyl-[acyl-carrier-protein] synthase 3	[Clostridium] leptum DSM 753
A8AHY1	3-oxoacyl-[acyl-carrier-protein] synthase 3	Citrobacter koseri (strain ATCC BAA-895 / CDC 4225-83 / SGSC4696)
A8SL74	3-oxoacyl-[acyl-carrier-protein] synthase 3	Parvimonas micra ATCC 33270
A9BNK6	3-oxoacyl-[acyl-carrier-protein] synthase 3	Delftia acidovorans (strain DSM 14801 / SPH-1)
B0A8J1	3-oxoacyl-[acyl-carrier-protein] synthase 3	Intestinibacter bartlettii DSM 16795
B0N8D7	3-oxoacyl-[acyl-carrier-protein] synthase 3	Erysipelatoclostridium ramosum DSM 1402
B0PCX6	3-oxoacyl-[acyl-carrier-protein] synthase 3	Anaerotruncus colihominis DSM 17241
B1CA72	3-oxoacyl-[acyl-carrier-protein] synthase 3	Anaerofustis stercorihominis DSM 17244
B1ELC0	3-oxoacyl-[acyl-carrier-protein] synthase 3	Escherichia albertii (strain TW07627)
B1G611	3-oxoacyl-[acyl-carrier-protein] synthase 3	Paraburkholderia graminis (strain ATCC 700544 / DSM 17151 / LMG 18924 / NCIMB 13744 / C4D1M)
B1G7Q6	3-oxoacyl-[acyl-carrier-protein] synthase 3	Paraburkholderia graminis (strain ATCC 700544 / DSM 17151 / LMG 18924 / NCIMB 13744 / C4D1M)
B1ZKI6	3-oxoacyl-[acyl-carrier-protein] synthase 3	Methylorubrum populi (strain ATCC BAA-705 / NCIMB 13946 / BJ001)
B2FR86	3-oxoacyl-[acyl-carrier-protein] synthase 3	Stenotrophomonas maltophilia (strain K279a)
B2UPJ0	3-oxoacyl-[acyl-carrier-protein] synthase 3	Akkermansia muciniphila (strain ATCC BAA-835 / Muc)
B6I9G8	3-oxoacyl-[acyl-carrier-protein] synthase 3	Escherichia coli (strain SE11)
B7LT47	3-oxoacyl-[acyl-carrier-protein] synthase 3	Escherichia fergusonii (strain ATCC 35469 / DSM 13698 / CDC 0568-73)
C0B105	3-oxoacyl-[acyl-carrier-protein] synthase 3	Proteus penneri ATCC 35198
C0DUH4	3-oxoacyl-[acyl-carrier-protein] synthase 3	Eikenella corrodens ATCC 23834
C0EQS6	3-oxoacyl-[acyl-carrier-protein] synthase 3	Neisseria flavescens NRL30031/H210
C0FQ01	3-oxoacyl-[acyl-carrier-protein] synthase 3	Roseburia inulinivorans DSM 16841
C0XHP8	3-oxoacyl-[acyl-carrier-protein] synthase 3	Lactobacillus hilgardii DSM 20176 = ATCC 8290
C2FC49	3-oxoacyl-[acyl-carrier-protein] synthase 3	Lactobacillus paracasei subsp. paracasei ATCC 25302
C2KHR9	3-oxoacyl-[acyl-carrier-protein] synthase 3	Leuconostoc mesenteroides subsp. cremoris ATCC 19254
C3X155	3-oxoacyl-[acyl-carrier-protein] synthase 3	Oxalobacter formigenes HOxBLS
C3X7H3	3-oxoacyl-[acyl-carrier-protein] synthase 3	Oxalobacter formigenes OXCC13
C4FQ36	3-oxoacyl-[acyl-carrier-protein] synthase 3	Veillonella dispar ATCC 17748
C4GLI7	3-oxoacyl-[acyl-carrier-protein] synthase 3	Kingella oralis ATCC 51147
C4IHP2	3-oxoacyl-[acyl-carrier-protein] synthase 3	Clostridium butyricum E4 str. BoNT E BL5262
C5R7U3	3-oxoacyl-[acyl-carrier-protein] synthase 3	Weissella paramesenteroides ATCC 33313
C5UYI2	3-oxoacyl-[acyl-carrier-protein] synthase 3	Clostridium botulinum E1 str. 'BoNT E Beluga'
C6PQ69	3-oxoacyl-[acyl-carrier-protein] synthase 3	Clostridium carboxidivorans P7
C6W7S1	3-oxoacyl-[acyl-carrier-protein] synthase 3	Dyadobacter fermentans (strain ATCC 700827 / DSM 18053 / NS114)
C7G5K6	3-oxoacyl-[acyl-carrier-protein] synthase 3	Roseburia intestinalis L1-82
C7N8P4	3-oxoacyl-[acyl-carrier-protein] synthase 3	Leptotrichia buccalis (strain ATCC 14201 / DSM 1135 / JCM 12969 / NCTC 10249 / C-1013-b)
C7NH82	3-oxoacyl-[acyl-carrier-protein] synthase 3	Kytococcus sedentarius (strain ATCC 14392 / DSM 20547 / CCM 314 / 541)
D0BJX2	3-oxoacyl-[acyl-carrier-protein] synthase 3	Granulicatella elegans ATCC 700633
D0W2L4	3-oxoacyl-[acyl-carrier-protein] synthase 3	Neisseria cinerea ATCC 14685
D1BLX2	3-oxoacyl-[acyl-carrier-protein] synthase 3	Veillonella parvula (strain ATCC 10790 / DSM 2008 / JCM 12972 / Te3)
D2EKT4	3-oxoacyl-[acyl-carrier-protein] synthase 3	Pediococcus acidilactici 7_4
D2RL02	3-oxoacyl-[acyl-carrier-protein] synthase 3	Acidaminococcus fermentans (strain ATCC 25085 / DSM 20731 / VR4)
D2ZTE9	3-oxoacyl-[acyl-carrier-protein] synthase 3	Neisseria mucosa ATCC 25996
D3A6J5	3-oxoacyl-[acyl-carrier-protein] synthase 3	Neisseria subflava NJ9703
D4BB45	3-oxoacyl-[acyl-carrier-protein] synthase 3	Citrobacter youngae ATCC 29220
D4DT67	3-oxoacyl-[acyl-carrier-protein] synthase 3	Neisseria elongata subsp. glycolytica ATCC 29315
D4F6U5	3-oxoacyl-[acyl-carrier-protein] synthase 3	Edwardsiella tarda ATCC 23685
D4S1U0	3-oxoacyl-[acyl-carrier-protein] synthase 3	Butyrivibrio crossotus DSM 2876
D6KH68	3-oxoacyl-[acyl-carrier-protein] synthase 3	Veillonella sp. 3_1_44
D9Y3L4	3-oxoacyl-[acyl-carrier-protein] synthase 3	Burkholderiales bacterium 1_1_47
E0NFN4	3-oxoacyl-[acyl-carrier-protein] synthase 3	Pediococcus acidilactici DSM 20284
E1L5W8	3-oxoacyl-[acyl-carrier-protein] synthase 3	Veillonella atypica ACS-049-V-Sch6
E1W1W8	3-oxoacyl-[acyl-carrier-protein] synthase 3	Haemophilus parainfluenzae (strain T3T1)
E2ZGN8	3-oxoacyl-[acyl-carrier-protein] synthase 3	Faecalibacterium cf. prausnitzii KLE1255
E3HTC0	3-oxoacyl-[acyl-carrier-protein] synthase 3	Achromobacter xylosoxidans (strain A8)
E5Y4B9	3-oxoacyl-[acyl-carrier-protein] synthase 3	Bilophila wadsworthia 3_1_6
E8KA00	3-oxoacyl-[acyl-carrier-protein] synthase 3	Streptococcus peroris ATCC 700780
F2JNH5	3-oxoacyl-[acyl-carrier-protein] synthase 3	Cellulosilyticum lentocellum (strain ATCC 49066 / DSM 5427 / NCIMB 11756 / RHM5)
F3QHX5	3-oxoacyl-[acyl-carrier-protein] synthase 3	Parasutterella excrementihominis YIT 11859
F4X9V4	3-oxoacyl-[acyl-carrier-protein] synthase 3	Ruminococcaceae bacterium D16
F5R8Q3	3-oxoacyl-[acyl-carrier-protein] synthase 3	Methyloversatilis universalis (strain ATCC BAA-1314 / JCM 13912 / FAM5)
F7UAR6	3-oxoacyl-[acyl-carrier-protein] synthase 3	Agrobacterium tumefaciens F2
F9ETA8	3-oxoacyl-[acyl-carrier-protein] synthase 3	Neisseria macacae ATCC 33926
F9N5G5	3-oxoacyl-[acyl-carrier-protein] synthase 3	Veillonella sp. oral taxon 780 str. F0422
F9VCE1	3-oxoacyl-[acyl-carrier-protein] synthase 3	Lactococcus garvieae (strain Lg2)
G2SYG6	3-oxoacyl-[acyl-carrier-protein] synthase 3	Roseburia hominis (strain DSM 16839 / JCM 17582 / NCIMB 14029 / A2-183)
G4CZV6	3-oxoacyl-[acyl-carrier-protein] synthase 3	Cutibacterium avidum ATCC 25577
G4HNP5	3-oxoacyl-[acyl-carrier-protein] synthase 3	Paenibacillus lactis 154
G8LZ13	3-oxoacyl-[acyl-carrier-protein] synthase 3	Hungateiclostridium clariflavum (strain DSM 19732 / NBRC 101661 / EBR45)
H1DLE0	3-oxoacyl-[acyl-carrier-protein] synthase 3	Odoribacter laneus YIT 12061
H3KIA1	3-oxoacyl-[acyl-carrier-protein] synthase 3	Sutterella parvirubra YIT 11816
H4GIL7	3-oxoacyl-[acyl-carrier-protein] synthase 3	Lactobacillus gastricus PS3
I6WWD1	3-oxoacyl-[acyl-carrier-protein] synthase 3	Pseudopropionibacterium propionicum (strain F0230a)
J7J3R1	3-oxoacyl-[acyl-carrier-protein] synthase 3	Burkholderia cepacia GG4
J7SGP4	3-oxoacyl-[acyl-carrier-protein] synthase 3	Clostridium sporogenes (strain ATCC 15579)
J7TBM3	3-oxoacyl-[acyl-carrier-protein] synthase 3	Morganella morganii subsp. morganii KT
J9UQL4	3-oxoacyl-[acyl-carrier-protein] synthase 3	Brachyspira pilosicoli B2904
J9W734	3-oxoacyl-[acyl-carrier-protein] synthase 3	Lactobacillus buchneri CD034
J9YHF6	3-oxoacyl-[acyl-carrier-protein] synthase 3	Leuconostoc gelidum (strain JB7)
J9YL76	3-oxoacyl-[acyl-carrier-protein] synthase 3	Leuconostoc gelidum (strain JB7)
K9E670	3-oxoacyl-[acyl-carrier-protein] synthase 3	Bacteroides oleiciplenus YIT 12058
L1Q985	3-oxoacyl-[acyl-carrier-protein] synthase 3	Brevundimonas diminuta 470-4
P0A6R0	3-oxoacyl-[acyl-carrier-protein] synthase 3	Escherichia coli (strain K12)
P0A6R2	3-oxoacyl-[acyl-carrier-protein] synthase 3	Escherichia coli O157:H7
Q0TRH0	3-oxoacyl-[acyl-carrier-protein] synthase 3	Clostridium perfringens (strain ATCC 13124 / DSM 756 / JCM 1290 / NCIMB 6125 / NCTC 8237 / Type A)
Q1RD66	3-oxoacyl-[acyl-carrier-protein] synthase 3	Escherichia coli (strain UTI89 / UPEC)
Q1WUS4	3-oxoacyl-[acyl-carrier-protein] synthase 3	Lactobacillus salivarius (strain UCC118)
Q32EV1	3-oxoacyl-[acyl-carrier-protein] synthase 3	Shigella dysenteriae serotype 1 (strain Sd197)
Q3Z326	3-oxoacyl-[acyl-carrier-protein] synthase 3	Shigella sonnei (strain Ss046)
Q6A930	3-oxoacyl-[acyl-carrier-protein] synthase 3	Cutibacterium acnes (strain DSM 16379 / KPA171202)
R0DZ66	3-oxoacyl-[acyl-carrier-protein] synthase 3	Ralstonia pickettii OR214
R3U2H4	3-oxoacyl-[acyl-carrier-protein] synthase 3	Enterococcus phoeniculicola ATCC BAA-412
R7Y4X5	3-oxoacyl-[acyl-carrier-protein] synthase 3	Gordonia terrae C-6
R9C3Q4	3-oxoacyl-[acyl-carrier-protein] synthase 3	Bacillus nealsonii AAU1
R9CBB8	3-oxoacyl-[acyl-carrier-protein] synthase 3	Clostridium sartagoforme AAU1
R9LH44	3-oxoacyl-[acyl-carrier-protein] synthase 3	Paenibacillus barengoltzii G22
S0FRI4	3-oxoacyl-[acyl-carrier-protein] synthase 3	Ruminiclostridium cellobioparum subsp. termitidis CT1112
U1X3Q1	3-oxoacyl-[acyl-carrier-protein] synthase 3	Aneurinibacillus aneurinilyticus ATCC 12856
U2KFM0	3-oxoacyl-[acyl-carrier-protein] synthase 3	Ruminococcus callidus ATCC 27760
U2Q2U8	3-oxoacyl-[acyl-carrier-protein] synthase 3	Eubacterium ramulus ATCC 29099
U2TLG2	3-oxoacyl-[acyl-carrier-protein] synthase 3	Olsenella profusa F0195
V9H3Q9	3-oxoacyl-[acyl-carrier-protein] synthase 3	Clostridium sp. 7_2_43FAA
W0ANH2	3-oxoacyl-[acyl-carrier-protein] synthase 3	Escherichia albertii KF1
W0U7D9	3-oxoacyl-[acyl-carrier-protein] synthase 3	Ruminococcus bicirculans
O07600	3-oxoacyl-[acyl-carrier-protein] synthase 3 protein 2	Bacillus subtilis (strain 168)
D2NSN2	3-oxoacyl-[acyl-carrier-protein] synthase III	Rothia mucilaginosa (strain DY-18)
F9EVF1	3-oxoacyl-[acyl-carrier-protein] synthase III	Neisseria macacae ATCC 33926
E3HQI5	3-oxoacyl-[acyl-carrier-protein] synthase III family protein	Achromobacter xylosoxidans (strain A8)
A0A133PU21	3-oxoacyl-[acyl-carrier-protein] synthase III protein (Fragment)	Prevotella corporis
M2XDA9	3-oxoacyl-[acyl-carrier-protein] synthase, KASIII	Kocuria palustris PEL
W6N8H2	3-oxoacyl-[acyl-carrier-protein] synthase, KASIII	Clostridium tyrobutyricum DIVETGP
A0A1G6YG27	3-oxoacyl-[acyl-carrier-protein] synthase-3	Pseudomonas alcaliphila
A0A1X7C9C6	3-oxoacyl-[acyl-carrier-protein] synthase-3	Cellulosimicrobium cellulans J1
A0A1X7E5R8	3-oxoacyl-[acyl-carrier-protein] synthase-3	Cellulosimicrobium cellulans J1
A0A2H1IQS8	3-oxoacyl-[acyl-carrier-protein] synthase-3	Brevibacterium linens ATCC 9172
A0A4R6GDV3	3-oxoacyl-[acyl-carrier-protein] synthase-3	Microbacterium sp. BK668
A0A022LDZ9	3-oxoacyl-ACP synthase	Curtobacterium flaccumfaciens UCD-AKU
A0A023Y8I0	3-oxoacyl-ACP synthase	Stenotrophomonas rhizophila
A0A378CTA4	3-oxoacyl-ACP synthase	Klebsiella pneumoniae subsp. rhinoscleromatis
A0A3S0EXF3	3-oxoacyl-ACP synthase	Candidatus Melainabacteria bacterium
A0A411T1A1	3-oxoacyl-ACP synthase	Alcaligenes faecalis
M1ZXU0	3-oxoacyl-ACP synthase	Clostridium botulinum CFSAN001627
A0A426SMY0	3-oxoacyl-ACP synthase III	Brachybacterium paraconglomeratum
A0A4V5LZ26	3-oxoacyl-ACP synthase III	Arthrobacter sp. CAU 1506
M1ZQJ8	3-oxoacyl-ACP synthase III	Clostridium botulinum CFSAN001627
A0A5B0WQD5	3-oxoacyl-ACP synthase III family protein	Paenibacillus sp. B2(2019)
A0A069D4A8	8-amino-7-oxononanoate synthase	Bacteroides graminisolvens DSM 19988 = JCM 15093
A0A084ZWY3	8-amino-7-oxononanoate synthase	Trabulsiella guamensis ATCC 49490
A0A085JC84	8-amino-7-oxononanoate synthase	Tatumella ptyseos ATCC 33301
A0A0A2E2Q2	8-amino-7-oxononanoate synthase	Porphyromonas sp. COT-239 OH1446
A0A0D7LPG9	8-amino-7-oxononanoate synthase	Citrobacter freundii
A0A0F5JD63	8-amino-7-oxononanoate synthase	Parabacteroides gordonii MS-1 = DSM 23371
A0A0F5JDN0	8-amino-7-oxononanoate synthase	Parabacteroides gordonii MS-1 = DSM 23371
A0A0F5JI38	8-amino-7-oxononanoate synthase	Parabacteroides gordonii MS-1 = DSM 23371
A0A0F6AYU5	8-amino-7-oxononanoate synthase	Salmonella typhimurium (strain 14028s / SGSC 2262)
A0A0F6REG2	8-amino-7-oxononanoate synthase	Citrobacter amalonaticus Y19
A0A0F6TU36	8-amino-7-oxononanoate synthase	Citrobacter amalonaticus Y19
A0A0H3FQC9	8-amino-7-oxononanoate synthase	Klebsiella aerogenes (strain ATCC 13048 / DSM 30053 / JCM 1235 / KCTC 2190 / NBRC 13534 / NCIMB 10102 / NCTC 10006)
A0A0H3PAS7	8-amino-7-oxononanoate synthase	Campylobacter jejuni subsp. jejuni serotype O:23/36 (strain 81-176)
A0A0M1W165	8-amino-7-oxononanoate synthase	Bacteroides sp. 9_1_42FAA
A0A0M1W5I0	8-amino-7-oxononanoate synthase	Bacteroides sp. 9_1_42FAA
A0A0M3FJS1	8-amino-7-oxononanoate synthase	Acinetobacter baumannii
A0A0P0F3Q3	8-amino-7-oxononanoate synthase	Bacteroides thetaiotaomicron
A0A0P0F5A8	8-amino-7-oxononanoate synthase	Bacteroides thetaiotaomicron
A0A0P0QGX9	8-amino-7-oxononanoate synthase	Serratia marcescens
A0A0Q2R166	8-amino-7-oxononanoate synthase	Vibrio furnissii
A0A0T9NCM8	8-amino-7-oxononanoate synthase	Yersinia kristensenii
A0A0U1HTR3	8-amino-7-oxononanoate synthase	Yersinia rohdei
A0A132Z081	8-amino-7-oxononanoate synthase	Enterococcus faecium
A0A174IXM3	8-amino-7-oxononanoate synthase	Bacteroides xylanisolvens
A0A1G7HK68	8-amino-7-oxononanoate synthase	Pseudomonas alcaliphila
A0A1H3A614	8-amino-7-oxononanoate synthase	Bacteroides faecis MAJ27
A0A1I2LMV8	8-amino-7-oxononanoate synthase	Clostridium cadaveris
A0A1P8JES8	8-amino-7-oxononanoate synthase	Prevotella intermedia ATCC 25611 = DSM 20706
A0A1S8DAE9	8-amino-7-oxononanoate synthase	Roseomonas mucosa
A0A1T4VNB8	8-amino-7-oxononanoate synthase	Succinivibrio dextrinosolvens DSM 3072
A0A1Y4JVU1	8-amino-7-oxononanoate synthase	Bacteroides clarus
A0A250F0V8	8-amino-7-oxononanoate synthase	Capnocytophaga sputigena
A0A250F8J4	8-amino-7-oxononanoate synthase	Capnocytophaga sputigena
A0A255SKL6	8-amino-7-oxononanoate synthase	Prevotella bryantii
A0A2G4U5T7	8-amino-7-oxononanoate synthase	Yersinia bercovieri
A0A2G4ZTR9	8-amino-7-oxononanoate synthase	Enterobacter hormaechei
A0A2M8TTH0	8-amino-7-oxononanoate synthase	Prevotella intermedia
A0A2N6Q922	8-amino-7-oxononanoate synthase	Prevotella timonensis
A0A2X0V6M3	8-amino-7-oxononanoate synthase	Anaerobiospirillum thomasii
A0A2X2CA16	8-amino-7-oxononanoate synthase	Proteus mirabilis
A0A318I821	8-amino-7-oxononanoate synthase	Prevotella shahii DSM 15611 = JCM 12083
A0A328I1I5	8-amino-7-oxononanoate synthase	Enterobacter hormaechei
A0A336N727	8-amino-7-oxononanoate synthase	Aggregatibacter aphrophilus
A0A336QP55	8-amino-7-oxononanoate synthase	Citrobacter freundii
A0A374Q012	8-amino-7-oxononanoate synthase	Bacteroides sp. 4_1_36
A0A378DK23	8-amino-7-oxononanoate synthase	Klebsiella pneumoniae subsp. rhinoscleromatis
A0A380PZI9	8-amino-7-oxononanoate synthase	Yersinia frederiksenii
A0A3E4PDG5	8-amino-7-oxononanoate synthase	Parabacteroides sp. 20_3
A0A3E4VZ16	8-amino-7-oxononanoate synthase	Bacteroides sp. D20
A0A3E4WJ41	8-amino-7-oxononanoate synthase	Bacteroides plebeius
A0A3F3GJI6	8-amino-7-oxononanoate synthase	Acinetobacter radioresistens NIPH 2130
A0A3N2RZP5	8-amino-7-oxononanoate synthase	Kluyvera ascorbata
A0A3P6JK59	8-amino-7-oxononanoate synthase	Lacrimispora indolis
A0A3S0CP41	8-amino-7-oxononanoate synthase	Candidatus Melainabacteria bacterium
A0A410PJF6	8-amino-7-oxononanoate synthase	Clostridium sp. JN-9
A0A411HPE0	8-amino-7-oxononanoate synthase	Pseudolysobacter antarcticus
A0A411T2F8	8-amino-7-oxononanoate synthase	Alcaligenes faecalis
A0A412Y7U6	8-amino-7-oxononanoate synthase	Bacteroides clarus
A0A415QRJ1	8-amino-7-oxononanoate synthase	Butyricimonas virosa
A0A415RVG7	8-amino-7-oxononanoate synthase	Bacteroides eggerthii
A0A443VHZ8	8-amino-7-oxononanoate synthase	Raoultella planticola
A0A484YZ05	8-amino-7-oxononanoate synthase	Serratia liquefaciens
A0A5B0T7S4	8-amino-7-oxononanoate synthase	Citrobacter portucalensis
A0A5F0UHY9	8-amino-7-oxononanoate synthase	Parabacteroides sp. P14
A0A5Q8C0S5	8-amino-7-oxononanoate synthase	Serratia marcescens
A0A5R9AB38	8-amino-7-oxononanoate synthase	Pseudomonas nitroreducens
A0A6A2S125	8-amino-7-oxononanoate synthase	Bacteroides xylanisolvens
A0A6I2J0Y8	8-amino-7-oxononanoate synthase	Enterobacteriaceae bacterium RIT711
A0A6I4KFS3	8-amino-7-oxononanoate synthase	Enterobacteriaceae bacterium TzEc013
A1JS67	8-amino-7-oxononanoate synthase	Yersinia enterocolitica serotype O:8 / biotype 1B (strain NCTC 13174 / 8081)
A3N0V1	8-amino-7-oxononanoate synthase	Actinobacillus pleuropneumoniae serotype 5b (strain L20)
A4VR87	8-amino-7-oxononanoate synthase	Pseudomonas stutzeri (strain A1501)
A5ZHQ1	8-amino-7-oxononanoate synthase	Bacteroides caccae ATCC 43185
A6L414	8-amino-7-oxononanoate synthase	Bacteroides vulgatus (strain ATCC 8482 / DSM 1447 / JCM 5826 / NBRC 14291 / NCTC 11154)
A6L534	8-amino-7-oxononanoate synthase	Bacteroides vulgatus (strain ATCC 8482 / DSM 1447 / JCM 5826 / NBRC 14291 / NCTC 11154)
A6LD48	8-amino-7-oxononanoate synthase	Parabacteroides distasonis (strain ATCC 8503 / DSM 20701 / CIP 104284 / JCM 5825 / NCTC 11152)
A6LD86	8-amino-7-oxononanoate synthase	Parabacteroides distasonis (strain ATCC 8503 / DSM 20701 / CIP 104284 / JCM 5825 / NCTC 11152)
A7MJ02	8-amino-7-oxononanoate synthase	Cronobacter sakazakii (strain ATCC BAA-894)
A8AJ11	8-amino-7-oxononanoate synthase	Citrobacter koseri (strain ATCC BAA-895 / CDC 4225-83 / SGSC4696)
A8FDG9	8-amino-7-oxononanoate synthase	Bacillus pumilus (strain SAFR-032)
A9BV10	8-amino-7-oxononanoate synthase	Delftia acidovorans (strain DSM 14801 / SPH-1)
B1EP26	8-amino-7-oxononanoate synthase	Escherichia albertii (strain TW07627)
B2Q3A0	8-amino-7-oxononanoate synthase	Providencia stuartii ATCC 25827
B2UKU4	8-amino-7-oxononanoate synthase	Akkermansia muciniphila (strain ATCC BAA-835 / Muc)
B3CAV1	8-amino-7-oxononanoate synthase	Bacteroides intestinalis DSM 17393
B3JQY2	8-amino-7-oxononanoate synthase	Bacteroides coprocola DSM 17136
B6I7T0	8-amino-7-oxononanoate synthase	Escherichia coli (strain SE11)
B6XIR3	8-amino-7-oxononanoate synthase	Providencia alcalifaciens DSM 30120
B7LJY7	8-amino-7-oxononanoate synthase	Escherichia fergusonii (strain ATCC 35469 / DSM 13698 / CDC 0568-73)
C0B206	8-amino-7-oxononanoate synthase	Proteus penneri ATCC 35198
C1A0S7	8-amino-7-oxononanoate synthase	Rhodococcus erythropolis (strain PR4 / NBRC 100887)
C2MBL7	8-amino-7-oxononanoate synthase	Porphyromonas uenonis 21976
C3X2R6	8-amino-7-oxononanoate synthase	Oxalobacter formigenes HOxBLS
C3XEH3	8-amino-7-oxononanoate synthase	Helicobacter bilis ATCC 43879
C6Z7L7	8-amino-7-oxononanoate synthase	Bacteroides sp. 4_3_47FAA
C7M6G9	8-amino-7-oxononanoate synthase	Capnocytophaga ochracea (strain ATCC 27872 / DSM 7271 / JCM 12966 / NCTC 12371 / VPI 2845)
C7XCS4	8-amino-7-oxononanoate synthase	Parabacteroides sp. D13
D0TGF4	8-amino-7-oxononanoate synthase	Bacteroides sp. 2_1_33B
D1JXV3	8-amino-7-oxononanoate synthase	Bacteroides sp. 3_1_33FAA
D1NXL3	8-amino-7-oxononanoate synthase	Providencia rustigianii DSM 4541
D2AAL1	8-amino-7-oxononanoate synthase	Shigella flexneri serotype X (strain 2002017)
D2N058	8-amino-7-oxononanoate synthase	Campylobacter jejuni subsp. jejuni 414
D2YG35	8-amino-7-oxononanoate synthase	Vibrio mimicus VM603
D2ZH13	8-amino-7-oxononanoate synthase	Enterobacter cancerogenus ATCC 35316
D4BBI8	8-amino-7-oxononanoate synthase	Citrobacter youngae ATCC 29220
D4VKB6	8-amino-7-oxononanoate synthase	Bacteroides xylanisolvens SD CC 1b
D4VR94	8-amino-7-oxononanoate synthase	Bacteroides xylanisolvens SD CC 1b
D4WK32	8-amino-7-oxononanoate synthase	Bacteroides ovatus SD CMC 3f
D6D4T0	8-amino-7-oxononanoate synthase	Bacteroides xylanisolvens XB1A
D7IDE2	8-amino-7-oxononanoate synthase	Bacteroides sp. 1_1_14
D7IG60	8-amino-7-oxononanoate synthase	Bacteroides sp. 1_1_14
D7IKT9	8-amino-7-oxononanoate synthase	Bacteroides sp. 3_1_19
D7ISH1	8-amino-7-oxononanoate synthase	Bacteroides sp. 3_1_19
D7ISK6	8-amino-7-oxononanoate synthase	Bacteroides sp. 3_1_19
D7J4B6	8-amino-7-oxononanoate synthase	Bacteroides sp. D22
D7JAJ3	8-amino-7-oxononanoate synthase	Bacteroides sp. D22
D7JZW9	8-amino-7-oxononanoate synthase	Bacteroides sp. 3_1_23
D7K2T0	8-amino-7-oxononanoate synthase	Bacteroides sp. 3_1_23
D8DY50	8-amino-7-oxononanoate synthase	Prevotella bryantii B14
E5CD83	8-amino-7-oxononanoate synthase	Bacteroides sp. D2
E5CGR9	8-amino-7-oxononanoate synthase	Bacteroides sp. D2
E5UR63	8-amino-7-oxononanoate synthase	Bacteroides sp. 3_1_40A
E5UYF3	8-amino-7-oxononanoate synthase	Bacteroides sp. 3_1_40A
E5X1V4	8-amino-7-oxononanoate synthase	Bacteroides eggerthii 1_2_48FAA
E5X2S8	8-amino-7-oxononanoate synthase	Bacteroides eggerthii 1_2_48FAA
E5X3Z2	8-amino-7-oxononanoate synthase	Bacteroides eggerthii 1_2_48FAA
E5YCF6	8-amino-7-oxononanoate synthase	Enterobacteriaceae bacterium 9_2_54FAA
E5YJI0	8-amino-7-oxononanoate synthase	Enterobacteriaceae bacterium 9_2_54FAA
E6J795	8-amino-7-oxononanoate synthase	Dietzia cinnamea P4
F0KEY3	8-amino-7-oxononanoate synthase	Acinetobacter calcoaceticus (strain PHEA-2)
F1TJ30	8-amino-7-oxononanoate synthase	Rhodococcus hoagii ATCC 33707
F4KJY3	8-amino-7-oxononanoate synthase	Porphyromonas asaccharolytica (strain ATCC 25260 / DSM 20707 / BCRC 10618 / JCM 6326 / LMG 13178 / VPI 4198)
F9D908	8-amino-7-oxononanoate synthase	Prevotella nigrescens ATCC 33563
F9DI25	8-amino-7-oxononanoate synthase	Prevotella pallens ATCC 700821
G4Q7U9	8-amino-7-oxononanoate synthase	Acidaminococcus intestini (strain RyC-MR95)
G9YCM2	8-amino-7-oxononanoate synthase	Hafnia alvei ATCC 51873
H1DE68	8-amino-7-oxononanoate synthase	Odoribacter laneus YIT 12061
H1DFD6	8-amino-7-oxononanoate synthase	Odoribacter laneus YIT 12061
H5V7D7	8-amino-7-oxononanoate synthase	Atlantibacter hermannii NBRC 105704
I8X721	8-amino-7-oxononanoate synthase	Bacteroides nordii CL02T12C05
I8Y5S0	8-amino-7-oxononanoate synthase	Bacteroides salyersiae CL02T12C01
I9HLI5	8-amino-7-oxononanoate synthase	Bacteroides salyersiae CL02T12C01
I9S345	8-amino-7-oxononanoate synthase	Bacteroides nordii CL02T12C05
J7TRJ9	8-amino-7-oxononanoate synthase	Morganella morganii subsp. morganii KT
K0VDE8	8-amino-7-oxononanoate synthase	Mycolicibacterium fortuitum subsp. fortuitum DSM 46621 = ATCC 6841
K0XA83	8-amino-7-oxononanoate synthase	Barnesiella intestinihominis YIT 11860
K9E5X5	8-amino-7-oxononanoate synthase	Bacteroides oleiciplenus YIT 12058
K9EAF0	8-amino-7-oxononanoate synthase	Bacteroides oleiciplenus YIT 12058
M2WE03	8-amino-7-oxononanoate synthase	Kocuria palustris PEL
N9F927	8-amino-7-oxononanoate synthase	Acinetobacter haemolyticus NIPH 261
N9H0A7	8-amino-7-oxononanoate synthase	Acinetobacter lwoffii ATCC 9957 = CIP 70.31
P12998	8-amino-7-oxononanoate synthase	Escherichia coli (strain K12)
Q1REF4	8-amino-7-oxononanoate synthase	Escherichia coli (strain UTI89 / UPEC)
Q32I45	8-amino-7-oxononanoate synthase	Shigella dysenteriae serotype 1 (strain Sd197)
Q3K5P2	8-amino-7-oxononanoate synthase	Pseudomonas fluorescens (strain Pf0-1)
Q3Z408	8-amino-7-oxononanoate synthase	Shigella sonnei (strain Ss046)
Q64TQ3	8-amino-7-oxononanoate synthase	Bacteroides fragilis (strain YCH46)
Q64UX1	8-amino-7-oxononanoate synthase	Bacteroides fragilis (strain YCH46)
Q64VX5	8-amino-7-oxononanoate synthase	Bacteroides fragilis (strain YCH46)
Q7MTZ6	8-amino-7-oxononanoate synthase	Porphyromonas gingivalis (strain ATCC BAA-308 / W83)
Q7MV91	8-amino-7-oxononanoate synthase	Porphyromonas gingivalis (strain ATCC BAA-308 / W83)
Q87QN5	8-amino-7-oxononanoate synthase	Vibrio parahaemolyticus serotype O3:K6 (strain RIMD 2210633)
Q8A7T1	8-amino-7-oxononanoate synthase	Bacteroides thetaiotaomicron (strain ATCC 29148 / DSM 2079 / NCTC 10582 / E50 / VPI-5482)
Q8A9E5	8-amino-7-oxononanoate synthase	Bacteroides thetaiotaomicron (strain ATCC 29148 / DSM 2079 / NCTC 10582 / E50 / VPI-5482)
Q8X823	8-amino-7-oxononanoate synthase	Escherichia coli O157:H7
Q9I617	8-amino-7-oxononanoate synthase	Pseudomonas aeruginosa (strain ATCC 15692 / DSM 22644 / CIP 104116 / JCM 14847 / LMG 12228 / 1C / PRS 101 / PAO5)
R7YBA0	8-amino-7-oxononanoate synthase	Gordonia terrae C-6
R8AQC0	8-amino-7-oxononanoate synthase	Plesiomonas shigelloides 302-73
R8Z2C6	8-amino-7-oxononanoate synthase	Acinetobacter lactucae
S0GTM6	8-amino-7-oxononanoate synthase	Parabacteroides goldsteinii dnLKV18
S0GTP3	8-amino-7-oxononanoate synthase	Parabacteroides goldsteinii dnLKV18
S3J198	8-amino-7-oxononanoate synthase	Cedecea davisae DSM 4568
S7I2J8	8-amino-7-oxononanoate synthase	Vibrio fluvialis PG41
S7JPN3	8-amino-7-oxononanoate synthase	Vibrio fluvialis PG41
T4W9U6	8-amino-7-oxononanoate synthase	Paraclostridium bifermentans ATCC 19299
U1GFE6	8-amino-7-oxononanoate synthase	Cutibacterium granulosum DSM 20700
V5AUA3	8-amino-7-oxononanoate synthase	Enterobacter cloacae S611
V6V3P8	8-amino-7-oxononanoate synthase	Corynebacterium ulcerans NCTC 12077
V8C1J7	8-amino-7-oxononanoate synthase	Prevotella oralis CC98A
W0APA6	8-amino-7-oxononanoate synthase	Escherichia albertii KF1
W0LH86	8-amino-7-oxononanoate synthase	Chania multitudinisentens RB-25
W4A7J8	8-amino-7-oxononanoate synthase	Rhodococcus rhodochrous ATCC 21198
W4PD27	8-amino-7-oxononanoate synthase	Bacteroides pyogenes DSM 20611 = JCM 6294
W4PH40	8-amino-7-oxononanoate synthase	Bacteroides pyogenes DSM 20611 = JCM 6294
WP_019988407.1	8-amino-7-oxononanoate synthase	[Rudanella lutea]
A0A2N5A835	8-amino-7-oxononanoate synthase (Fragment)	Klebsiella variicola
A0A6I4KNR7	8-amino-7-oxononanoate synthase (Fragment)	Enterobacteriaceae bacterium TzEc013
O31777	8-amino-7-oxononanoate synthase 1	Bacillus subtilis (strain 168)
A0A3S5Y869	8-amino-7-oxononanoate synthase BioF	Rhodococcus hoagii (strain 103S)
D3E0R8	8-amino-7-oxononanoate synthase BioF	Methanobrevibacter ruminantium (strain ATCC 35063 / DSM 1093 / JCM 13430 / OCM 146 / M1)
D0I9H8	8-amino-7-oxononanoate synthase/CqsA	Grimontia hollisae CIP 101886
V5A8B2	AAA domain family protein	Enterobacter cloacae S611
F7U3B6	ABC transporter, substrate binding protein (Ribose)	Agrobacterium tumefaciens F2
F7UEK8	ABC transporter, substrate binding protein (Ribose)	Agrobacterium tumefaciens F2
A0A0R2A6G1	AbpK sensory transduction histidine kinase	Lactobacillus animalis KCTC 3501 = DSM 20602
Q1WQY1	AbpK sensory Transduction Histidine Kinase	Lactobacillus salivarius (strain UCC118)
A0A0R1ZZZ2	AbpR response regulator	Lactobacillus animalis KCTC 3501 = DSM 20602
Q1WQY2	AbpR response regulator	Lactobacillus salivarius (strain UCC118)
A0A4V6KKN9	Accessory gene regulator A	Staphylococcus capitis
Q49YZ4	Accessory gene regulator A	Staphylococcus saprophyticus subsp. saprophyticus (strain ATCC 15305 / DSM 20229 / NCIMB 8711 / NCTC 7292 / S-41)
Q4L7S3	Accessory gene regulator A	Staphylococcus haemolyticus (strain JCSC1435)
A0A0H2VJI2	Accessory gene regulator C	Staphylococcus epidermidis (strain ATCC 12228 / FDA PCI 1200)
A0A380CA20	Accessory gene regulator C	Staphylococcus arlettae
A0A4U9T8A6	Accessory gene regulator C	Staphylococcus capitis
Q49YZ3	Accessory gene regulator C	Staphylococcus saprophyticus subsp. saprophyticus (strain ATCC 15305 / DSM 20229 / NCIMB 8711 / NCTC 7292 / S-41)
R5M0X3	Accessory gene regulator C	Mycoplasma sp. CAG:877
A0A0E1R3Z3	Accessory gene regulator protein A	Listeria monocytogenes serotype 4b str. LL195
A0A0U1EHV9	Accessory gene regulator protein A	Staphylococcus capitis
A0A133QRB4	Accessory gene regulator protein A	Staphylococcus simulans
A0A380C8K3	Accessory gene regulator protein A	Staphylococcus arlettae
A0A3E1JGU2	Accessory gene regulator protein A	Streptococcus parauberis
A8E0G0	Accessory gene regulator protein A	Listeria monocytogenes
B1HVH1	Accessory gene regulator protein A	Lysinibacillus sphaericus (strain C3-41)
S2RC41	Accessory gene regulator protein A	Lactobacillus paracasei subsp. paracasei Lpp126
A8E0G3	Accessory gene regulator protein C	Listeria monocytogenes
B1HVH2	Accessory gene regulator protein C	Lysinibacillus sphaericus (strain C3-41)
C4IM08	Accessory gene regulator protein C	Clostridium butyricum E4 str. BoNT E BL5262
A0A0E1VNV1	Accessory protein regulator protein A	Staphylococcus aureus subsp. aureus USA300_TCH959
A0A0E1VR24	Accessory protein regulator protein C	Staphylococcus aureus subsp. aureus USA300_TCH959
A0A0U1ECD4	Accessory protein regulator protein C	Staphylococcus capitis
D7VE25	Accessory protein regulator protein C	Lactobacillus plantarum subsp. plantarum ATCC 14917 = JCM 1149 = CGMCC 1.2437
C5NV48	Accessory protein regulator protein C family protein	Gemella haemolysans ATCC 10379
D1VW00	Accessory protein regulator protein C family protein	Peptoniphilus lacrimalis 315-B
D7VF72	Accessory protein regulator protein C family protein	Lactobacillus plantarum subsp. plantarum ATCC 14917 = JCM 1149 = CGMCC 1.2437
A0A241SKE9	Accessory transcriptional regulator protein A	Listeria monocytogenes serotype 1/2b str. 10-0811
A0A241SKR8	Accessory transcriptional regulator protein C	Listeria monocytogenes serotype 1/2b str. 10-0811
A0A085HAC0	Acetoacetate metabolism regulatory protein (EC 3.6.1.15)	Leminorella grimontii ATCC 33999 = DSM 5078
A0A0H3DTG6	Acetoacetate metabolism regulatory protein AtoC	Edwardsiella tarda (strain FL6-60)
A0A336NVG1	Acetoacetate metabolism regulatory protein AtoC	Citrobacter freundii
F5RBG1	Acetoacetate metabolism regulatory protein atoC	Methyloversatilis universalis (strain ATCC BAA-1314 / JCM 13912 / FAM5)
J7U4C1	Acetoacetate metabolism regulatory protein AtoC	Morganella morganii subsp. morganii KT
Q1R9J5	Acetoacetate metabolism regulatory protein AtoC	Escherichia coli (strain UTI89 / UPEC)
A0A250F476	ACP_syn_III_C domain-containing protein	Capnocytophaga sputigena
B6VUZ0	ACP_syn_III_C domain-containing protein	Bacteroides dorei DSM 17855
U2HT54	ACP_syn_III_C domain-containing protein	Sphingobacterium paucimobilis HER1398
V8C2S0	ACP_syn_III_C domain-containing protein	Prevotella oralis CC98A
A0A6B9FDT6	ActR/PrrA/RegA family redox response regulator transcription factor	Methylobacterium mesophilicum SR1.6/6
A0A0D1PCA3	Acyl-CoA dehydrogenase	Bradyrhizobium elkanii
A0A0E1KUN0	Acyl-CoA dehydrogenase	Clostridium botulinum CDC_1436
A0A0E1L1W2	Acyl-CoA dehydrogenase	Clostridium botulinum CDC_1436
A0A0M1VSK2	Acyl-CoA dehydrogenase	Fusobacterium nucleatum subsp. vincentii 4_1_13
A0A140PRA0	Acyl-CoA dehydrogenase	Fusobacterium nucleatum subsp. animalis 7_1
A0A140PWU5	Acyl-CoA dehydrogenase	Fusobacterium nucleatum subsp. animalis 7_1
A0A1G7DSD8	Acyl-CoA dehydrogenase	Pseudomonas alcaliphila
A0A1L3NC42	Acyl-CoA dehydrogenase	Clostridium botulinum
A0A1L3NLX4	Acyl-CoA dehydrogenase	Clostridium botulinum
A0A3F3GNK0	Acyl-CoA dehydrogenase	Acinetobacter radioresistens NIPH 2130
A0A3F3GPB0	Acyl-CoA dehydrogenase	Acinetobacter radioresistens NIPH 2130
A0A3F3GYF4	Acyl-CoA dehydrogenase	Acinetobacter radioresistens NIPH 2130
A0A3F3GZ54	Acyl-CoA dehydrogenase	Acinetobacter radioresistens NIPH 2130
A0A3F3H0K6	Acyl-CoA dehydrogenase	Acinetobacter radioresistens NIPH 2130
A0A3F3H170	Acyl-CoA dehydrogenase	Acinetobacter radioresistens NIPH 2130
C7XN02	Acyl-CoA dehydrogenase	Fusobacterium nucleatum subsp. vincentii 3_1_36A2
E7GR42	Acyl-CoA dehydrogenase	[Clostridium] symbiosum WAL-14163
F7V7U1	Acyl-CoA dehydrogenase	Clostridium sp. (strain SY8519)
G5HG92	Acyl-CoA dehydrogenase	[Clostridium] citroniae WAL-17108
G5HIL0	Acyl-CoA dehydrogenase	[Clostridium] citroniae WAL-17108
G5HKV0	Acyl-CoA dehydrogenase	[Clostridium] citroniae WAL-17108
H1DJH3	Acyl-CoA dehydrogenase	Odoribacter laneus YIT 12061
H1HDR2	Acyl-CoA dehydrogenase	Fusobacterium nucleatum subsp. animalis F0419
H1HH84	Acyl-CoA dehydrogenase	Fusobacterium nucleatum subsp. animalis F0419
H1PT27	Acyl-CoA dehydrogenase	Fusobacterium ulcerans 12-1B
H1PX47	Acyl-CoA dehydrogenase	Fusobacterium ulcerans 12-1B
K8P7W3	Acyl-CoA dehydrogenase	Afipia clevelandensis ATCC 49720
N9F4N5	Acyl-CoA dehydrogenase	Acinetobacter haemolyticus NIPH 261
N9FVE2	Acyl-CoA dehydrogenase	Acinetobacter lwoffii ATCC 9957 = CIP 70.31
N9G4G7	Acyl-CoA dehydrogenase	Acinetobacter lwoffii ATCC 9957 = CIP 70.31
N9HBJ7	Acyl-CoA dehydrogenase	Acinetobacter lwoffii ATCC 9957 = CIP 70.31
N9UZA6	Acyl-CoA dehydrogenase	[Clostridium] innocuum 2959
R0CNB8	Acyl-CoA dehydrogenase	[Clostridium] clostridioforme 90A6
R0CS07	Acyl-CoA dehydrogenase	[Clostridium] clostridioforme 90A6
R8YVY3	Acyl-CoA dehydrogenase	Acinetobacter lactucae
R8YYI5	Acyl-CoA dehydrogenase	Acinetobacter lactucae
R8Z323	Acyl-CoA dehydrogenase	Acinetobacter lactucae
R8Z336	Acyl-CoA dehydrogenase	Acinetobacter lactucae
R9LEP5	Acyl-CoA dehydrogenase	Paenibacillus barengoltzii G22
R9RBP6	Acyl-CoA dehydrogenase	Fusobacterium nucleatum subsp. animalis 4_8
R9RD69	Acyl-CoA dehydrogenase	Fusobacterium nucleatum subsp. animalis 4_8
U5F7E2	Acyl-CoA dehydrogenase	Erysipelotrichaceae bacterium 5_2_54FAA
A0A017H5Q4	Acyl-CoA dehydrogenase	Fusobacterium necrophorum subsp. funduliforme B35
A0A075JIW7	Acyl-CoA dehydrogenase	Dermacoccus nishinomiyaensis
A0A090IXI1	Acyl-CoA dehydrogenase	Bacillus thermoamylovorans
A0A090IYG6	Acyl-CoA dehydrogenase	Bacillus thermoamylovorans
A0A090J3J8	Acyl-CoA dehydrogenase	Bacillus thermoamylovorans
A0A0A2DVG7	Acyl-CoA dehydrogenase	Porphyromonas sp. COT-239 OH1446
A0A0D1LQ19	Acyl-CoA dehydrogenase	Bradyrhizobium elkanii
A0A0D1M8N8	Acyl-CoA dehydrogenase	Bradyrhizobium elkanii
A0A0D8GJH6	Acyl-CoA dehydrogenase	Acinetobacter baumannii
A0A0H3DZN4	Acyl-CoA dehydrogenase	Bacillus atrophaeus (strain 1942)
A0A0H4W9T1	Acyl-CoA dehydrogenase	Bordetella hinzii
A0A0H4WIP0	Acyl-CoA dehydrogenase	Bordetella hinzii
A0A0M3FAH3	Acyl-CoA dehydrogenase	Acinetobacter baumannii
A0A0M3FNP5	Acyl-CoA dehydrogenase	Acinetobacter baumannii
A0A0X8NWH4	Acyl-CoA dehydrogenase	Alcaligenes xylosoxydans xylosoxydans
A0A0X8P087	Acyl-CoA dehydrogenase	Alcaligenes xylosoxydans xylosoxydans
A0A0X8P5X2	Acyl-CoA dehydrogenase	Alcaligenes xylosoxydans xylosoxydans
A0A109XVH4	Acyl-CoA dehydrogenase	Alcaligenes xylosoxydans xylosoxydans
A0A136QC14	Acyl-CoA dehydrogenase	Pseudomonas monteilii
A0A136QEF0	Acyl-CoA dehydrogenase	Pseudomonas monteilii
A0A136QMR1	Acyl-CoA dehydrogenase	Pseudomonas monteilii
A0A174AQS7	Acyl-CoA dehydrogenase	Anaerobutyricum hallii
A0A1I2PS90	Acyl-CoA dehydrogenase	Clostridium cadaveris
A0A1S9U254	Acyl-CoA dehydrogenase	Bacillus mycoides
A0A1U7LE60	Acyl-CoA dehydrogenase	Butyricimonas synergistica
A0A1V0GMI9	Acyl-CoA dehydrogenase	Paracoccus yeei
A0A1V0GXB9	Acyl-CoA dehydrogenase	Paracoccus yeei
A0A1W6HK45	Acyl-CoA dehydrogenase	Bacillus vallismortis
A0A1W6HM88	Acyl-CoA dehydrogenase	Bacillus vallismortis
A0A1Y2JDA9	Acyl-CoA dehydrogenase	Bradyrhizobium japonicum
A0A243L7X6	Acyl-CoA dehydrogenase	Bacillus thuringiensis subsp. jegathesan
A0A243LA05	Acyl-CoA dehydrogenase	Bacillus thuringiensis subsp. jegathesan
A0A243LBP8	Acyl-CoA dehydrogenase	Bacillus thuringiensis subsp. jegathesan
A0A250F736	Acyl-CoA dehydrogenase	Capnocytophaga sputigena
A0A2H1J779	Acyl-CoA dehydrogenase	Brevibacterium linens ATCC 9172
A0A2I1R1K3	Acyl-CoA dehydrogenase	Gordonia terrae
A0A2L2L551	Acyl-CoA dehydrogenase	Pseudomonas monteilii
A0A2S9WII0	Acyl-CoA dehydrogenase	Bacillus halotolerans
A0A2S9WNP4	Acyl-CoA dehydrogenase	Bacillus halotolerans
A0A2T0C8P1	Acyl-CoA dehydrogenase	Bacillus pumilus
A0A2T0C9V0	Acyl-CoA dehydrogenase	Bacillus pumilus
A0A345PIQ6	Acyl-CoA dehydrogenase	Oceanobacillus sp. 160
A0A345PKX6	Acyl-CoA dehydrogenase	Oceanobacillus sp. 160
A0A345PKX7	Acyl-CoA dehydrogenase	Oceanobacillus sp. 160
A0A380LJN1	Acyl-CoA dehydrogenase	Faecalicoccus pleomorphus
A0A380LK82	Acyl-CoA dehydrogenase	Faecalicoccus pleomorphus
A0A399M8P6	Acyl-CoA dehydrogenase	Pseudomonas monteilii
A0A3E2ER76	Acyl-CoA dehydrogenase	Adlercreutzia equolifaciens
A0A3M8AQV9	Acyl-CoA dehydrogenase	Brevibacillus agri
A0A3M8ARZ0	Acyl-CoA dehydrogenase	Brevibacillus agri
A0A3N0I3H0	Acyl-CoA dehydrogenase	Absicoccus porci
A0A3R9EHD0	Acyl-CoA dehydrogenase	Clostridium butyricum
A0A3S0FD98	Acyl-CoA dehydrogenase	Candidatus Melainabacteria bacterium
A0A3S5YCW6	Acyl-CoA dehydrogenase	Rhodococcus hoagii (strain 103S)
A0A411HLM6	Acyl-CoA dehydrogenase	Pseudolysobacter antarcticus
A0A412WUP5	Acyl-CoA dehydrogenase	Butyricimonas virosa
A0A431KPY4	Acyl-CoA dehydrogenase	Candidatus Melainabacteria bacterium
A0A433RWF0	Acyl-CoA dehydrogenase	Kurthia sp. 3B1D
A0A4P6URT1	Acyl-CoA dehydrogenase	Ureibacillus thermophilus
A0A4P6UVU9	Acyl-CoA dehydrogenase	Ureibacillus thermophilus
A0A4P8X517	Acyl-CoA dehydrogenase	Bacillus flexus
A0A4P8X6Y4	Acyl-CoA dehydrogenase	Bacillus flexus
A0A4R5DH20	Acyl-CoA dehydrogenase	Dyadobacter sp. AR-3-6
A0A4R5DIQ9	Acyl-CoA dehydrogenase	Dyadobacter sp. AR-3-6
A0A4S3PLD3	Acyl-CoA dehydrogenase	Bacillus timonensis
A0A4S3PWH8	Acyl-CoA dehydrogenase	Bacillus timonensis
A0A4U0HCY3	Acyl-CoA dehydrogenase	Arthrobacter sp. CAU 1506
A0A4U3A596	Acyl-CoA dehydrogenase	Bacillus mycoides
A0A4U3AE37	Acyl-CoA dehydrogenase	Bacillus mycoides
A0A4U3G7U4	Acyl-CoA dehydrogenase	Stenotrophomonas rhizophila
A0A4V7TQE5	Acyl-CoA dehydrogenase	Bacillus amyloliquefaciens
A0A4V7TT37	Acyl-CoA dehydrogenase	Bacillus amyloliquefaciens
A0A4Y4I9J6	Acyl-CoA dehydrogenase	Lysinibacillus fusiformis
A0A4Y4IDE0	Acyl-CoA dehydrogenase	Lysinibacillus fusiformis
A0A4Y4IDH1	Acyl-CoA dehydrogenase	Lysinibacillus fusiformis
A0A4Y9Q109	Acyl-CoA dehydrogenase	Blastococcus sp. CT_GayMR16
A0A4Y9Q5D4	Acyl-CoA dehydrogenase	Blastococcus sp. CT_GayMR16
A0A516KKI3	Acyl-CoA dehydrogenase	Bacillaceae bacterium TKL69
A0A5C8IN09	Acyl-CoA dehydrogenase	Bacillus amyloliquefaciens
A0A5C8ITZ9	Acyl-CoA dehydrogenase	Bacillus amyloliquefaciens
A0A5K1N831	Acyl-CoA dehydrogenase	Bacillus altitudinis
A0A5K1NAJ0	Acyl-CoA dehydrogenase	Bacillus altitudinis
A0A5R8ZTI3	Acyl-CoA dehydrogenase	Pseudomonas nitroreducens
A0A5R8ZUM7	Acyl-CoA dehydrogenase	Pseudomonas nitroreducens
A0A6B9G0F1	Acyl-CoA dehydrogenase	Methylobacterium mesophilicum SR1.6/6
A4VKU0	Acyl-CoA dehydrogenase	Pseudomonas stutzeri (strain A1501)
A4VKU5	Acyl-CoA dehydrogenase	Pseudomonas stutzeri (strain A1501)
A8FH77	Acyl-CoA dehydrogenase	Bacillus pumilus (strain SAFR-032)
A8FIF6	Acyl-CoA dehydrogenase	Bacillus pumilus (strain SAFR-032)
B1I047	Acyl-CoA dehydrogenase	Lysinibacillus sphaericus (strain C3-41)
B7HR29	Acyl-CoA dehydrogenase	Bacillus cereus (strain AH187)
B7HV01	Acyl-CoA dehydrogenase	Bacillus cereus (strain AH187)
B7HYA2	Acyl-CoA dehydrogenase	Bacillus cereus (strain AH187)
B7INS0	Acyl-CoA dehydrogenase	Bacillus cereus (strain G9842)
B7IQZ5	Acyl-CoA dehydrogenase	Bacillus cereus (strain G9842)
B7IW46	Acyl-CoA dehydrogenase	Bacillus cereus (strain G9842)
C0Z847	Acyl-CoA dehydrogenase	Brevibacillus brevis (strain 47 / JCM 6285 / NBRC 100599)
C5C8N7	Acyl-CoA dehydrogenase	Micrococcus luteus (strain ATCC 4698 / DSM 20030 / JCM 1464 / NBRC 3333 / NCIMB 9278 / NCTC 2665 / VKM Ac-2230)
C5EQI3	Acyl-CoA dehydrogenase	Clostridiales bacterium 1_7_47FAA
D0SCK7	Acyl-CoA dehydrogenase	Acinetobacter johnsonii SH046
D3FPQ8	Acyl-CoA dehydrogenase	Bacillus pseudofirmus (strain OF4)
D3FZ51	Acyl-CoA dehydrogenase	Bacillus pseudofirmus (strain OF4)
D5DFP5	Acyl-CoA dehydrogenase	Bacillus megaterium (strain DSM 319)
D5DM35	Acyl-CoA dehydrogenase	Bacillus megaterium (strain DSM 319)
D5DM84	Acyl-CoA dehydrogenase	Bacillus megaterium (strain DSM 319)
D6BEW2	Acyl-CoA dehydrogenase	Fusobacterium nucleatum subsp. animalis D11
E4L018	Acyl-CoA dehydrogenase	Peptoniphilus harei ACS-146-V-Sch2b
E6JAQ6	Acyl-CoA dehydrogenase	Dietzia cinnamea P4
E7GUH0	Acyl-CoA dehydrogenase	[Clostridium] symbiosum WAL-14163
F0KKD6	Acyl-CoA dehydrogenase	Acinetobacter calcoaceticus (strain PHEA-2)
F0KKV1	Acyl-CoA dehydrogenase	Acinetobacter calcoaceticus (strain PHEA-2)
F0KKW6	Acyl-CoA dehydrogenase	Acinetobacter calcoaceticus (strain PHEA-2)
F7UD01	Acyl-CoA dehydrogenase	Agrobacterium tumefaciens F2
F7UFR5	Acyl-CoA dehydrogenase	Agrobacterium tumefaciens F2
F7UHB2	Acyl-CoA dehydrogenase	Agrobacterium tumefaciens F2
F7V763	Acyl-CoA dehydrogenase	Clostridium sp. (strain SY8519)
G4Q917	Acyl-CoA dehydrogenase	Acidaminococcus intestini (strain RyC-MR95)
G8MZZ7	Acyl-CoA dehydrogenase	Geobacillus thermoleovorans CCB_US3_UF5
G8N1R0	Acyl-coA dehydrogenase	Geobacillus thermoleovorans CCB_US3_UF5
G8N7G9	Acyl-CoA dehydrogenase	Geobacillus thermoleovorans CCB_US3_UF5
I5AR57	Acyl-CoA dehydrogenase	[Eubacterium] cellulosolvens 6
J9URQ5	Acyl-CoA dehydrogenase	Brachyspira pilosicoli B2904
K0UPN3	Acyl-CoA dehydrogenase	Mycolicibacterium fortuitum subsp. fortuitum DSM 46621 = ATCC 6841
K0VIU4	Acyl-CoA dehydrogenase	Mycolicibacterium fortuitum subsp. fortuitum DSM 46621 = ATCC 6841
K9AI97	Acyl-CoA dehydrogenase	Brevibacterium casei S18
L7K3Q8	Acyl-CoA dehydrogenase	Gordonia rubripertincta NBRC 101908
M0MT81	Acyl-CoA dehydrogenase	Halococcus morrhuae DSM 1307
M5P8I0	Acyl-CoA dehydrogenase	Bacillus sonorensis L12
M8DFX8	Acyl-CoA dehydrogenase	Brevibacillus borstelensis AK1
M8DUC0	Acyl-CoA dehydrogenase	Brevibacillus borstelensis AK1
P45857	Acyl-CoA dehydrogenase	Bacillus subtilis (strain 168)
Q3KC99	Acyl-CoA dehydrogenase	Pseudomonas fluorescens (strain Pf0-1)
Q5WB40	Acyl-CoA dehydrogenase	Bacillus clausii (strain KSM-K16)
Q5WDN8	Acyl-CoA dehydrogenase	Bacillus clausii (strain KSM-K16)
Q65IW9	Acyl-CoA dehydrogenase	Bacillus licheniformis (strain ATCC 14580 / DSM 13 / JCM 2505 / NBRC 12200 / NCIMB 9375 / NRRL NRS-1264 / Gibson 46)
Q8R674	Acyl-CoA dehydrogenase	Fusobacterium nucleatum subsp. nucleatum (strain ATCC 25586 / CIP 101130 / JCM 8532 / LMG 13131)
Q9K6D0	Acyl-CoA dehydrogenase	Bacillus halodurans (strain ATCC BAA-125 / DSM 18197 / FERM 7344 / JCM 9153 / C-125)
R0CHN0	Acyl-CoA dehydrogenase	Ralstonia pickettii OR214
R0CHQ5	Acyl-CoA dehydrogenase	Ralstonia pickettii OR214
R0CS83	Acyl-CoA dehydrogenase	Ralstonia pickettii OR214
R0DPK8	Acyl-CoA dehydrogenase	Ralstonia pickettii OR214
R0E520	Acyl-CoA dehydrogenase	Ralstonia pickettii OR214
R7YFF5	Acyl-CoA dehydrogenase	Gordonia terrae C-6
R8YZZ5	Acyl-CoA dehydrogenase	Acinetobacter lactucae
U1Y2Q4	Acyl-CoA dehydrogenase	Aneurinibacillus aneurinilyticus ATCC 12856
U1Y856	Acyl-CoA dehydrogenase	Aneurinibacillus aneurinilyticus ATCC 12856
U2J599	Acyl-CoA dehydrogenase	Sphingobacterium paucimobilis HER1398
U2JC13	Acyl-CoA dehydrogenase	Sphingobacterium paucimobilis HER1398
U5L7U0	Acyl-CoA dehydrogenase	Bacillus infantis NRRL B-14911
U5LGR1	Acyl-CoA dehydrogenase	Bacillus infantis NRRL B-14911
U5LHL6	Acyl-CoA dehydrogenase	Bacillus infantis NRRL B-14911
V5VFW0	Acyl-CoA dehydrogenase	Acinetobacter baumannii
V5VJ90	Acyl-CoA dehydrogenase	Acinetobacter baumannii
W4A4U5	Acyl-CoA dehydrogenase	Rhodococcus rhodochrous ATCC 21198
W7L1G1	Acyl-CoA dehydrogenase	Bacillus firmus DS1
W7L793	Acyl-CoA dehydrogenase	Bacillus firmus DS1
WP_019989065.1	acyl-CoA dehydrogenase	[Rudanella lutea]
E3HJ47	Acyl-CoA dehydrogenase 2	Achromobacter xylosoxidans (strain A8)
A4XKE7	Acyl-CoA dehydrogenase domain containing protein	Caldicellulosiruptor saccharolyticus (strain ATCC 43494 / DSM 8903 / Tp8T 6331)
A5W2Q8	Acyl-CoA dehydrogenase domain protein	Pseudomonas putida (strain ATCC 700007 / DSM 6899 / BCRC 17059 / F1)
A5W688	Acyl-CoA dehydrogenase domain protein	Pseudomonas putida (strain ATCC 700007 / DSM 6899 / BCRC 17059 / F1)
A6LXE9	Acyl-CoA dehydrogenase domain protein	Clostridium beijerinckii (strain ATCC 51743 / NCIMB 8052)
A6X3L0	Acyl-CoA dehydrogenase domain protein	Ochrobactrum anthropi (strain ATCC 49188 / DSM 6882 / JCM 21032 / NBRC 15819 / NCTC 12168)
A6X668	Acyl-CoA dehydrogenase domain protein	Ochrobactrum anthropi (strain ATCC 49188 / DSM 6882 / JCM 21032 / NBRC 15819 / NCTC 12168)
A9BPF5	Acyl-CoA dehydrogenase domain protein	Delftia acidovorans (strain DSM 14801 / SPH-1)
A9BQT6	Acyl-CoA dehydrogenase domain protein	Delftia acidovorans (strain DSM 14801 / SPH-1)
A9BUA7	Acyl-CoA dehydrogenase domain protein	Delftia acidovorans (strain DSM 14801 / SPH-1)
A9C0M6	Acyl-CoA dehydrogenase domain protein	Delftia acidovorans (strain DSM 14801 / SPH-1)
B1FSQ2	Acyl-CoA dehydrogenase domain protein	Paraburkholderia graminis (strain ATCC 700544 / DSM 17151 / LMG 18924 / NCIMB 13744 / C4D1M)
C4WR99	Acyl-CoA dehydrogenase domain protein	Ochrobactrum intermedium LMG 3301
C6PR24	Acyl-CoA dehydrogenase domain protein	Clostridium carboxidivorans P7
C6PTU7	Acyl-CoA dehydrogenase domain protein	Clostridium carboxidivorans P7
C6Q0H8	Acyl-CoA dehydrogenase domain protein	Clostridium carboxidivorans P7
C6VWJ5	Acyl-CoA dehydrogenase domain protein	Dyadobacter fermentans (strain ATCC 700827 / DSM 18053 / NS114)
C6W5J9	Acyl-CoA dehydrogenase domain protein	Dyadobacter fermentans (strain ATCC 700827 / DSM 18053 / NS114)
C7M8B7	Acyl-CoA dehydrogenase domain protein	Capnocytophaga ochracea (strain ATCC 27872 / DSM 7271 / JCM 12966 / NCTC 12371 / VPI 2845)
C7RDW6	Acyl-CoA dehydrogenase domain protein	Anaerococcus prevotii (strain ATCC 9321 / DSM 20548 / JCM 6508 / PC1)
C7RF73	Acyl-CoA dehydrogenase domain protein	Anaerococcus prevotii (strain ATCC 9321 / DSM 20548 / JCM 6508 / PC1)
D2QGR5	Acyl-CoA dehydrogenase domain protein	Spirosoma linguale (strain ATCC 33905 / DSM 74 / LMG 10896)
D2QQA1	Acyl-CoA dehydrogenase domain protein	Spirosoma linguale (strain ATCC 33905 / DSM 74 / LMG 10896)
D2RLI0	Acyl-CoA dehydrogenase domain protein	Acidaminococcus fermentans (strain ATCC 25085 / DSM 20731 / VR4)
D2RLI8	Acyl-CoA dehydrogenase domain protein	Acidaminococcus fermentans (strain ATCC 25085 / DSM 20731 / VR4)
D3FY07	Acyl-CoA dehydrogenase domain protein	Bacillus pseudofirmus (strain OF4)
E5VGB0	Acyl-CoA dehydrogenase domain-containing protein	Lachnospiraceae bacterium 5_1_63FAA
E5VMB9	Acyl-CoA dehydrogenase domain-containing protein	Lachnospiraceae bacterium 5_1_63FAA
G4HP54	Acyl-CoA dehydrogenase domain-containing protein	Paenibacillus lactis 154
J7JBY5	Acyl-CoA dehydrogenase domain-containing protein	Burkholderia cepacia GG4
M0MR78	Acyl-CoA dehydrogenase domain-containing protein	Halococcus morrhuae DSM 1307
M5PCQ0	Acyl-CoA dehydrogenase FadE	Bacillus sonorensis L12
B1HNI7	Acyl-CoA dehydrogenase family member 9	Lysinibacillus sphaericus (strain C3-41)
A0A3F3E2M2	Acyl-CoA dehydrogenase family protein	Clostridium botulinum Bf
WP_019988902.1	acyl-CoA dehydrogenase family protein	[Rudanella lutea]
WP_019987175.1	acyl-CoA dehydrogenase family protein	[Rudanella lutea]
WP_019133968.1	acyl-CoA dehydrogenase family protein	[Kallipyga massiliensis]
M5P270	Acyl-CoA dehydrogenase MmgC	Bacillus sonorensis L12
Q65F73	Acyl-CoA dehydrogenase YusJ	Bacillus licheniformis (strain ATCC 14580 / DSM 13 / JCM 2505 / NBRC 12200 / NCIMB 9375 / NRRL NRS-1264 / Gibson 46)
A5Z9I8	Acyl-CoA dehydrogenase, C-terminal domain protein	Eubacterium ventriosum ATCC 27560
A8RDP0	Acyl-CoA dehydrogenase, C-terminal domain protein	Absiella dolichum DSM 3991
A8SSR3	Acyl-CoA dehydrogenase, C-terminal domain protein	Coprococcus eutactus ATCC 27759
B0M9N1	Acyl-CoA dehydrogenase, C-terminal domain protein	Anaerostipes caccae (strain DSM 14662 / NCIMB 13811 / L1-92)
B0MHK2	Acyl-CoA dehydrogenase, C-terminal domain protein	Anaerostipes caccae (strain DSM 14662 / NCIMB 13811 / L1-92)
B0MIP2	Acyl-CoA dehydrogenase, C-terminal domain protein	Anaerostipes caccae (strain DSM 14662 / NCIMB 13811 / L1-92)
B0MVA0	Acyl-CoA dehydrogenase, C-terminal domain protein	Alistipes putredinis DSM 17216
B0NYX8	Acyl-CoA dehydrogenase, C-terminal domain protein	Clostridium sp. SS2/1
B0P4E0	Acyl-CoA dehydrogenase, C-terminal domain protein	Clostridium sp. SS2/1
B0PHX4	Acyl-CoA dehydrogenase, C-terminal domain protein	Anaerotruncus colihominis DSM 17241
B1C5X6	Acyl-CoA dehydrogenase, C-terminal domain protein	Anaerofustis stercorihominis DSM 17244
B1CB72	Acyl-CoA dehydrogenase, C-terminal domain protein	Anaerofustis stercorihominis DSM 17244
B6WBS3	Acyl-CoA dehydrogenase, C-terminal domain protein	Anaerococcus hydrogenalis DSM 7454
B7CAI9	Acyl-CoA dehydrogenase, C-terminal domain protein	Holdemanella biformis DSM 3989
C0B8J9	Acyl-CoA dehydrogenase, C-terminal domain protein	Coprococcus comes ATCC 27758
C0CV19	Acyl-CoA dehydrogenase, C-terminal domain protein	[Clostridium] asparagiforme DSM 15981
C0ERR4	Acyl-CoA dehydrogenase, C-terminal domain protein	Anaerobutyricum hallii DSM 3353
C0FZ79	Acyl-CoA dehydrogenase, C-terminal domain protein	Roseburia inulinivorans DSM 16841
C0WAD5	Acyl-CoA dehydrogenase, C-terminal domain protein	Acidaminococcus intestini
C2M982	Acyl-CoA dehydrogenase, C-terminal domain protein	Porphyromonas uenonis 21976
C3JBJ9	Acyl-CoA dehydrogenase, C-terminal domain protein	Porphyromonas endodontalis (strain ATCC 35406 / BCRC 14492 / JCM 8526 / NCTC 13058 / HG 370)
C7G575	Acyl-CoA dehydrogenase, C-terminal domain protein	Roseburia intestinalis L1-82
C7HSG5	Acyl-CoA dehydrogenase, C-terminal domain protein	Anaerococcus vaginalis ATCC 51170
D1VVM3	Acyl-CoA dehydrogenase, C-terminal domain protein	Peptoniphilus lacrimalis 315-B
D4RW85	Acyl-CoA dehydrogenase, C-terminal domain protein	Butyrivibrio crossotus DSM 2876
D5Q564	Acyl-CoA dehydrogenase, C-terminal domain protein	Clostridioides difficile NAP08
E0E537	Acyl-CoA dehydrogenase, C-terminal domain protein	Peptostreptococcus stomatis DSM 17678
E2SLA5	Acyl-CoA dehydrogenase, C-terminal domain protein	Erysipelotrichaceae bacterium 3_1_53
E6MJ46	Acyl-CoA dehydrogenase, C-terminal domain protein	Pseudoramibacter alactolyticus ATCC 23263
E9SWG4	Acyl-CoA dehydrogenase, C-terminal domain protein	Rhodococcus hoagii ATCC 33707
E9T4V0	Acyl-CoA dehydrogenase, C-terminal domain protein	Rhodococcus hoagii ATCC 33707
E9T7H5	Acyl-CoA dehydrogenase, C-terminal domain protein	Rhodococcus hoagii ATCC 33707
J7TF92	Acyl-CoA dehydrogenase, C-terminal domain protein	Clostridium sporogenes (strain ATCC 15579)
E3HNC4	Acyl-CoA dehydrogenase, middle domain protein 4	Achromobacter xylosoxidans (strain A8)
X8B374	Acyl-CoA dehydrogenase, N-terminal domain protein	Mycobacterium avium subsp. avium 2285 (R)
E3HUD9	Acyl-CoA dehydrogenase, N-terminal domain protein 2	Achromobacter xylosoxidans (strain A8)
E3HID7	Acyl-CoA dehydrogenase, N-terminal domain protein 22	Achromobacter xylosoxidans (strain A8)
C1D5V3	Acyl-CoA dehydrogenase, short chain specific	Laribacter hongkongensis (strain HLHK9)
A0A377FS14	Acyl-CoA dehydrogenase, short-chain specific	Exiguobacterium aurantiacum
A0A379CDC1	Acyl-CoA dehydrogenase, short-chain specific	Peptostreptococcus anaerobius
A0A381DZY9	Acyl-CoA dehydrogenase, short-chain specific	Capnocytophaga granulosa
A0A653BC61	Acyl-CoA dehydrogenase, short-chain specific	Pseudomonas oleovorans
C4IIK8	Acyl-coa dehydrogenase, short-chain specific	Clostridium butyricum E4 str. BoNT E BL5262
C5UWY0	Acyl-coa dehydrogenase, short-chain specific	Clostridium botulinum E1 str. 'BoNT E Beluga'
E3PXU0	Acyl-CoA dehydrogenase, short-chain specific	Acetoanaerobium sticklandii (strain ATCC 12662 / DSM 519 / JCM 1433 / NCIMB 10654)
F4XET7	Acyl-CoA dehydrogenase, short-chain specific	Ruminococcaceae bacterium D16
M1LXB5	Acyl-CoA dehydrogenase, short-chain specific	Clostridium saccharoperbutylacetonicum N1-4(HMT)
Q7MVI5	Acyl-CoA dehydrogenase, short-chain specific	Porphyromonas gingivalis (strain ATCC BAA-308 / W83)
Q7P5M8	Acyl-CoA dehydrogenase, short-chain specific	Fusobacterium nucleatum subsp. vincentii ATCC 49256
D0IVG6	Acyl-CoA dehydrogenase-like protein	Comamonas testosteroni (strain CNB-2)
D0IXP4	Acyl-CoA dehydrogenase-like protein	Comamonas testosteroni (strain CNB-2)
D0IYK1	Acyl-CoA dehydrogenase-like protein	Comamonas testosteroni (strain CNB-2)
D4J7S9	Acyl-CoA dehydrogenases	Coprococcus catus GD/7
D4JKI9	Acyl-CoA dehydrogenases	[Eubacterium] rectale M104/1
V5ISG9	Acyl-CoA dehydrogenases	Butyrivibrio fibrisolvens 44302
A0A3S5Y1E0	Acyl-CoA ligase/synthetase	Rhodococcus hoagii (strain 103S)
A0A077HMT1	Acyl-CoA synthase	Corynebacterium ureicelerivorans
A0A433FFV6	Acyl-CoA synthase	Corynebacterium propinquum
V6V1I5	Acyl-CoA synthase	Corynebacterium ulcerans NCTC 12077
A0A0F6RER7	Acyl-CoA synthetase	Citrobacter amalonaticus Y19
A0A1S8DA52	Acyl-CoA synthetase	Roseomonas mucosa
A0A376GS49	Acyl-CoA synthetase	Corynebacterium striatum
C3PK59	Acyl-CoA synthetase	Corynebacterium aurimucosum (strain ATCC 700975 / DSM 44827 / CN-1)
F5RC07	Acyl-CoA synthetase	Methyloversatilis universalis (strain ATCC BAA-1314 / JCM 13912 / FAM5)
K0VEF8	Acyl-CoA synthetase	Mycolicibacterium fortuitum subsp. fortuitum DSM 46621 = ATCC 6841
K0VL75	Acyl-CoA synthetase	Mycolicibacterium fortuitum subsp. fortuitum DSM 46621 = ATCC 6841
K0UN30	Acyl-CoA synthetase (Fragment)	Mycolicibacterium fortuitum subsp. fortuitum DSM 46621 = ATCC 6841
A0A653B030	Acyl-homoserine-lactone synthase	Pseudomonas oleovorans
A0A0P0EX57	Aerobic respiration control sensor protein ArcB (EC 2.7.13.3) (Hybrid sensor histidine kinase/response regulator) (Response regulator)	Bacteroides thetaiotaomicron
C4Z8M0	AgrC	Agathobacter rectalis (strain ATCC 33656 / DSM 3377 / JCM 17463 / KCTC 5835 / VPI 0990)
Q4L7S2	AgrC	Staphylococcus haemolyticus (strain JCSC1435)
C4LK83	AI-2 synthesis protein	Corynebacterium kroppenstedtii (strain DSM 44385 / JCM 11950 / CIP 105744 / CCUG 35717)
A0A0H3E1W6	AimR transcriptional regulator	Bacillus atrophaeus (strain 1942)
A0A0H3E2G4	AimR transcriptional regulator	Bacillus atrophaeus (strain 1942)
A0A1W6AJT8	AimR transcriptional regulator	Bacillus mycoides
A0A243M9P9	AimR transcriptional regulator	Bacillus thuringiensis subsp. jegathesan
A0A5C8IUS9	AimR transcriptional regulator	Bacillus amyloliquefaciens
A0A5C8IY56	AimR transcriptional regulator	Bacillus amyloliquefaciens
A0A5C5XA82	Alkaline phosphatase synthesis sensor protein PhoR	Rubinisphaera italica
A0A250F5A8	AraC family transcriptional regulator	Capnocytophaga sputigena
M0MA34	ArsR subfamily of regulator	Halococcus morrhuae DSM 1307
A0A1W6HET5	Aspartate phosphatase	Bacillus vallismortis
A0A1W6HF27	Aspartate phosphatase	Bacillus vallismortis
A0A1W6HFE1	Aspartate phosphatase	Bacillus vallismortis
A0A1W6HGY1	Aspartate phosphatase	Bacillus vallismortis
A0A1W6HJE7	Aspartate phosphatase	Bacillus vallismortis
A0A1W6HMV7	Aspartate phosphatase	Bacillus vallismortis
A0A1W6HNG7	Aspartate phosphatase	Bacillus vallismortis
A0A1W6HNH4	Aspartate phosphatase	Bacillus vallismortis
A0A1W6HNK9	Aspartate phosphatase	Bacillus vallismortis
A0A1Y0X7D3	Aspartate phosphatase	Bacillus amyloliquefaciens
A0A1Y0XEK8	Aspartate phosphatase	Bacillus amyloliquefaciens
A0A1Y0XPW9	Aspartate phosphatase	Bacillus amyloliquefaciens
A0A2S9WFX7	Aspartate phosphatase	Bacillus halotolerans
A0A2S9WJN2	Aspartate phosphatase	Bacillus halotolerans
A0A2S9WKL3	Aspartate phosphatase	Bacillus halotolerans
A0A2S9WLU5	Aspartate phosphatase	Bacillus halotolerans
A0A2S9WND9	Aspartate phosphatase	Bacillus halotolerans
A0A2T0C623	Aspartate phosphatase	Bacillus pumilus
A0A2T0C7W5	Aspartate phosphatase	Bacillus pumilus
A0A2T0C8A2	Aspartate phosphatase	Bacillus pumilus
A0A2T0C8C4	Aspartate phosphatase	Bacillus pumilus
A0A2T0C8U5	Aspartate phosphatase	Bacillus pumilus
A0A2T0CC84	Aspartate phosphatase	Bacillus pumilus
A0A2T0CDM6	Aspartate phosphatase	Bacillus pumilus
A0A2T0CES2	Aspartate phosphatase	Bacillus pumilus
A0A2T0D967	Aspartate phosphatase	Bacillus pumilus
A0A4V7TJT2	Aspartate phosphatase	Bacillus amyloliquefaciens
A0A4V7TKH6	Aspartate phosphatase	Bacillus amyloliquefaciens
A0A4V7TPW0	Aspartate phosphatase	Bacillus amyloliquefaciens
A0A4V7TU02	Aspartate phosphatase	Bacillus amyloliquefaciens
A0A4V7TV84	Aspartate phosphatase	Bacillus amyloliquefaciens
A0A4V7TVM9	Aspartate phosphatase	Bacillus amyloliquefaciens
A0A563B6Q8	Aspartate phosphatase	Bacillus amyloliquefaciens
A0A5C8IJP1	Aspartate phosphatase	Bacillus amyloliquefaciens
A0A5K1N7B2	Aspartate phosphatase	Bacillus altitudinis
A8FC49	Aspartate phosphatase	Bacillus pumilus (strain SAFR-032)
A8FC58	Aspartate phosphatase	Bacillus pumilus (strain SAFR-032)
A8FCC6	Aspartate phosphatase	Bacillus pumilus (strain SAFR-032)
A8FDL3	Aspartate phosphatase	Bacillus pumilus (strain SAFR-032)
A8FDM5	Aspartate phosphatase	Bacillus pumilus (strain SAFR-032)
A8FEU8	Aspartate phosphatase	Bacillus pumilus (strain SAFR-032)
A8FFG0	Aspartate phosphatase	Bacillus pumilus (strain SAFR-032)
A8FI73	Aspartate phosphatase	Bacillus pumilus (strain SAFR-032)
A8FIQ8	Aspartate phosphatase	Bacillus pumilus (strain SAFR-032)
A8FIS5	Aspartate phosphatase	Bacillus pumilus (strain SAFR-032)
A8FJ68	Aspartate phosphatase	Bacillus pumilus (strain SAFR-032)
A0A2T0C4B7	Aspartate phosphatase (Fragment)	Bacillus pumilus
A0A0H3DWJ6	Aspartate phosphatase response regulator	Bacillus atrophaeus (strain 1942)
A0A0H3E241	Aspartate phosphatase response regulator	Bacillus atrophaeus (strain 1942)
M5P885	Aspartate phosphatase response regulator	Bacillus sonorensis L12
R9BZE9	Aspartate phosphatase response regulator	Bacillus nealsonii AAU1
A0A5C4P2T9	ATP binding domain of AgrC	Streptococcus salivarius
A0A4V5UEF6	ATPase	Stenotrophomonas rhizophila
A0A4Y4IG55	ATPase	Lysinibacillus fusiformis
A0A136QK25	ATPase AAA	Pseudomonas monteilii
A0A010YCH6	ATPase, histidine kinase/DNA gyrase B/HSP90-like	Cloacibacillus evryensis DSM 19522
A0A011A7T1	ATPase, histidine kinase/DNA gyrase B/HSP90-like	Cloacibacillus evryensis DSM 19522
A0A069QIH3	ATPase/histidine kinase/DNA gyrase B/HSP90 domain protein	Prevotella loescheii DSM 19665 = JCM 12249 = ATCC 15930
A0A069QRG6	ATPase/histidine kinase/DNA gyrase B/HSP90 domain protein	Prevotella loescheii DSM 19665 = JCM 12249 = ATCC 15930
A0A069QUZ8	ATPase/histidine kinase/DNA gyrase B/HSP90 domain protein	Prevotella loescheii DSM 19665 = JCM 12249 = ATCC 15930
A0A087D5C6	ATPase/histidine kinase/DNA gyrase B/HSP90 domain protein	Bifidobacterium scardovii
A0A0T5X987	ATPase/histidine kinase/DNA gyrase B/HSP90 domain protein	Acetomicrobium hydrogeniformans ATCC BAA-1850
A0A0T5X9H4	ATPase/histidine kinase/DNA gyrase B/HSP90 domain protein	Acetomicrobium hydrogeniformans ATCC BAA-1850
A0A133Q469	ATPase/histidine kinase/DNA gyrase B/HSP90 domain protein	Staphylococcus lugdunensis
A0A133QRA5	ATPase/histidine kinase/DNA gyrase B/HSP90 domain protein	Staphylococcus simulans
A0A139KLA4	ATPase/histidine kinase/DNA gyrase B/HSP90 domain protein	Bacteroides thetaiotaomicron
A0A139KVZ2	ATPase/histidine kinase/DNA gyrase B/HSP90 domain protein	Bacteroides thetaiotaomicron
A4E8W4	ATPase/histidine kinase/DNA gyrase B/HSP90 domain protein	Collinsella aerofaciens (strain ATCC 25986 / DSM 3979 / JCM 10188 / KCTC 3647 / NCTC 11838 / VPI 1003)
A5Z7L0	ATPase/histidine kinase/DNA gyrase B/HSP90 domain protein	Eubacterium ventriosum ATCC 27560
A5ZAE5	ATPase/histidine kinase/DNA gyrase B/HSP90 domain protein	Eubacterium ventriosum ATCC 27560
A5ZEM5	ATPase/histidine kinase/DNA gyrase B/HSP90 domain protein	Bacteroides caccae ATCC 43185
A5ZF35	ATPase/histidine kinase/DNA gyrase B/HSP90 domain protein	Bacteroides caccae ATCC 43185
A5ZF56	ATPase/histidine kinase/DNA gyrase B/HSP90 domain protein	Bacteroides caccae ATCC 43185
A5ZGE6	ATPase/histidine kinase/DNA gyrase B/HSP90 domain protein	Bacteroides caccae ATCC 43185
A5ZH37	ATPase/histidine kinase/DNA gyrase B/HSP90 domain protein	Bacteroides caccae ATCC 43185
A5ZIE6	ATPase/histidine kinase/DNA gyrase B/HSP90 domain protein	Bacteroides caccae ATCC 43185
A5ZK97	ATPase/histidine kinase/DNA gyrase B/HSP90 domain protein	Bacteroides caccae ATCC 43185
A5ZTF3	ATPase/histidine kinase/DNA gyrase B/HSP90 domain protein	Blautia obeum ATCC 29174
A6NQX1	ATPase/histidine kinase/DNA gyrase B/HSP90 domain protein	Pseudoflavonifractor capillosus ATCC 29799
A6NU05	ATPase/histidine kinase/DNA gyrase B/HSP90 domain protein	Pseudoflavonifractor capillosus ATCC 29799
A6NY08	ATPase/histidine kinase/DNA gyrase B/HSP90 domain protein	Pseudoflavonifractor capillosus ATCC 29799
A6NZE8	ATPase/histidine kinase/DNA gyrase B/HSP90 domain protein	Pseudoflavonifractor capillosus ATCC 29799
A7ADF5	ATPase/histidine kinase/DNA gyrase B/HSP90 domain protein	Parabacteroides merdae ATCC 43184
A7ADY3	ATPase/histidine kinase/DNA gyrase B/HSP90 domain protein	Parabacteroides merdae ATCC 43184
A7AJ85	ATPase/histidine kinase/DNA gyrase B/HSP90 domain protein	Parabacteroides merdae ATCC 43184
A7AL59	ATPase/histidine kinase/DNA gyrase B/HSP90 domain protein	Parabacteroides merdae ATCC 43184
A7LVJ0	ATPase/histidine kinase/DNA gyrase B/HSP90 domain protein	Bacteroides ovatus (strain ATCC 8483 / DSM 1896 / JCM 5824 / NCTC 11153)
A7LXV1	ATPase/histidine kinase/DNA gyrase B/HSP90 domain protein	Bacteroides ovatus (strain ATCC 8483 / DSM 1896 / JCM 5824 / NCTC 11153)
A7LYY1	ATPase/histidine kinase/DNA gyrase B/HSP90 domain protein	Bacteroides ovatus (strain ATCC 8483 / DSM 1896 / JCM 5824 / NCTC 11153)
A7M165	ATPase/histidine kinase/DNA gyrase B/HSP90 domain protein	Bacteroides ovatus (strain ATCC 8483 / DSM 1896 / JCM 5824 / NCTC 11153)
A7M2N1	ATPase/histidine kinase/DNA gyrase B/HSP90 domain protein	Bacteroides ovatus (strain ATCC 8483 / DSM 1896 / JCM 5824 / NCTC 11153)
A7M2Z5	ATPase/histidine kinase/DNA gyrase B/HSP90 domain protein	Bacteroides ovatus (strain ATCC 8483 / DSM 1896 / JCM 5824 / NCTC 11153)
A7M5T3	ATPase/histidine kinase/DNA gyrase B/HSP90 domain protein	Bacteroides ovatus (strain ATCC 8483 / DSM 1896 / JCM 5824 / NCTC 11153)
A7V427	ATPase/histidine kinase/DNA gyrase B/HSP90 domain protein	Bacteroides uniformis (strain ATCC 8492 / DSM 6597 / CIP 103695 / JCM 5828 / NCTC 13054 / VPI 0061)
A7V4C9	ATPase/histidine kinase/DNA gyrase B/HSP90 domain protein	Bacteroides uniformis (strain ATCC 8492 / DSM 6597 / CIP 103695 / JCM 5828 / NCTC 13054 / VPI 0061)
A7V8M1	ATPase/histidine kinase/DNA gyrase B/HSP90 domain protein	Bacteroides uniformis (strain ATCC 8492 / DSM 6597 / CIP 103695 / JCM 5828 / NCTC 13054 / VPI 0061)
A7VA91	ATPase/histidine kinase/DNA gyrase B/HSP90 domain protein	Bacteroides uniformis (strain ATCC 8492 / DSM 6597 / CIP 103695 / JCM 5828 / NCTC 13054 / VPI 0061)
A8SFK0	ATPase/histidine kinase/DNA gyrase B/HSP90 domain protein	Faecalibacterium prausnitzii M21/2
A8SRZ8	ATPase/histidine kinase/DNA gyrase B/HSP90 domain protein	Coprococcus eutactus ATCC 27759
A8SUA8	ATPase/histidine kinase/DNA gyrase B/HSP90 domain protein	Coprococcus eutactus ATCC 27759
A8SYM1	ATPase/histidine kinase/DNA gyrase B/HSP90 domain protein	Coprococcus eutactus ATCC 27759
B0MN52	ATPase/histidine kinase/DNA gyrase B/HSP90 domain protein	[Eubacterium] siraeum DSM 15702
B0MN53	ATPase/histidine kinase/DNA gyrase B/HSP90 domain protein	[Eubacterium] siraeum DSM 15702
B0MVU7	ATPase/histidine kinase/DNA gyrase B/HSP90 domain protein	Alistipes putredinis DSM 17216
B0N4E3	ATPase/histidine kinase/DNA gyrase B/HSP90 domain protein	Erysipelatoclostridium ramosum DSM 1402
B0N954	ATPase/histidine kinase/DNA gyrase B/HSP90 domain protein	Erysipelatoclostridium ramosum DSM 1402
B0NIK4	ATPase/histidine kinase/DNA gyrase B/HSP90 domain protein	Clostridium scindens (strain ATCC 35704 / DSM 5676 / VPI 13733 / 19)
B0NKY6	ATPase/histidine kinase/DNA gyrase B/HSP90 domain protein	Bacteroides stercoris ATCC 43183
B0NUK3	ATPase/histidine kinase/DNA gyrase B/HSP90 domain protein	Bacteroides stercoris ATCC 43183
B0NUN0	ATPase/histidine kinase/DNA gyrase B/HSP90 domain protein	Bacteroides stercoris ATCC 43183
B0NUS6	ATPase/histidine kinase/DNA gyrase B/HSP90 domain protein	Bacteroides stercoris ATCC 43183
B0NW18	ATPase/histidine kinase/DNA gyrase B/HSP90 domain protein	Bacteroides stercoris ATCC 43183
B0P0L0	ATPase/histidine kinase/DNA gyrase B/HSP90 domain protein	Clostridium sp. SS2/1
B3C5K6	ATPase/histidine kinase/DNA gyrase B/HSP90 domain protein	Bacteroides intestinalis DSM 17393
B3C5Q8	ATPase/histidine kinase/DNA gyrase B/HSP90 domain protein	Bacteroides intestinalis DSM 17393
B3C5Z8	ATPase/histidine kinase/DNA gyrase B/HSP90 domain protein	Bacteroides intestinalis DSM 17393
B3C620	ATPase/histidine kinase/DNA gyrase B/HSP90 domain protein	Bacteroides intestinalis DSM 17393
B3C7N9	ATPase/histidine kinase/DNA gyrase B/HSP90 domain protein	Bacteroides intestinalis DSM 17393
B3C8M5	ATPase/histidine kinase/DNA gyrase B/HSP90 domain protein	Bacteroides intestinalis DSM 17393
B3C8X7	ATPase/histidine kinase/DNA gyrase B/HSP90 domain protein	Bacteroides intestinalis DSM 17393
B3C9N6	ATPase/histidine kinase/DNA gyrase B/HSP90 domain protein	Bacteroides intestinalis DSM 17393
B3CAK1	ATPase/histidine kinase/DNA gyrase B/HSP90 domain protein	Bacteroides intestinalis DSM 17393
B3CAX9	ATPase/histidine kinase/DNA gyrase B/HSP90 domain protein	Bacteroides intestinalis DSM 17393
B3CBE2	ATPase/histidine kinase/DNA gyrase B/HSP90 domain protein	Bacteroides intestinalis DSM 17393
B3CEB9	ATPase/histidine kinase/DNA gyrase B/HSP90 domain protein	Bacteroides intestinalis DSM 17393
B3CEC8	ATPase/histidine kinase/DNA gyrase B/HSP90 domain protein	Bacteroides intestinalis DSM 17393
B3CF11	ATPase/histidine kinase/DNA gyrase B/HSP90 domain protein	Bacteroides intestinalis DSM 17393
B3CGR1	ATPase/histidine kinase/DNA gyrase B/HSP90 domain protein	Bacteroides intestinalis DSM 17393
B3CID7	ATPase/histidine kinase/DNA gyrase B/HSP90 domain protein	Bacteroides intestinalis DSM 17393
B3CIZ6	ATPase/histidine kinase/DNA gyrase B/HSP90 domain protein	Bacteroides intestinalis DSM 17393
B3JNG6	ATPase/histidine kinase/DNA gyrase B/HSP90 domain protein	Bacteroides coprocola DSM 17136
B5CRF5	ATPase/histidine kinase/DNA gyrase B/HSP90 domain protein	[Ruminococcus] lactaris ATCC 29176
B6G7S6	ATPase/histidine kinase/DNA gyrase B/HSP90 domain protein	Collinsella stercoris DSM 13279
B6XED4	ATPase/histidine kinase/DNA gyrase B/HSP90 domain protein	Providencia alcalifaciens DSM 30120
B6XW38	ATPase/histidine kinase/DNA gyrase B/HSP90 domain protein	Bifidobacterium catenulatum DSM 16992 = JCM 1194 = LMG 11043
B6XWA8	ATPase/histidine kinase/DNA gyrase B/HSP90 domain protein	Bifidobacterium catenulatum DSM 16992 = JCM 1194 = LMG 11043
B7BDM6	ATPase/histidine kinase/DNA gyrase B/HSP90 domain protein	Parabacteroides johnsonii DSM 18315
B7BG16	ATPase/histidine kinase/DNA gyrase B/HSP90 domain protein	Parabacteroides johnsonii DSM 18315
B7BGM6	ATPase/histidine kinase/DNA gyrase B/HSP90 domain protein	Parabacteroides johnsonii DSM 18315
B7CDL6	ATPase/histidine kinase/DNA gyrase B/HSP90 domain protein	Holdemanella biformis DSM 3989
C0B928	ATPase/histidine kinase/DNA gyrase B/HSP90 domain protein	Coprococcus comes ATCC 27758
C0BPX6	ATPase/histidine kinase/DNA gyrase B/HSP90 domain protein	Bifidobacterium pseudocatenulatum DSM 20438 = JCM 1200 = LMG 10505
C0BXK5	ATPase/histidine kinase/DNA gyrase B/HSP90 domain protein	[Clostridium] hylemonae DSM 15053
C0BYE0	ATPase/histidine kinase/DNA gyrase B/HSP90 domain protein	[Clostridium] hylemonae DSM 15053
C0C4F0	ATPase/histidine kinase/DNA gyrase B/HSP90 domain protein	[Clostridium] hylemonae DSM 15053
C0C563	ATPase/histidine kinase/DNA gyrase B/HSP90 domain protein	[Clostridium] hylemonae DSM 15053
C0D5K1	ATPase/histidine kinase/DNA gyrase B/HSP90 domain protein	[Clostridium] asparagiforme DSM 15981
C0DBI0	ATPase/histidine kinase/DNA gyrase B/HSP90 domain protein	[Clostridium] asparagiforme DSM 15981
C0DY88	ATPase/histidine kinase/DNA gyrase B/HSP90 domain protein	Eikenella corrodens ATCC 23834
C0ES29	ATPase/histidine kinase/DNA gyrase B/HSP90 domain protein	Anaerobutyricum hallii DSM 3353
C0FS20	ATPase/histidine kinase/DNA gyrase B/HSP90 domain protein	Roseburia inulinivorans DSM 16841
C0FSC6	ATPase/histidine kinase/DNA gyrase B/HSP90 domain protein	Roseburia inulinivorans DSM 16841
C0FTE0	ATPase/histidine kinase/DNA gyrase B/HSP90 domain protein	Roseburia inulinivorans DSM 16841
C0FYX9	ATPase/histidine kinase/DNA gyrase B/HSP90 domain protein	Roseburia inulinivorans DSM 16841
C0W5A4	ATPase/histidine kinase/DNA gyrase B/HSP90 domain protein	Actinomyces urogenitalis DSM 15434
C2M9H8	ATPase/histidine kinase/DNA gyrase B/HSP90 domain protein	Porphyromonas uenonis 21976
C2MDT7	ATPase/histidine kinase/DNA gyrase B/HSP90 domain protein	Porphyromonas uenonis 21976
C3QB03	ATPase/histidine kinase/DNA gyrase B/HSP90 domain protein	Bacteroides sp. D1
C3QDW5	ATPase/histidine kinase/DNA gyrase B/HSP90 domain protein	Bacteroides sp. D1
C3QH62	ATPase/histidine kinase/DNA gyrase B/HSP90 domain protein	Bacteroides sp. D1
C3QK24	ATPase/histidine kinase/DNA gyrase B/HSP90 domain protein	Bacteroides sp. D1
C3QNK9	ATPase/histidine kinase/DNA gyrase B/HSP90 domain protein	Bacteroides sp. 2_2_4
C3QPB4	ATPase/histidine kinase/DNA gyrase B/HSP90 domain protein	Bacteroides sp. 2_2_4
C3QQF0	ATPase/histidine kinase/DNA gyrase B/HSP90 domain protein	Bacteroides sp. 2_2_4
C3QRX8	ATPase/histidine kinase/DNA gyrase B/HSP90 domain protein	Bacteroides sp. 2_2_4
C3QXZ1	ATPase/histidine kinase/DNA gyrase B/HSP90 domain protein	Bacteroides sp. 2_2_4
C3QZ71	ATPase/histidine kinase/DNA gyrase B/HSP90 domain protein	Bacteroides sp. 2_2_4
C3XBQ9	ATPase/histidine kinase/DNA gyrase B/HSP90 domain protein	Oxalobacter formigenes OXCC13
C4FBM8	ATPase/histidine kinase/DNA gyrase B/HSP90 domain protein	Collinsella intestinalis DSM 13280
C4GKG2	ATPase/histidine kinase/DNA gyrase B/HSP90 domain protein	Kingella oralis ATCC 51147
C5EP34	ATPase/histidine kinase/DNA gyrase B/HSP90 domain protein	Clostridiales bacterium 1_7_47FAA
C5ESF8	ATPase/histidine kinase/DNA gyrase B/HSP90 domain protein	Clostridiales bacterium 1_7_47FAA
C5EV02	ATPase/histidine kinase/DNA gyrase B/HSP90 domain protein	Clostridiales bacterium 1_7_47FAA
C6JJS2	ATPase/histidine kinase/DNA gyrase B/HSP90 domain protein	Fusobacterium varium ATCC 27725
C6L9K1	ATPase/histidine kinase/DNA gyrase B/HSP90 domain protein	Marvinbryantia formatexigens DSM 14469
C6LE64	ATPase/histidine kinase/DNA gyrase B/HSP90 domain protein	Marvinbryantia formatexigens DSM 14469
C6LI86	ATPase/histidine kinase/DNA gyrase B/HSP90 domain protein	Marvinbryantia formatexigens DSM 14469
C6YZU9	ATPase/histidine kinase/DNA gyrase B/HSP90 domain protein	Bacteroides sp. 4_3_47FAA
C6Z082	ATPase/histidine kinase/DNA gyrase B/HSP90 domain protein	Bacteroides sp. 4_3_47FAA
C6Z0H9	ATPase/histidine kinase/DNA gyrase B/HSP90 domain protein	Bacteroides sp. 4_3_47FAA
C6Z1G1	ATPase/histidine kinase/DNA gyrase B/HSP90 domain protein	Bacteroides sp. 4_3_47FAA
C6Z3M4	ATPase/histidine kinase/DNA gyrase B/HSP90 domain protein	Bacteroides sp. 4_3_47FAA
C6Z646	ATPase/histidine kinase/DNA gyrase B/HSP90 domain protein	Bacteroides sp. 4_3_47FAA
C6Z7H3	ATPase/histidine kinase/DNA gyrase B/HSP90 domain protein	Bacteroides sp. 4_3_47FAA
C7GAY1	ATPase/histidine kinase/DNA gyrase B/HSP90 domain protein	Roseburia intestinalis L1-82
C7GDB1	ATPase/histidine kinase/DNA gyrase B/HSP90 domain protein	Roseburia intestinalis L1-82
C7GEF5	ATPase/histidine kinase/DNA gyrase B/HSP90 domain protein	Roseburia intestinalis L1-82
C7GHV7	ATPase/histidine kinase/DNA gyrase B/HSP90 domain protein	Roseburia intestinalis L1-82
C7H2D5	ATPase/histidine kinase/DNA gyrase B/HSP90 domain protein	Faecalibacterium prausnitzii A2-165
C7H9M0	ATPase/histidine kinase/DNA gyrase B/HSP90 domain protein	Faecalibacterium prausnitzii A2-165
C7X483	ATPase/histidine kinase/DNA gyrase B/HSP90 domain protein	Parabacteroides sp. D13
C7X5D0	ATPase/histidine kinase/DNA gyrase B/HSP90 domain protein	Parabacteroides sp. D13
C7X5E4	ATPase/histidine kinase/DNA gyrase B/HSP90 domain protein	Parabacteroides sp. D13
C7XFA1	ATPase/histidine kinase/DNA gyrase B/HSP90 domain protein	Parabacteroides sp. D13
C7XFI6	ATPase/histidine kinase/DNA gyrase B/HSP90 domain protein	Parabacteroides sp. D13
C9KQY4	ATPase/histidine kinase/DNA gyrase B/HSP90 domain protein	Bacteroides finegoldii DSM 17565
C9KYU6	ATPase/histidine kinase/DNA gyrase B/HSP90 domain protein	Bacteroides finegoldii DSM 17565
C9KZV0	ATPase/histidine kinase/DNA gyrase B/HSP90 domain protein	Bacteroides finegoldii DSM 17565
C9L009	ATPase/histidine kinase/DNA gyrase B/HSP90 domain protein	Bacteroides finegoldii DSM 17565
C9L878	ATPase/histidine kinase/DNA gyrase B/HSP90 domain protein	Blautia hansenii DSM 20583
C9MPQ4	ATPase/histidine kinase/DNA gyrase B/HSP90 domain protein	Prevotella veroralis F0319
D0TB93	ATPase/histidine kinase/DNA gyrase B/HSP90 domain protein	Bacteroides sp. 2_1_33B
D0TDS1	ATPase/histidine kinase/DNA gyrase B/HSP90 domain protein	Bacteroides sp. 2_1_33B
D0TE23	ATPase/histidine kinase/DNA gyrase B/HSP90 domain protein	Bacteroides sp. 2_1_33B
D0TEH6	ATPase/histidine kinase/DNA gyrase B/HSP90 domain protein	Bacteroides sp. 2_1_33B
D0TEU4	ATPase/histidine kinase/DNA gyrase B/HSP90 domain protein	Bacteroides sp. 2_1_33B
D0TJI4	ATPase/histidine kinase/DNA gyrase B/HSP90 domain protein	Bacteroides sp. 2_1_33B
D0TJK2	ATPase/histidine kinase/DNA gyrase B/HSP90 domain protein	Bacteroides sp. 2_1_33B
D0TJT3	ATPase/histidine kinase/DNA gyrase B/HSP90 domain protein	Bacteroides sp. 2_1_33B
D0TLB7	ATPase/histidine kinase/DNA gyrase B/HSP90 domain protein	Bacteroides sp. 2_1_22
D0TSZ4	ATPase/histidine kinase/DNA gyrase B/HSP90 domain protein	Bacteroides sp. 2_1_22
D0TU84	ATPase/histidine kinase/DNA gyrase B/HSP90 domain protein	Bacteroides sp. 2_1_22
D0TVL8	ATPase/histidine kinase/DNA gyrase B/HSP90 domain protein	Bacteroides sp. 2_1_22
D0TYF3	ATPase/histidine kinase/DNA gyrase B/HSP90 domain protein	Bacteroides sp. 2_1_22
D1JY16	ATPase/histidine kinase/DNA gyrase B/HSP90 domain protein	Bacteroides sp. 3_1_33FAA
D1K0V3	ATPase/histidine kinase/DNA gyrase B/HSP90 domain protein	Bacteroides sp. 3_1_33FAA
D1K301	ATPase/histidine kinase/DNA gyrase B/HSP90 domain protein	Bacteroides sp. 3_1_33FAA
D1K3H0	ATPase/histidine kinase/DNA gyrase B/HSP90 domain protein	Bacteroides sp. 3_1_33FAA
D1K3V9	ATPase/histidine kinase/DNA gyrase B/HSP90 domain protein	Bacteroides sp. 3_1_33FAA
D1K653	ATPase/histidine kinase/DNA gyrase B/HSP90 domain protein	Bacteroides sp. 3_1_33FAA
D1Y660	ATPase/histidine kinase/DNA gyrase B/HSP90 domain protein	Pyramidobacter piscolens W5455
D3AJR2	ATPase/histidine kinase/DNA gyrase B/HSP90 domain protein	Hungatella hathewayi DSM 13479
D3IG82	ATPase/histidine kinase/DNA gyrase B/HSP90 domain protein	Prevotella sp. oral taxon 317 str. F0108
D3IJY7	ATPase/histidine kinase/DNA gyrase B/HSP90 domain protein	Prevotella sp. oral taxon 317 str. F0108
D3IJZ1	ATPase/histidine kinase/DNA gyrase B/HSP90 domain protein	Prevotella sp. oral taxon 317 str. F0108
D4BDB0	ATPase/histidine kinase/DNA gyrase B/HSP90 domain protein	Citrobacter youngae ATCC 29220
D4C4Y8	ATPase/histidine kinase/DNA gyrase B/HSP90 domain protein	Providencia rettgeri DSM 1131
D4DMT2	ATPase/histidine kinase/DNA gyrase B/HSP90 domain protein	Neisseria elongata subsp. glycolytica ATCC 29315
D4W9G9	ATPase/histidine kinase/DNA gyrase B/HSP90 domain protein	Bacteroides ovatus SD CMC 3f
D4WAI4	ATPase/histidine kinase/DNA gyrase B/HSP90 domain protein	Bacteroides ovatus SD CMC 3f
D4WBG0	ATPase/histidine kinase/DNA gyrase B/HSP90 domain protein	Bacteroides ovatus SD CMC 3f
D4WDG2	ATPase/histidine kinase/DNA gyrase B/HSP90 domain protein	Bacteroides ovatus SD CMC 3f
D4WII8	ATPase/histidine kinase/DNA gyrase B/HSP90 domain protein	Bacteroides ovatus SD CMC 3f
D4WJT2	ATPase/histidine kinase/DNA gyrase B/HSP90 domain protein	Bacteroides ovatus SD CMC 3f
D4WKU9	ATPase/histidine kinase/DNA gyrase B/HSP90 domain protein	Bacteroides ovatus SD CMC 3f
D4WP82	ATPase/histidine kinase/DNA gyrase B/HSP90 domain protein	Bacteroides ovatus SD CMC 3f
D5Q515	ATPase/histidine kinase/DNA gyrase B/HSP90 domain protein	Clostridioides difficile NAP08
D6ZJ64	ATPase/histidine kinase/DNA gyrase B/HSP90 domain protein	Mobiluncus curtisii (strain ATCC 43063 / DSM 2711 / V125)
D7V8I2	ATPase/histidine kinase/DNA gyrase B/HSP90 domain protein	Lactobacillus plantarum subsp. plantarum ATCC 14917 = JCM 1149 = CGMCC 1.2437
E0Q526	ATPase/histidine kinase/DNA gyrase B/HSP90 domain protein	Bifidobacterium dentium ATCC 27679
E0Q8G7	ATPase/histidine kinase/DNA gyrase B/HSP90 domain protein	Bifidobacterium dentium ATCC 27679
E0Q9R5	ATPase/histidine kinase/DNA gyrase B/HSP90 domain protein	Bifidobacterium dentium ATCC 27679
E0QA42	ATPase/histidine kinase/DNA gyrase B/HSP90 domain protein	Bifidobacterium dentium ATCC 27679
E2MXF5	ATPase/histidine kinase/DNA gyrase B/HSP90 domain protein	Corynebacterium amycolatum SK46
E2N7H5	ATPase/histidine kinase/DNA gyrase B/HSP90 domain protein	Bacteroides cellulosilyticus DSM 14838
E2N8F7	ATPase/histidine kinase/DNA gyrase B/HSP90 domain protein	Bacteroides cellulosilyticus DSM 14838
E2N8M2	ATPase/histidine kinase/DNA gyrase B/HSP90 domain protein	Bacteroides cellulosilyticus DSM 14838
E2N932	ATPase/histidine kinase/DNA gyrase B/HSP90 domain protein	Bacteroides cellulosilyticus DSM 14838
E2N9D9	ATPase/histidine kinase/DNA gyrase B/HSP90 domain protein	Bacteroides cellulosilyticus DSM 14838
E2NDR9	ATPase/histidine kinase/DNA gyrase B/HSP90 domain protein	Bacteroides cellulosilyticus DSM 14838
E2NDS7	ATPase/histidine kinase/DNA gyrase B/HSP90 domain protein	Bacteroides cellulosilyticus DSM 14838
E2NFV8	ATPase/histidine kinase/DNA gyrase B/HSP90 domain protein	Bacteroides cellulosilyticus DSM 14838
E2NKY6	ATPase/histidine kinase/DNA gyrase B/HSP90 domain protein	Bacteroides cellulosilyticus DSM 14838
E2NLW1	ATPase/histidine kinase/DNA gyrase B/HSP90 domain protein	Bacteroides cellulosilyticus DSM 14838
E2SGS8	ATPase/histidine kinase/DNA gyrase B/HSP90 domain protein	Erysipelotrichaceae bacterium 3_1_53
E2ZHY3	ATPase/histidine kinase/DNA gyrase B/HSP90 domain protein	Faecalibacterium cf. prausnitzii KLE1255
E4VS22	ATPase/histidine kinase/DNA gyrase B/HSP90 domain protein	Bacteroides fragilis 3_1_12
E4VSB9	ATPase/histidine kinase/DNA gyrase B/HSP90 domain protein	Bacteroides fragilis 3_1_12
E4VSS9	ATPase/histidine kinase/DNA gyrase B/HSP90 domain protein	Bacteroides fragilis 3_1_12
E4VVJ3	ATPase/histidine kinase/DNA gyrase B/HSP90 domain protein	Bacteroides fragilis 3_1_12
E4VXI2	ATPase/histidine kinase/DNA gyrase B/HSP90 domain protein	Bacteroides fragilis 3_1_12
E4VZB3	ATPase/histidine kinase/DNA gyrase B/HSP90 domain protein	Bacteroides fragilis 3_1_12
E4W1N1	ATPase/histidine kinase/DNA gyrase B/HSP90 domain protein	Bacteroides fragilis 3_1_12
E4W3C7	ATPase/histidine kinase/DNA gyrase B/HSP90 domain protein	Bacteroides fragilis 3_1_12
E6GN79	ATPase/histidine kinase/DNA gyrase B/HSP90 domain protein	Enterococcus faecalis TX0027
E6K612	ATPase/histidine kinase/DNA gyrase B/HSP90 domain protein	Prevotella buccae ATCC 33574
E6K811	ATPase/histidine kinase/DNA gyrase B/HSP90 domain protein	Prevotella buccae ATCC 33574
E6MMB5	ATPase/histidine kinase/DNA gyrase B/HSP90 domain protein	Prevotella salivae DSM 15606
E6MR96	ATPase/histidine kinase/DNA gyrase B/HSP90 domain protein	Prevotella salivae DSM 15606
E7RM17	ATPase/histidine kinase/DNA gyrase B/HSP90 domain protein	Prevotella oralis ATCC 33269
E7S8N1	ATPase/histidine kinase/DNA gyrase B/HSP90 domain protein	Streptococcus australis ATCC 700641
E8JTP9	ATPase/histidine kinase/DNA gyrase B/HSP90 domain protein	Streptococcus cristatus ATCC 51100
E8K1W3	ATPase/histidine kinase/DNA gyrase B/HSP90 domain protein	Streptococcus infantis ATCC 700779
E8K7H3	ATPase/histidine kinase/DNA gyrase B/HSP90 domain protein	Streptococcus parasanguinis ATCC 903
E8KCS6	ATPase/histidine kinase/DNA gyrase B/HSP90 domain protein	Streptococcus peroris ATCC 700780
F0H6P9	ATPase/histidine kinase/DNA gyrase B/HSP90 domain protein	Prevotella denticola CRIS 18C-A
F2KTV1	ATPase/histidine kinase/DNA gyrase B/HSP90 domain protein	Prevotella denticola (strain F0289)
F3PQN5	ATPase/histidine kinase/DNA gyrase B/HSP90 domain protein	Bacteroides fluxus YIT 12057
F3PQY3	ATPase/histidine kinase/DNA gyrase B/HSP90 domain protein	Bacteroides fluxus YIT 12057
F3PRI3	ATPase/histidine kinase/DNA gyrase B/HSP90 domain protein	Bacteroides fluxus YIT 12057
F3PSW2	ATPase/histidine kinase/DNA gyrase B/HSP90 domain protein	Bacteroides fluxus YIT 12057
F3QPT8	ATPase/histidine kinase/DNA gyrase B/HSP90 domain protein	Paraprevotella xylaniphila YIT 11841
F9P501	ATPase/histidine kinase/DNA gyrase B/HSP90 domain protein	Streptococcus constellatus subsp. pharyngis SK1060 = CCUG 46377
G5SRW9	ATPase/histidine kinase/DNA gyrase B/HSP90 domain protein	Paraprevotella clara YIT 11840
G6AZL8	ATPase/histidine kinase/DNA gyrase B/HSP90 domain protein	Prevotella stercorea DSM 18206
J7T6U9	ATPase/histidine kinase/DNA gyrase B/HSP90 domain protein	Clostridium sporogenes (strain ATCC 15579)
K4ZHB6	ATPase/histidine kinase/DNA gyrase B/HSP90 domain protein	Paenibacillus alvei (strain ATCC 6344 / DSM 29 / NBRC 3343 / NCIMB 9371 / NCTC 6352)
L1PT92	ATPase/histidine kinase/DNA gyrase B/HSP90 domain protein	Anaerostipes hadrus DSM 3319
S0F9B5	ATPase/histidine kinase/DNA gyrase B/HSP90 domain protein	Bacteroides coprophilus DSM 18228 = JCM 13818
S4CWY5	ATPase/histidine kinase/DNA gyrase B/HSP90 domain protein	Enterococcus faecalis 13-SD-W-01
S4EFT0	ATPase/histidine kinase/DNA gyrase B/HSP90 domain protein	Enterococcus faecalis 13-SD-W-01
U2C2R4	ATPase/histidine kinase/DNA gyrase B/HSP90 domain protein	[Clostridium] symbiosum ATCC 14940
U2DM06	ATPase/histidine kinase/DNA gyrase B/HSP90 domain protein	[Clostridium] symbiosum ATCC 14940
U2K8Q4	ATPase/histidine kinase/DNA gyrase B/HSP90 domain protein	Ruminococcus callidus ATCC 27760
U2M6Q1	ATPase/histidine kinase/DNA gyrase B/HSP90 domain protein	Ruminococcus callidus ATCC 27760
U2M775	ATPase/histidine kinase/DNA gyrase B/HSP90 domain protein	Ruminococcus callidus ATCC 27760
W1Q2X5	ATPase/histidine kinase/DNA gyrase B/HSP90 domain protein	Abiotrophia defectiva ATCC 49176
C0FWF4	ATPase/histidine kinase/DNA gyrase B/HSP90 domain protein (Fragment)	Roseburia inulinivorans DSM 16841
D3AIR9	ATPase/histidine kinase/DNA gyrase B/HSP90 domain protein (Fragment)	Hungatella hathewayi DSM 13479
D4WHX3	ATPase/histidine kinase/DNA gyrase B/HSP90 domain protein (Fragment)	Bacteroides ovatus SD CMC 3f
E2N797	ATPase/histidine kinase/DNA gyrase B/HSP90 domain protein (Fragment)	Bacteroides cellulosilyticus DSM 14838
E2NJ01	ATPase/histidine kinase/DNA gyrase B/HSP90 domain protein (Fragment)	Bacteroides cellulosilyticus DSM 14838
E2NJD5	ATPase/histidine kinase/DNA gyrase B/HSP90 domain protein (Fragment)	Bacteroides cellulosilyticus DSM 14838
F3PVC9	ATPase/histidine kinase/DNA gyrase B/HSP90 domain protein (Fragment)	Bacteroides fluxus YIT 12057
A0A132ZA22	ATP-binding protein	Enterococcus faecium
A0A133CNG9	ATP-binding protein	Enterococcus faecium
A0A1I2JSF4	ATP-binding protein	Clostridium cadaveris
A0A1I2MFY4	ATP-binding protein	Clostridium cadaveris
A0A269XFB8	ATP-binding protein	Staphylococcus pasteuri
A0A2N6QDV7	ATP-binding protein	Staphylococcus pettenkoferi
A0A2S4GUM0	ATP-binding protein	Blautia producta
A0A2T4LRK3	ATP-binding protein	Staphylococcus cohnii
A0A2T4PU94	ATP-binding protein	Staphylococcus vitulinus
A0A3E3AIW1	ATP-binding protein	Erysipelatoclostridium ramosum
A0A3P6KEZ6	ATP-binding protein	Lacrimispora indolis
A0A410PRU3	ATP-binding protein	Clostridium sp. JN-9
A0A413J6L6	ATP-binding protein	Tyzzerella nexilis
A0A415U4Z5	ATP-binding protein	Anaerobutyricum hallii
A0A415U7J2	ATP-binding protein	Anaerobutyricum hallii
A0A415UAL7	ATP-binding protein	Anaerobutyricum hallii
A0A426SYX7	ATP-binding protein	Schaalia georgiae
A0A5R9MMN5	ATP-binding protein	Ruminococcus sp. KGMB03662
A0A031FNS2	ATP-binding region ATPase domain protein	Microbacterium oleivorans
C8WL88	ATP-binding region ATPase domain protein	Eggerthella lenta (strain ATCC 25559 / DSM 2243 / JCM 9979 / NCTC 11813 / VPI 0255)
E6UCC8	ATP-binding region ATPase domain protein	Ruminococcus albus (strain ATCC 27210 / DSM 20455 / JCM 14654 / NCDO 2250 / 7)
E6UDQ3	ATP-binding region ATPase domain protein	Ruminococcus albus (strain ATCC 27210 / DSM 20455 / JCM 14654 / NCDO 2250 / 7)
E6UH41	ATP-binding region ATPase domain protein	Ruminococcus albus (strain ATCC 27210 / DSM 20455 / JCM 14654 / NCDO 2250 / 7)
F2JNZ6	ATP-binding region ATPase domain protein	Cellulosilyticum lentocellum (strain ATCC 49066 / DSM 5427 / NCIMB 11756 / RHM5)
F2JPB7	ATP-binding region ATPase domain protein	Cellulosilyticum lentocellum (strain ATCC 49066 / DSM 5427 / NCIMB 11756 / RHM5)
A0A173ZZ77	ATP-binding region ATPase domain-containing protein	Hungatella hathewayi
A0A379LR61	ATP-dependent transcriptional activator malT	Enterobacter agglomerans
A0A484YHJ2	ATP-dependent transcriptional activator malT	Serratia liquefaciens
A0A484YIV7	ATP-dependent transcriptional activator malT	Serratia liquefaciens
A0A3M8B638	ATP-dependent transcriptional regulator	Brevibacillus agri
K0V4B1	ATP-dependent transcriptional regulator (Fragment)	Mycolicibacterium fortuitum subsp. fortuitum DSM 46621 = ATCC 6841
W3ZXH3	ATP-dependent transcriptional regulator protein-like protein	Rhodococcus rhodochrous ATCC 21198
C0C300	Autoinducer 2 ABC transporter	[Clostridium] hylemonae DSM 15053
C0C2I7	Autoinducer 2 ABC transporter substrate-binding protein	[Clostridium] hylemonae DSM 15053
A0A6I2IRS1	Autoinducer 2 ABC transporter substrate-binding protein LsrB	Enterobacteriaceae bacterium RIT711
A0A6I4KDE6	Autoinducer 2 ABC transporter substrate-binding protein LsrB	Enterobacteriaceae bacterium TzEc013
A0A0P0FUQ7	Autoinducer 2 sensor kinase/phosphatase LuxQ	Bacteroides thetaiotaomicron
A0A0Q2MG31	Autoinducer 2 sensor kinase/phosphatase LuxQ	Vibrio furnissii
A0A120L375	Autoinducer 2 sensor kinase/phosphatase LuxQ	Vibrio fluvialis
A0A1L9KY64	Autoinducer 2 sensor kinase/phosphatase LuxQ	Vibrio fluvialis
A0A5C5X9J8	Autoinducer 2 sensor kinase/phosphatase LuxQ	Rubinisphaera italica
A0A5C5XLF0	Autoinducer 2 sensor kinase/phosphatase LuxQ	Rubinisphaera italica
D2Y9K2	Autoinducer 2 sensor kinase/phosphatase LuxQ	Vibrio mimicus VM603
S7I6G7	Autoinducer 2 sensor kinase/phosphatase LuxQ	Vibrio fluvialis PG41
A0A0Q2SGB9	Autoinducer 2-binding periplasmic protein LuxP	Vibrio furnissii
A0A0Q2UW31	Autoinducer 2-binding periplasmic protein LuxP	Vibrio furnissii
A0A0Q2Y656	Autoinducer 2-binding periplasmic protein LuxP	Vibrio furnissii
A0A0X8LJI4	Autoinducer 2-binding periplasmic protein LuxP	Vibrio fluvialis
A0A1L9KXL4	Autoinducer 2-binding periplasmic protein LuxP	Vibrio fluvialis
A0A1L9KYC6	Autoinducer 2-binding periplasmic protein LuxP	Vibrio fluvialis
A0A1L9L0D9	Autoinducer 2-binding periplasmic protein LuxP	Vibrio fluvialis
D0I5A9	Autoinducer 2-binding periplasmic protein LuxP	Grimontia hollisae CIP 101886
D0I783	Autoinducer 2-binding periplasmic protein LuxP	Grimontia hollisae CIP 101886
D0I931	Autoinducer 2-binding periplasmic protein LuxP	Grimontia hollisae CIP 101886
D0IA75	Autoinducer 2-binding periplasmic protein LuxP	Grimontia hollisae CIP 101886
D2Y9K3	Autoinducer 2-binding periplasmic protein LuxP	Vibrio mimicus VM603
D2Y9S3	Autoinducer 2-binding periplasmic protein LuxP	Vibrio mimicus VM603
D2YBZ7	Autoinducer 2-binding periplasmic protein LuxP	Vibrio mimicus VM603
Q87GU4	Autoinducer 2-binding periplasmic protein LuxP	Vibrio parahaemolyticus serotype O3:K6 (strain RIMD 2210633)
Q87H81	Autoinducer 2-binding periplasmic protein LuxP	Vibrio parahaemolyticus serotype O3:K6 (strain RIMD 2210633)
S7I4D4	Autoinducer 2-binding periplasmic protein LuxP	Vibrio fluvialis PG41
S7JHG8	Autoinducer 2-binding periplasmic protein LuxP	Vibrio fluvialis PG41
A7B0G4	Autoinducer 2-binding protein lsrB	Ruminococcus gnavus (strain ATCC 29149 / VPI C7-9)
A0A1T4VUU0	Autoinducer 2-binding protein LsrB	Succinivibrio dextrinosolvens DSM 3072
A0A2X0V548	Autoinducer 2-binding protein lsrB	Anaerobiospirillum thomasii
A0A2X0VWV5	Autoinducer 2-binding protein LsrB	Anaerobiospirillum thomasii
A0A345PJV5	Autoinducer 2-binding protein LsrB	Oceanobacillus sp. 160
A0A378E811	Autoinducer 2-binding protein LsrB	Klebsiella pneumoniae subsp. rhinoscleromatis
A0A484XC44	Autoinducer 2-binding protein lsrB	Serratia liquefaciens
A0A484YRK7	Autoinducer 2-binding protein LsrB	Serratia liquefaciens
A0A484YUA8	Autoinducer 2-binding protein lsrB	Serratia liquefaciens
B0NES6	Autoinducer 2-binding protein LsrB	Clostridium scindens (strain ATCC 35704 / DSM 5676 / VPI 13733 / 19)
B0P8Y1	Autoinducer 2-binding protein LsrB	Anaerotruncus colihominis DSM 17241
C0BWS5	Autoinducer 2-binding protein LsrB	[Clostridium] hylemonae DSM 15053
C5EKT6	Autoinducer 2-binding protein LsrB	Clostridiales bacterium 1_7_47FAA
C8NFA1	Autoinducer 2-binding protein LsrB	Granulicatella adiacens ATCC 49175
G5HL75	Autoinducer 2-binding protein LsrB	[Clostridium] citroniae WAL-17108
V5A7I5	Autoinducer 2-binding protein LsrB	Enterobacter cloacae S611
X4RDF0	Autoinducer 2-binding protein LsrB	Trueperella pyogenes
A0A2N5AMD2	Autoinducer 2-binding protein LsrB (Fragment)	Klebsiella variicola
A0A2N5AN26	Autoinducer 2-binding protein LsrB (Fragment)	Klebsiella variicola
A0A1V0GYG9	Autoinducer synthesis	Paracoccus yeei
A0A017H5X7	Autolysin response regulator	Fusobacterium necrophorum subsp. funduliforme B35
Q8RGR6	Autolysin response regulator	Fusobacterium nucleatum subsp. nucleatum (strain ATCC 25586 / CIP 101130 / JCM 8532 / LMG 13131)
E3HL89	Bacterial regulatory helix-turn-helix protein, LysR family protein 113	Achromobacter xylosoxidans (strain A8)
E3HM91	Bacterial regulatory helix-turn-helix protein, LysR family protein 115	Achromobacter xylosoxidans (strain A8)
E3HMB0	Bacterial regulatory helix-turn-helix protein, LysR family protein 117	Achromobacter xylosoxidans (strain A8)
E3HFB6	Bacterial regulatory helix-turn-helix protein, LysR family protein 23	Achromobacter xylosoxidans (strain A8)
E3HFF5	Bacterial regulatory helix-turn-helix protein, LysR family protein 25	Achromobacter xylosoxidans (strain A8)
E3HJZ0	Bacterial regulatory helix-turn-helix protein, LysR family protein 58	Achromobacter xylosoxidans (strain A8)
Q5FLE3	Bacteriocin production-related histidine kinase	Lactobacillus acidophilus (strain ATCC 700396 / NCK56 / N2 / NCFM)
I4Z9V6	Beta-ketoacyl-ACP synthase III	Prevotella bivia DSM 20514
Q9KBW0	BH1814 protein	Bacillus halodurans (strain ATCC BAA-125 / DSM 18197 / FERM 7344 / JCM 9153 / C-125)
Q9I2F8	Binding protein component of ABC ribose transporter	Pseudomonas aeruginosa (strain ATCC 15692 / DSM 22644 / CIP 104116 / JCM 14847 / LMG 12228 / 1C / PRS 111 / PA
A0A0H4WLU5	C4-dicarboxylate transport transcriptional regulatory protein DctD	Bordetella hinzii
A0A653B3K3	C4-dicarboxylate transport transcriptional regulatory protein DctD	Pseudomonas oleovorans
A0A653B3S8	C4-dicarboxylate transport transcriptional regulatory protein DctD	Pseudomonas oleovorans
E3HHP5	C4-dicarboxylate transport transcriptional regulatory protein DctD	Achromobacter xylosoxidans (strain A8)
A0A0Q2R609	CAI-1 autoinducer synthase	Vibrio furnissii
A0A120L3A7	CAI-1 autoinducer synthase	Vibrio fluvialis
S0FI36	Chain length determinant protein	Ruminiclostridium cellobioparum subsp. termitidis CT1112
WP_019987375.1	CHASE3 domain-containing protein	[Rudanella lutea]
A0A077HIN3	Chemotaxis protein CheY	Corynebacterium ureicelerivorans
A0A087D737	Chemotaxis protein CheY	Bifidobacterium scardovii
A0A0A2DXQ8	Chemotaxis protein CheY	Porphyromonas sp. COT-239 OH1446
A0A1L9KUZ0	Chemotaxis protein CheY	Vibrio fluvialis
A0KH30	Chemotaxis protein CheY	Aeromonas hydrophila subsp. hydrophila (strain ATCC 7966 / DSM 30187 / JCM 1027 / KCTC 2358 / NCIMB 9240)
W8R0L5	Chemotaxis protein CheY	Bacillus pumilus
F7U4R7	Chemotaxis receiver protein	Agrobacterium tumefaciens F2
A0A653B2V1	Chemotaxis regulator-transmits chemoreceptor signals to flagelllar motor components CheY	Pseudomonas oleovorans
J9USK1	Chemotaxis response regulator CheY	Brachyspira pilosicoli B2904
Q182U3	Clostridium difficile binary toxin regulatory gene, LytTR family	Clostridioides difficile (strain 630)
G0I989	ComD	Streptococcus pseudopneumoniae (strain IS7493)
J1NRL6	ComD	Streptococcus pneumoniae 2070335
A8B008	Competence response regulator ComE	Streptococcus gordonii (strain Challis / ATCC 35105 / BCRC 15272 / CH1 / DL1 / V288)
D4ET59	Conjugal transfer protein TraA	Enterococcus faecalis R712
A0A0D7M3Q1	Copper response regulator transcription factor CusR	Citrobacter freundii
A0A5B0TBD6	Copper response regulator transcription factor CusR	Citrobacter portucalensis
A0A6I4KE07	Copper response regulator transcription factor CusR	Enterobacteriaceae bacterium TzEc013
A0A0P8IH21	Copper response regulator transcription factor PcoR	Enterobacter hormaechei
A0A0P8I9M4	Copper/silver response regulator transcription factor SilR	Citrobacter freundii
A0A2X3VJ43	Cro/CI family transcriptional regulator	Streptococcus lutetiensis
I6TDE3	Cro/CI family transcriptional regulator	Enterococcus hirae (strain ATCC 9790 / DSM 20160 / JCM 8729 / LMG 6399 / NBRC 3181 / NCIMB 6459 / NCDO 1258)
R3TWP1	Cro/CI family transcriptional regulator	Enterococcus caccae ATCC BAA-1240
A0A132ZDD5	Cro/Cl family transcriptional regulator	Enterococcus faecium
A0A120LHR6	DarB family beta-ketosynthase	Alcaligenes xylosoxydans xylosoxydans
A0A2S9WGI8	DarB family beta-ketosynthase	Bacillus halotolerans
A0A2U2BM32	DarB family beta-ketosynthase	Alcaligenes faecalis
I4ZA48	DarB family beta-ketosynthase	Prevotella bivia DSM 20514
C6W0K3	Diverse 7TM receptor transmembrane region	Dyadobacter fermentans (strain ATCC 700827 / DSM 18053 / NS114)
M0MSG4	DNA binding protein (Fragment)	Halococcus morrhuae DSM 1307
A0A085AG88	DNA-binding heavy metal response regulator	Trabulsiella guamensis ATCC 49490
M2YH18	DNA-binding heavy metal response regulator	Kocuria palustris PEL
C0WWW7	DNA-binding helix-turn-helix protein	Lactobacillus fermentum ATCC 14931
C0X4X6	DNA-binding helix-turn-helix protein	Enterococcus faecalis TX0104
C0XIA3	DNA-binding helix-turn-helix protein	Lactobacillus hilgardii DSM 20176 = ATCC 8290
C2CY38	DNA-binding helix-turn-helix protein	Lactobacillus brevis subsp. gravesensis ATCC 27305
C2EP03	DNA-binding helix-turn-helix protein	Lactobacillus ultunensis DSM 16047
C2EP92	DNA-binding helix-turn-helix protein	Lactobacillus ultunensis DSM 16047
C2EQ71	DNA-binding helix-turn-helix protein	Lactobacillus ultunensis DSM 16047
C2F8X9	DNA-binding helix-turn-helix protein	Lactobacillus paracasei subsp. paracasei ATCC 25302
C2FAV2	DNA-binding helix-turn-helix protein	Lactobacillus paracasei subsp. paracasei ATCC 25302
C2FAZ4	DNA-binding helix-turn-helix protein	Lactobacillus paracasei subsp. paracasei ATCC 25302
C2FE22	DNA-binding helix-turn-helix protein	Lactobacillus paracasei subsp. paracasei ATCC 25302
C2JU96	DNA-binding helix-turn-helix protein	Lactobacillus rhamnosus LMS2-1
C2JUM5	DNA-binding helix-turn-helix protein	Lactobacillus rhamnosus LMS2-1
C2JYY9	DNA-binding helix-turn-helix protein	Lactobacillus rhamnosus LMS2-1
C2K1H9	DNA-binding helix-turn-helix protein	Lactobacillus rhamnosus LMS2-1
C5RBU8	DNA-binding helix-turn-helix protein	Weissella paramesenteroides ATCC 33313
C7XJL2	DNA-binding helix-turn-helix protein	Lactobacillus crispatus 125-2-CHN
C7XJR9	DNA-binding helix-turn-helix protein	Lactobacillus crispatus 125-2-CHN
C7XJZ5	DNA-binding helix-turn-helix protein	Lactobacillus crispatus 125-2-CHN
D4ETX9	DNA-binding helix-turn-helix protein	Enterococcus faecalis R712
D4YEY1	DNA-binding helix-turn-helix protein	Aerococcus viridans ATCC 11563 = CCUG 4311
D4YU90	DNA-binding helix-turn-helix protein	Lactobacillus amylolyticus DSM 11664
D7VDB3	DNA-binding helix-turn-helix protein	Lactobacillus plantarum subsp. plantarum ATCC 14917 = JCM 1149 = CGMCC 1.2437
E6GGR3	DNA-binding helix-turn-helix protein	Enterococcus faecalis TX0027
E6GI54	DNA-binding helix-turn-helix protein	Enterococcus faecalis TX0027
E7S7P6	DNA-binding helix-turn-helix protein	Streptococcus australis ATCC 700641
E7S7X2	DNA-binding helix-turn-helix protein	Streptococcus australis ATCC 700641
E7S9D9	DNA-binding helix-turn-helix protein	Streptococcus australis ATCC 700641
E7S9W1	DNA-binding helix-turn-helix protein	Streptococcus australis ATCC 700641
E8JN50	DNA-binding helix-turn-helix protein	Streptococcus equinus ATCC 9812
E8JRX7	DNA-binding helix-turn-helix protein	Streptococcus equinus ATCC 9812
E8JS89	DNA-binding helix-turn-helix protein	Streptococcus cristatus ATCC 51100
E8JXE5	DNA-binding helix-turn-helix protein	Streptococcus cristatus ATCC 51100
E8K648	DNA-binding helix-turn-helix protein	Streptococcus parasanguinis ATCC 903
E8K6C1	DNA-binding helix-turn-helix protein	Streptococcus parasanguinis ATCC 903
E8K7P6	DNA-binding helix-turn-helix protein	Streptococcus parasanguinis ATCC 903
E8K926	DNA-binding helix-turn-helix protein	Streptococcus parasanguinis ATCC 903
E8K9E4	DNA-binding helix-turn-helix protein	Streptococcus peroris ATCC 700780
E8KDE2	DNA-binding helix-turn-helix protein	Streptococcus peroris ATCC 700780
F0EGK3	DNA-binding helix-turn-helix protein	Enterococcus casseliflavus ATCC 12755
F0EH49	DNA-binding helix-turn-helix protein	Enterococcus casseliflavus ATCC 12755
F0EJS7	DNA-binding helix-turn-helix protein	Enterococcus casseliflavus ATCC 12755
F0EJS9	DNA-binding helix-turn-helix protein	Enterococcus casseliflavus ATCC 12755
F0EKH7	DNA-binding helix-turn-helix protein	Enterococcus casseliflavus ATCC 12755
F0EKN7	DNA-binding helix-turn-helix protein	Enterococcus casseliflavus ATCC 12755
F0EME1	DNA-binding helix-turn-helix protein	Enterococcus casseliflavus ATCC 12755
F9P8U9	DNA-binding helix-turn-helix protein	Streptococcus constellatus subsp. pharyngis SK1060 = CCUG 46377
F9PAB1	DNA-binding helix-turn-helix protein	Streptococcus constellatus subsp. pharyngis SK1060 = CCUG 46377
I0SBK1	DNA-binding helix-turn-helix protein	Streptococcus anginosus subsp. whileyi CCUG 39159
I0SIJ4	DNA-binding helix-turn-helix protein	Streptococcus anginosus subsp. whileyi CCUG 39159
J6LGT7	DNA-binding helix-turn-helix protein	Enterococcus faecalis ERV116
S4CST8	DNA-binding helix-turn-helix protein	Enterococcus faecalis 13-SD-W-01
S4CWX2	DNA-binding helix-turn-helix protein	Enterococcus faecalis 13-SD-W-01
S4DAL8	DNA-binding helix-turn-helix protein	Enterococcus faecalis 13-SD-W-01
U1X836	DNA-binding helix-turn-helix protein	Aneurinibacillus aneurinilyticus ATCC 12856
U1WRF1	DNA-binding helix-turn-helix protein (Fragment)	Aneurinibacillus aneurinilyticus ATCC 12856
A0A085JB42	DNA-binding protein	Tatumella ptyseos ATCC 33301
A0A0E2UD12	DNA-binding protein	Streptococcus parauberis
A0A132P327	DNA-binding protein	Enterococcus faecium
A0A0B2XN34	DNA-binding protein, XRE family	Lactobacillus curvatus
A0A4R6GEF6	DNA-binding response OmpR family regulator	Microbacterium sp. BK668
A0A023Y8A9	DNA-binding response regulator	Stenotrophomonas rhizophila
A0A0H3HEZ9	DNA-binding response regulator	Klebsiella oxytoca (strain ATCC 8724 / DSM 4798 / JCM 20051 / NBRC 3318 / NRRL B-199 / KCTC 1686)
A0A0P0FQM4	DNA-binding response regulator	Bacteroides thetaiotaomicron
A0A0X8P0I3	DNA-binding response regulator	Alcaligenes xylosoxydans xylosoxydans
A0A109XW19	DNA-binding response regulator	Alcaligenes xylosoxydans xylosoxydans
A0A136QI55	DNA-binding response regulator	Pseudomonas monteilii
A0A179PYT9	DNA-binding response regulator	Enterobacter hormaechei
A0A1C1ZQZ8	DNA-binding response regulator	Lactobacillus reuteri
A0A1D2LWC3	DNA-binding response regulator	Brochothrix thermosphacta
A0A1U7L7P8	DNA-binding response regulator	Butyricimonas synergistica
A0A1U7LFT7	DNA-binding response regulator	Butyricimonas synergistica
A0A1V0H8R3	DNA-binding response regulator	Streptococcus salivarius
A0A1X0TQ23	DNA-binding response regulator	Staphylococcus sciuri
A0A1Y4JM19	DNA-binding response regulator	Bacteroides clarus
A0A1Y4T2M1	DNA-binding response regulator	Massilimicrobiota timonensis
A0A222RIR4	DNA-binding response regulator	Enterobacter hormaechei
A0A264C3J8	DNA-binding response regulator	Klebsiella variicola
A0A269XFD2	DNA-binding response regulator	Staphylococcus pasteuri
A0A2J0PTD2	DNA-binding response regulator	Enterobacter hormaechei
A0A2K4DJZ9	DNA-binding response regulator	Staphylococcus pettenkoferi
A0A2T0C9M2	DNA-binding response regulator	Bacillus pumilus
A0A2T0C9V7	DNA-binding response regulator	Bacillus pumilus
A0A2T0CBC1	DNA-binding response regulator	Bacillus pumilus
A0A2T0CCG9	DNA-binding response regulator	Bacillus pumilus
A0A2T0CFX9	DNA-binding response regulator	Bacillus pumilus
A0A2T4LRK0	DNA-binding response regulator	Staphylococcus cohnii
A0A2T4PU05	DNA-binding response regulator	Staphylococcus vitulinus
A0A2U2BH46	DNA-binding response regulator	Alcaligenes faecalis
A0A328I107	DNA-binding response regulator	Enterobacter hormaechei
A0A345PLM0	DNA-binding response regulator	Oceanobacillus sp. 160
A0A399MBS4	DNA-binding response regulator	Pseudomonas monteilii
A0A3A9Y2A4	DNA-binding response regulator	Lactobacillus acidophilus
A0A3A9Y402	DNA-binding response regulator	Lactobacillus acidophilus
A0A3E2EPZ1	DNA-binding response regulator	Adlercreutzia equolifaciens
A0A3E2EQS6	DNA-binding response regulator	Adlercreutzia equolifaciens
A0A3E2ETC5	DNA-binding response regulator	Adlercreutzia equolifaciens
A0A3E3ALM0	DNA-binding response regulator	Erysipelatoclostridium ramosum
A0A3E4WH93	DNA-binding response regulator	Bacteroides plebeius
A0A3E4WL08	DNA-binding response regulator	Bacteroides plebeius
A0A3M8B468	DNA-binding response regulator	Brevibacillus agri
A0A3Q9UJE4	DNA-binding response regulator	Acidipropionibacterium jensenii
A0A3R8R2F5	DNA-binding response regulator	Schaalia georgiae
A0A412MXF5	DNA-binding response regulator	Bacteroides clarus
A0A412X3I5	DNA-binding response regulator	Butyricimonas virosa
A0A418IKK6	DNA-binding response regulator	Staphylococcus xylosus
A0A437UTH4	DNA-binding response regulator	Coriobacteriales bacterium OH1046
A0A4Y4IB74	DNA-binding response regulator	Lysinibacillus fusiformis
D7ICW1	DNA-binding response regulator	Bacteroides sp. 1_1_14
D7IDP3	DNA-binding response regulator	Bacteroides sp. 1_1_14
D7J2V7	DNA-binding response regulator	Bacteroides sp. D22
D7JZL1	DNA-binding response regulator	Bacteroides sp. 3_1_23
D7K140	DNA-binding response regulator	Bacteroides sp. 3_1_23
F2QG60	DNA-binding response regulator	Streptococcus oralis (strain Uo5)
G4Q7A2	DNA-binding response regulator	Acidaminococcus intestini (strain RyC-MR95)
U5P6G0	DNA-binding response regulator	Streptococcus sp. I-P16
A0A2N5ACW3	DNA-binding response regulator (Fragment), OmpR family	Klebsiella variicola
G4D778	DNA-binding response regulator (Fragment),VraR	Peptoniphilus indolicus ATCC 29427
A4VPZ8	DNA-binding response regulator CzrR, OmpR family	Pseudomonas stutzeri (strain A1501)
D7IQW3	DNA-binding response regulator CzrR, OmpR family	Bacteroides sp. 3_1_19
D6KJI8	DNA-binding response regulator TrcR, OmpR family	Veillonella sp. 3_1_44
A0A069CXE3	DNA-binding response regulator, AraC family	Bacteroides graminisolvens DSM 19988 = JCM 15093
D4VG98	DNA-binding response regulator, AraC family	Bacteroides xylanisolvens SD CC 1b
D4VHP4	DNA-binding response regulator, AraC family	Bacteroides xylanisolvens SD CC 1b
D4VRH7	DNA-binding response regulator, AraC family	Bacteroides xylanisolvens SD CC 1b
W6NYC2	DNA-binding response regulator, AraC family	Bacteroides xylanisolvens SD CC 1b
W6NYX8	DNA-binding response regulator, AraC family	Bacteroides xylanisolvens SD CC 1b
W6PCL7	DNA-binding response regulator, AraC family	Bacteroides xylanisolvens SD CC 1b
A0A0D7LBL2	DNA-binding response regulator, OmpR family	Citrobacter freundii
A0A0D7LBZ8	DNA-binding response regulator, OmpR family	Citrobacter freundii
A0A0M1G518	DNA-binding response regulator, OmpR family	Enterobacter asburiae
A0A136QDG2	DNA-binding response regulator, OmpR family	Pseudomonas monteilii
A0A177KRL5	DNA-binding response regulator, OmpR family	Pseudomonas monteilii
A0A177KW49	DNA-binding response regulator, OmpR family	Pseudomonas monteilii
A0A1S8D3N3	DNA-binding response regulator, OmpR family	Roseomonas mucosa
A0A1S8D5L9	DNA-binding response regulator, OmpR family	Roseomonas mucosa
A0A1Y4QQG5	DNA-binding response regulator, OmpR family	Erysipelatoclostridium sp. An15
A0A1Y4QQV5	DNA-binding response regulator, OmpR family	Erysipelatoclostridium sp. An15
A0A1Y4QS96	DNA-binding response regulator, OmpR family	Erysipelatoclostridium sp. An15
A0A1Y4ST99	DNA-binding response regulator, OmpR family	Massilimicrobiota timonensis
A0A1Y4T1P0	DNA-binding response regulator, OmpR family	Massilimicrobiota timonensis
A0A255SP60	DNA-binding response regulator, OmpR family	Prevotella bryantii
A0A2C5UUS3	DNA-binding response regulator, OmpR family	Raoultella planticola
A0A2G4TZI5	DNA-binding response regulator, OmpR family	Yersinia bercovieri
A0A2N6Q4F6	DNA-binding response regulator, OmpR family	Prevotella timonensis
A0A2V4G7G5	DNA-binding response regulator, OmpR family	Serratia marcescens
A0A2X2ED22	DNA-binding response regulator, OmpR family	Raoultella planticola
A0A2X2PZG0	DNA-binding response regulator, OmpR family	Raoultella planticola
A0A3E3A999	DNA-binding response regulator, OmpR family	Erysipelatoclostridium ramosum
A0A3E3AJ16	DNA-binding response regulator, OmpR family	Erysipelatoclostridium ramosum
A0A3E3EII4	DNA-binding response regulator, OmpR family	Erysipelatoclostridium ramosum
A0A3E4PC27	DNA-binding response regulator, OmpR family	Parabacteroides sp. 20_3
A0A437UVS6	DNA-binding response regulator, OmpR family	Coriobacteriales bacterium OH1046
A0A443VDY8	DNA-binding response regulator, OmpR family	Raoultella planticola
A0A443VFY7	DNA-binding response regulator, OmpR family	Raoultella planticola
D6LGJ0	DNA-binding response regulator, OmpR family	Fusobacterium periodonticum 1_1_41FAA
E7G5J0	DNA-binding response regulator, OmpR family	Coprobacillus cateniformis
G4CW05	DNA-binding response regulator, OmpR family	Cutibacterium avidum ATCC 25577
K0UTG9	DNA-binding response regulator, OmpR family	Mycolicibacterium fortuitum subsp. fortuitum DSM 46621 = ATCC 6841
A0A1H1SIC4	DNA-binding response regulator, OmpR family, contains REC and winged-helix (WHTH) domain	Microbacterium paraoxydans
A0A1H2Z1H4	DNA-binding response regulator, OmpR family, contains REC and winged-helix (WHTH) domain	Bacteroides faecis MAJ27
A0A1H2ZT76	DNA-binding response regulator, OmpR family, contains REC and winged-helix (WHTH) domain	Bacteroides faecis MAJ27
A0A1K1QUQ2	DNA-binding response regulator, OmpR family, contains REC and winged-helix (WHTH) domain	Selenomonas ruminantium
A0A109XXG4	DNA-binding response regulator,OmpR family	Alcaligenes xylosoxydans xylosoxydans
A0A1L3FJN1	DNA-binding response regulator,OmpR family	Bradyrhizobium japonicum
A0A1Y2JRT4	DNA-binding response regulator,OmpR family	Bradyrhizobium japonicum
A0A415G057	DNA-binding response regulator,OmpR family	Bacteroides xylanisolvens
F9D8B2	DNA-binding response regulator/sensor histidine kinase	Prevotella nigrescens ATCC 33563
Q7MTY1	DNA-binding response regulator/sensor histidine kinase	Porphyromonas gingivalis (strain ATCC BAA-308 / W83)
D5EY03	DNA-binding sensor histidine kinase/response regulator	Prevotella ruminicola (strain ATCC 19189 / JCM 8958 / 23)
A0A0H3FNB8	DNA-binding transcriptional activator CusR	Klebsiella aerogenes (strain ATCC 13048 / DSM 30053 / JCM 1235 / KCTC 2190 / NBRC 13534 / NCIMB 10102 / NCTC 10006)
A0A2X2TXA2	DNA-binding transcriptional activator CusR	Citrobacter freundii
A0A378E950	DNA-binding transcriptional activator CusR	Klebsiella pneumoniae subsp. rhinoscleromatis
A0A381GR53	DNA-binding transcriptional activator CusR	Citrobacter freundii
W0ARK1	DNA-binding transcriptional activator CusR	Escherichia albertii KF1
A0A0E2C230	DNA-binding transcriptional regulator	Lactobacillus casei A2-362
A8AL72	DNA-binding transcriptional regulator NtrC	Citrobacter koseri (strain ATCC BAA-895 / CDC 4225-83 / SGSC4696)
A0A0H3H1Q7	DNA-binding transcriptional regulator QseB, OmpR family	Klebsiella oxytoca (strain ATCC 8724 / DSM 4798 / JCM 20051 / NBRC 3318 / NRRL B-199 / KCTC 1686)
A0A1G6Y7M5	DNA-binding transcriptional regulator, LysR family	Pseudomonas alcaliphila
A0A1G7K3S0	DNA-binding transcriptional regulator, LysR family	Pseudomonas alcaliphila
A0A1G7LJP7	DNA-binding transcriptional regulator, LysR family	Pseudomonas alcaliphila
A0A1G7PE95	DNA-binding transcriptional regulator, LysR family	Pseudomonas alcaliphila
A0A1N6ZE56	DNA-binding transcriptional regulator, LysR family	Aeromonas veronii
A0A1X7E8M1	DNA-binding transcriptional regulator, LysR family	Cellulosimicrobium cellulans J1
A0A653B5C5	DNA-binding transcriptional regulator, LysR family	Pseudomonas oleovorans
A0A653B5X7	DNA-binding transcriptional regulator, LysR family	Pseudomonas oleovorans
A0A5C5XGH2	DNA-binding transcriptional response regulator	Rubinisphaera italica
U2J6M1	DoxX family, membrane protein YphA	Sphingobacterium paucimobilis HER1398
A0A250E3C4	D-ribose ABC transporter receptor	Geobacillus stearothermophilus
C0C6M8	D-ribose ABC transporter substrate-binding protein	[Clostridium] hylemonae DSM 15053
A0A0D7LEW2	D-ribose ABC transporter substrate-binding protein	Citrobacter freundii
A0A1D2LGT4	D-ribose ABC transporter substrate-binding protein	Brochothrix thermosphacta
A0A1W6HN02	D-ribose ABC transporter substrate-binding protein	Bacillus vallismortis
A0A1Z1SYS8	D-ribose ABC transporter substrate-binding protein	Proteus mirabilis
A0A243LWE1	D-ribose ABC transporter substrate-binding protein	Bacillus thuringiensis subsp. jegathesan
A0A250E3C1	D-ribose ABC transporter substrate-binding protein	Geobacillus stearothermophilus
A0A2G4U2B1	D-ribose ABC transporter substrate-binding protein	Yersinia bercovieri
A0A2T4LT71	D-ribose ABC transporter substrate-binding protein	Staphylococcus cohnii
A0A2T4PTB0	D-ribose ABC transporter substrate-binding protein	Staphylococcus vitulinus
A0A2T4RU16	D-ribose ABC transporter substrate-binding protein	Staphylococcus sciuri
A0A328HWI6	D-ribose ABC transporter substrate-binding protein	Enterobacter hormaechei
A0A3A9XU06	D-ribose ABC transporter substrate-binding protein	Lactobacillus acidophilus
A0A3S4W932	D-ribose ABC transporter substrate-binding protein	Acidipropionibacterium jensenii
A0A3S9QN88	D-ribose ABC transporter substrate-binding protein	Trueperella pyogenes
A0A418ILV3	D-ribose ABC transporter substrate-binding protein	Staphylococcus xylosus
A0A4V7TTW1	D-ribose ABC transporter substrate-binding protein	Bacillus amyloliquefaciens
A0A5N1I9Z3	D-ribose ABC transporter substrate-binding protein	Lactobacillus jensenii
Q6ABP8	D-ribose ABC transporter substrate-binding protein	Cutibacterium acnes (strain DSM 16379 / KPA171202)
A0A2N5A493	D-ribose ABC transporter substrate-binding protein (Fragment)	Klebsiella variicola
A0A0H0B9H9	D-ribose ABC transporter substrate-binding protein RbsB	Enterobacter asburiae
A0A0T6R1X6	D-ribose ABC transporter substrate-binding protein RbsB	Aeromonas veronii
A0A0H3N3F9	D-ribose ABC transporter, substrate-binding protein	Clostridioides difficile (strain CD196)
C9YIB0	D-ribose ABC transporter, substrate-binding protein	Clostridioides difficile (strain R20291)
E1W3W1	D-ribose transporter subunit	Haemophilus parainfluenzae (strain T3T1)
B7LK96	D-ribose transporter subunit periplasmic-binding compoent of ABC superfamily	Escherichia fergusonii (strain ATCC 35469 / DSM 13698 / CDC 0568-73)
E3PV73	D-ribose transporter subunit periplasmic-binding compoent of ABC superfamily	Acetoanaerobium sticklandii (strain ATCC 12662 / DSM 519 / JCM 1433 / NCIMB 10654)
A0A023RHH1	D-ribose transporter subunit RbsB	Aeromonas media WS
A0A0D7M2S2	D-ribose transporter subunit RbsB	Citrobacter freundii
A0A0F6B955	D-ribose transporter subunit RbsB	Salmonella typhimurium (strain 14028s / SGSC 2262)
A0A0F6TYA8	D-ribose transporter subunit RbsB	Citrobacter amalonaticus Y19
A0A0H3FNS6	D-ribose transporter subunit RbsB	Klebsiella aerogenes (strain ATCC 13048 / DSM 30053 / JCM 1235 / KCTC 2190 / NBRC 13534 / NCIMB 10102 / NCTC 10006)
A0A0H3H102	D-ribose transporter subunit RbsB	Klebsiella oxytoca (strain ATCC 8724 / DSM 4798 / JCM 20051 / NBRC 3318 / NRRL B-199 / KCTC 1686)
A0A0T9PHN5	D-ribose transporter subunit RbsB	Yersinia kristensenii
A0A0U1HPT8	D-ribose transporter subunit RbsB	Yersinia rohdei
A0A125Y5B6	D-ribose transporter subunit RbsB	Aeromonas caviae
A0A380PQG6	D-ribose transporter subunit RbsB	Yersinia frederiksenii
A0A380PVW1	D-ribose transporter subunit RbsB	Yersinia frederiksenii
A0A433RQD2	D-ribose transporter subunit RbsB	Kurthia sp. 3B1D
A8FI54	D-ribose transporter subunit RbsB	Bacillus pumilus (strain SAFR-032)
Q8XAW6	D-ribose transporter subunit RbsB	Escherichia coli O157:H7
R8AS20	D-ribose transporter subunit RbsB	Plesiomonas shigelloides 302-73
W0AU03	D-ribose transporter subunit RbsB	Escherichia albertii KF1
W0AUT1	D-ribose transporter subunit RbsB	Escherichia albertii KF1
W0LCW5	D-ribose transporter subunit RbsB	Chania multitudinisentens RB-25
A0A173WI75	D-ribose-binding periplasmic protein	Mitsuokella jalaludinii
A0A174DPV7	D-ribose-binding periplasmic protein	Blautia wexlerae
A0A174PJR6	D-ribose-binding periplasmic protein	Blautia wexlerae
A0A2X0VA17	D-ribose-binding periplasmic protein	Anaerobiospirillum thomasii
A0A2X0WHK0	D-ribose-binding periplasmic protein	Anaerobiospirillum thomasii
A0A2X2EHG7	D-ribose-binding periplasmic protein	Raoultella planticola
A0A349IBJ8	D-ribose-binding periplasmic protein	Enterobacter agglomerans
A0A377FQ33	D-ribose-binding periplasmic protein	Exiguobacterium aurantiacum
A0A377T7V5	D-ribose-binding periplasmic protein	Raoultella planticola
A0A377TBI4	D-ribose-binding periplasmic protein	Raoultella planticola
A0A378GDB4	D-ribose-binding periplasmic protein	Kluyvera ascorbata
A0A379AAL5	D-ribose-binding periplasmic protein	Enterobacter agglomerans
A0A3E1JKG5	D-ribose-binding periplasmic protein	Streptococcus parauberis
A0A484YJZ1	D-ribose-binding periplasmic protein	Serratia liquefaciens
A0A484YYM1	D-ribose-binding periplasmic protein	Serratia liquefaciens
A0A564VJU0	D-ribose-binding periplasmic protein	Bifidobacterium longum subsp. infantis
A3N2X0	D-ribose-binding periplasmic protein	Actinobacillus pleuropneumoniae serotype 5b (strain L20)
B2PUY1	D-ribose-binding periplasmic protein	Providencia stuartii ATCC 25827
B6XK50	D-ribose-binding periplasmic protein	Providencia alcalifaciens DSM 30120
C0AYS8	D-ribose-binding periplasmic protein	Proteus penneri ATCC 35198
C3WFV9	D-ribose-binding periplasmic protein	Fusobacterium mortiferum ATCC 9817
C6JQT7	D-ribose-binding periplasmic protein	Fusobacterium varium ATCC 27725
D1P783	D-ribose-binding periplasmic protein	Providencia rustigianii DSM 4541
D2ZI50	D-ribose-binding periplasmic protein	Enterobacter cancerogenus ATCC 35316
D4BJ84	D-ribose-binding periplasmic protein	Citrobacter youngae ATCC 29220
D4C5W2	D-ribose-binding periplasmic protein	Providencia rettgeri DSM 1131
D4FB04	D-ribose-binding periplasmic protein	Edwardsiella tarda ATCC 23685
E5YMP0	D-ribose-binding periplasmic protein	Enterobacteriaceae bacterium 9_2_54FAA
G9Y9B1	D-ribose-binding periplasmic protein	Hafnia alvei ATCC 51873
G9Z1Q4	D-ribose-binding periplasmic protein	Yokenella regensburgei ATCC 43003
L1MEU8	D-ribose-binding periplasmic protein	Corynebacterium durum F0235
L1QER4	D-ribose-binding periplasmic protein	Clostridium celatum DSM 1785
Q1R4I1	D-ribose-binding periplasmic protein	Escherichia coli (strain UTI89 / UPEC)
S3IKZ9	D-ribose-binding periplasmic protein	Cedecea davisae DSM 4568
U1Y4M5	D-ribose-binding periplasmic protein	Aneurinibacillus aneurinilyticus ATCC 12856
A0A380JMR9	D-ribose-binding protein	Streptococcus dysgalactiae subsp. dysgalactiae
A0A380JWA6	D-ribose-binding protein	Streptococcus dysgalactiae subsp. dysgalactiae
A0A3F3DQW9	D-ribose-binding protein	Clostridium botulinum Bf
B9DUX0	D-ribose-binding protein	Streptococcus uberis (strain ATCC BAA-854 / 0140J)
C4IBY8	D-ribose-binding protein	Clostridium butyricum E4 str. BoNT E BL5262
C5UW67	D-ribose-binding protein	Clostridium botulinum E1 str. 'BoNT E Beluga'
G0I9Q7	D-ribose-binding protein	Streptococcus pseudopneumoniae (strain IS7493)
Q5FJ23	D-ribose-binding protein	Lactobacillus acidophilus (strain ATCC 700396 / NCK56 / N2 / NCFM)
A0A087B2H7	D-ribose-binding protein RbsB	Bifidobacterium catenulatum subsp. kashiwanohense JCM 15439 = DSM 21854
A0A087DDZ3	D-ribose-binding protein RbsB	Bifidobacterium scardovii
A0A133KX71	D-ribose-binding protein rbsB	Bifidobacterium breve
A0A4R0VE96	D-ribose-binding protein rbsB	Bifidobacterium longum subsp. longum
K4Z7F0	D-ribose-binding protein RbsB	Paenibacillus alvei (strain ATCC 6344 / DSM 29 / NBRC 3343 / NCIMB 9371 / NCTC 6352)
A0A3E2ERW1	DUF3365 domain-containing protein	Adlercreutzia equolifaciens
Q98BG7	Enoyl CoA hydratase	Mesorhizobium japonicum (strain LMG 29417 / CECT 9101 / MAFF 303099)
Q7LXQ1	Enoyl CoA hydratase (PaaF-2)	Saccharolobus solfataricus (strain ATCC 35092 / DSM 1617 / JCM 11322 / P2)
Q97VK0	Enoyl CoA hydratase (PaaF-7)	Saccharolobus solfataricus (strain ATCC 35092 / DSM 1617 / JCM 11322 / P2)
A0A2T4PUY2	Enoyl-CoA hydratase	Staphylococcus vitulinus
A0A2T4RT08	Enoyl-CoA hydratase	Staphylococcus sciuri
A0A3F3GZ55	Enoyl-CoA hydratase	Acinetobacter radioresistens NIPH 2130
A0A4Y9QGW6	Enoyl-CoA hydratase	Blastococcus sp. CT_GayMR16
A7MMD7	Enoyl-CoA hydratase	Cronobacter sakazakii (strain ATCC BAA-894)
A8RJI0	Enoyl-CoA hydratase	Clostridium bolteae (strain ATCC BAA-613 / WAL 16351)
E5YBW1	Enoyl-CoA hydratase	Enterobacteriaceae bacterium 9_2_54FAA
E7GHD5	Enoyl-CoA hydratase	[Clostridium] symbiosum WAL-14163
F7UUQ6	Enoyl-CoA hydratase	Eggerthella sp. (strain YY7918)
F7V8P7	Enoyl-CoA hydratase	Clostridium sp. (strain SY8519)
G5HRY4	Enoyl-CoA hydratase	[Clostridium] citroniae WAL-17108
K0YIZ6	Enoyl-CoA hydratase	Slackia piriformis YIT 12062
K8NXZ6	Enoyl-CoA hydratase	Afipia clevelandensis ATCC 49720
K8P7V7	Enoyl-CoA hydratase	Afipia clevelandensis ATCC 49720
K8P7X1	Enoyl-CoA hydratase	Afipia clevelandensis ATCC 49720
K8PJG3	Enoyl-CoA hydratase	Afipia clevelandensis ATCC 49720
K8PND0	Enoyl-CoA hydratase	Afipia clevelandensis ATCC 49720
N9GJX6	Enoyl-CoA hydratase	Acinetobacter haemolyticus NIPH 261
N9H4B9	Enoyl-CoA hydratase	Acinetobacter lwoffii ATCC 9957 = CIP 70.31
N9HBH6	Enoyl-CoA hydratase	Acinetobacter lwoffii ATCC 9957 = CIP 70.31
N9UYQ6	Enoyl-CoA hydratase	[Clostridium] innocuum 2959
R0CQC2	Enoyl-CoA hydratase	[Clostridium] clostridioforme 90A6
R8W606	Enoyl-CoA hydratase	Butyricicoccus pullicaecorum 1.2
R8YXU8	Enoyl-CoA hydratase	Acinetobacter lactucae
R8YYJ4	Enoyl-CoA hydratase	Acinetobacter lactucae
R8Z001	Enoyl-CoA hydratase	Acinetobacter lactucae
U2HI41	Enoyl-CoA hydratase	Sphingobacterium paucimobilis HER1398
U2ZAC2	Enoyl-CoA hydratase	Streptococcus intermedius SK54 = ATCC 27335
U5F896	Enoyl-CoA hydratase	Erysipelotrichaceae bacterium 5_2_54FAA
A0A023RKJ0	Enoyl-CoA hydratase	Aeromonas media WS
A0A031FWP6	Enoyl-CoA hydratase	Microbacterium oleivorans
A0A075JER8	Enoyl-CoA hydratase	Dermacoccus nishinomiyaensis
A0A0D1NIM1	Enoyl-CoA hydratase	Bradyrhizobium elkanii
A0A0D1NPB6	Enoyl-CoA hydratase	Bradyrhizobium elkanii
A0A0D1NS15	Enoyl-CoA hydratase	Bradyrhizobium elkanii
A0A0D1P483	Enoyl-CoA hydratase	Bradyrhizobium elkanii
A0A0D1PL14	Enoyl-CoA hydratase	Bradyrhizobium elkanii
A0A0D7L3E6	Enoyl-CoA hydratase	Enterobacter hormaechei
A0A0H3DZJ5	Enoyl-CoA hydratase	Bacillus atrophaeus (strain 1942)
A0A0H3E1M9	Enoyl-CoA hydratase	Bacillus atrophaeus (strain 1942)
A0A0H3E4K4	Enoyl-CoA hydratase	Bacillus atrophaeus (strain 1942)
A0A0H4WN64	Enoyl-CoA hydratase	Bordetella hinzii
A0A0Q2MJT6	Enoyl-CoA hydratase	Vibrio furnissii
A0A0T9PXZ8	Enoyl-CoA hydratase	Yersinia kristensenii
A0A0U1HVR4	Enoyl-CoA hydratase	Yersinia rohdei
A0A0X8LIZ8	Enoyl-CoA hydratase	Vibrio fluvialis
A0A109XWA0	Enoyl-CoA hydratase	Alcaligenes xylosoxydans xylosoxydans
A0A136QGQ1	Enoyl-CoA hydratase	Pseudomonas monteilii
A0A136QMH7	Enoyl-CoA hydratase	Pseudomonas monteilii
A0A150H9W7	Enoyl-CoA hydratase	Brevibacterium ravenspurgense
A0A1H1RD92	Enoyl-CoA hydratase	Microbacterium paraoxydans
A0A1I2JTU3	Enoyl-CoA hydratase	Clostridium cadaveris
A0A1S8D2V1	Enoyl-CoA hydratase	Roseomonas mucosa
A0A1S8DA05	Enoyl-CoA hydratase	Roseomonas mucosa
A0A1V0GPJ4	Enoyl-CoA hydratase	Paracoccus yeei
A0A1W6AE63	Enoyl-CoA hydratase	Bacillus mycoides
A0A1W6HIF4	Enoyl-CoA hydratase	Bacillus vallismortis
A0A1W6HIK2	Enoyl-CoA hydratase	Bacillus vallismortis
A0A1Y2JDW2	Enoyl-CoA hydratase	Bradyrhizobium japonicum
A0A1Y2JF64	Enoyl-CoA hydratase	Bradyrhizobium japonicum
A0A1Y2JFZ6	Enoyl-CoA hydratase	Bradyrhizobium japonicum
A0A1Y2JNH0	Enoyl-CoA hydratase	Bradyrhizobium japonicum
A0A1Y2K022	Enoyl-CoA hydratase	Bradyrhizobium japonicum
A0A243LPV2	Enoyl-CoA hydratase	Bacillus thuringiensis subsp. jegathesan
A0A243M0J2	Enoyl-CoA hydratase	Bacillus thuringiensis subsp. jegathesan
A0A2G4U0W3	Enoyl-CoA hydratase	Yersinia bercovieri
A0A2I1R3X0	Enoyl-CoA hydratase	Gordonia terrae
A0A2I1RA00	Enoyl-CoA hydratase	Gordonia terrae
A0A2I1RAC2	Enoyl-CoA hydratase	Gordonia terrae
A0A2S4X3T2	Enoyl-CoA hydratase	Serratia marcescens
A0A2S9WFM8	Enoyl-CoA hydratase	Bacillus halotolerans
A0A2S9WLZ7	Enoyl-CoA hydratase	Bacillus halotolerans
A0A2S9WMW0	Enoyl-CoA hydratase	Bacillus halotolerans
A0A2T0CE17	Enoyl-CoA hydratase	Bacillus pumilus
A0A2T0CFW5	Enoyl-CoA hydratase	Bacillus pumilus
A0A2U2BIR1	Enoyl-CoA hydratase	Alcaligenes faecalis
A0A2V4A3Y9	Enoyl-CoA hydratase	Corynebacterium striatum
A0A315XUI1	Enoyl-CoA hydratase	Ruminococcus flavefaciens
A0A345PHZ8	Enoyl-CoA hydratase	Oceanobacillus sp. 160
A0A345PJP4	Enoyl-CoA hydratase	Oceanobacillus sp. 160
A0A374NDJ8	Enoyl-CoA hydratase	Anaerobutyricum hallii
A0A376F8Q2	Enoyl-CoA hydratase	Enterobacter asburiae
A0A378CQN0	Enoyl-CoA hydratase	Klebsiella pneumoniae subsp. rhinoscleromatis
A0A379AFC6	Enoyl-CoA hydratase	Enterobacter agglomerans
A0A379AFJ8	Enoyl-CoA hydratase	Enterobacter agglomerans
A0A380PW05	Enoyl-CoA hydratase	Yersinia frederiksenii
A0A399M3C9	Enoyl-CoA hydratase	Pseudomonas monteilii
A0A3A9J939	Enoyl-CoA hydratase	Aeromonas veronii
A0A3M8AIY0	Enoyl-CoA hydratase	Brevibacillus agri
A0A3M8AJ09	Enoyl-CoA hydratase	Brevibacillus agri
A0A3M8B951	Enoyl-CoA hydratase	Brevibacillus agri
A0A3N6B8S0	Enoyl-CoA hydratase	Bacillus endophyticus
A0A3N6Y6F6	Enoyl-CoA hydratase	Aeromonas jandaei
A0A3N9Y931	Enoyl-CoA hydratase	Aeromonas caviae
A0A3S0T9U9	Enoyl-CoA hydratase	Corynebacterium propinquum
A0A411HJ10	Enoyl-CoA hydratase	Pseudolysobacter antarcticus
A0A411HK59	Enoyl-CoA hydratase	Pseudolysobacter antarcticus
A0A411SZ85	Enoyl-CoA hydratase	Alcaligenes faecalis
A0A431LPC9	Enoyl-CoA hydratase	Candidatus Melainabacteria bacterium
A0A433RRQ7	Enoyl-CoA hydratase	Kurthia sp. 3B1D
A0A433RY75	Enoyl-CoA hydratase	Kurthia sp. 3B1D
A0A4P6USB9	Enoyl-CoA hydratase	Ureibacillus thermophilus
A0A4P6UU14	Enoyl-CoA hydratase	Ureibacillus thermophilus
A0A4P6UVW7	Enoyl-CoA hydratase	Ureibacillus thermophilus
A0A4P8XC33	Enoyl-CoA hydratase	Bacillus flexus
A0A4S3LPV6	Enoyl-CoA hydratase	Enterobacteriaceae bacterium ML5
A0A4S3PSE4	Enoyl-CoA hydratase	Bacillus timonensis
A0A4U3G6Q3	Enoyl-CoA hydratase	Stenotrophomonas rhizophila
A0A4U3GPM7	Enoyl-CoA hydratase	Stenotrophomonas rhizophila
A0A4U3GSN0	Enoyl-CoA hydratase	Stenotrophomonas rhizophila
A0A4V6WFA0	Enoyl-CoA hydratase	Arthrobacter sp. CAU 1506
A0A4V7TN74	Enoyl-CoA hydratase	Bacillus amyloliquefaciens
A0A4V7TNU2	Enoyl-CoA hydratase	Bacillus amyloliquefaciens
A0A4V7TT05	Enoyl-CoA hydratase	Bacillus amyloliquefaciens
A0A4Y4ICT1	Enoyl-CoA hydratase	Lysinibacillus fusiformis
A0A4Y4IJ27	Enoyl-CoA hydratase	Lysinibacillus fusiformis
A0A4Y9Q886	Enoyl-CoA hydratase	Blastococcus sp. CT_GayMR16
A0A5C2C997	Enoyl-CoA hydratase	Bacillus altitudinis
A0A5C2CBZ2	Enoyl-CoA hydratase	Bacillus altitudinis
A0A5C8IQN4	Enoyl-CoA hydratase	Bacillus amyloliquefaciens
A0A5C8IXY6	Enoyl-CoA hydratase	Bacillus amyloliquefaciens
A0A5K1N6V5	Enoyl-CoA hydratase	Bacillus altitudinis
A0A5R8ZTM6	Enoyl-CoA hydratase	Pseudomonas nitroreducens
A0A5R9AHE7	Enoyl-CoA hydratase	Pseudomonas nitroreducens
A0A6B9FV65	Enoyl-CoA hydratase	Methylobacterium mesophilicum SR1.6/6
A0A6I2IBJ2	Enoyl-CoA hydratase	Enterobacteriaceae bacterium RIT711
A0A6I4KLN5	Enoyl-CoA hydratase	Enterobacteriaceae bacterium TzEc013
A4VFQ5	Enoyl-CoA hydratase	Pseudomonas stutzeri (strain A1501)
A8FDY6	Enoyl-CoA hydratase	Bacillus pumilus (strain SAFR-032)
A8FG06	Enoyl-CoA hydratase	Bacillus pumilus (strain SAFR-032)
B2GKY0	Enoyl-CoA hydratase	Kocuria rhizophila (strain ATCC 9341 / DSM 348 / NBRC 103217 / DC2201)
C3PF63	Enoyl-CoA hydratase	Corynebacterium aurimucosum (strain ATCC 700975 / DSM 44827 / CN-1)
C4LH94	Enoyl-CoA hydratase	Corynebacterium kroppenstedtii (strain DSM 44385 / JCM 11950 / CIP 105744 / CCUG 35717)
C4WEP4	Enoyl-CoA hydratase	Ochrobactrum intermedium LMG 3301
D2ZCY5	Enoyl-CoA hydratase	Enterobacter cancerogenus ATCC 35316
D3FVB3	Enoyl-CoA hydratase	Bacillus pseudofirmus (strain OF4)
D3FWG6	Enoyl-CoA hydratase	Bacillus pseudofirmus (strain OF4)
D3FY04	Enoyl-CoA hydratase	Bacillus pseudofirmus (strain OF4)
D3FY09	Enoyl-CoA hydratase	Bacillus pseudofirmus (strain OF4)
E6JBY1	Enoyl-CoA hydratase	Dietzia cinnamea P4
F0KKV0	Enoyl-CoA hydratase	Acinetobacter calcoaceticus (strain PHEA-2)
F5R980	Enoyl-CoA hydratase	Methyloversatilis universalis (strain ATCC BAA-1314 / JCM 13912 / FAM5)
F7U4B4	Enoyl-CoA hydratase	Agrobacterium tumefaciens F2
F7UFQ8	Enoyl-CoA hydratase	Agrobacterium tumefaciens F2
G8MWX8	Enoyl-CoA hydratase	Geobacillus thermoleovorans CCB_US3_UF5
G8N4A6	Enoyl-CoA hydratase	Geobacillus thermoleovorans CCB_US3_UF5
G9Z6Y6	Enoyl-CoA hydratase	Yokenella regensburgei ATCC 43003
J7JBC2	Enoyl-CoA hydratase	Burkholderia cepacia GG4
J7JEZ4	Enoyl-CoA hydratase	Burkholderia cepacia GG4
K0UBH5	Enoyl-CoA hydratase	Mycolicibacterium fortuitum subsp. fortuitum DSM 46621 = ATCC 6841
K0UYN0	Enoyl-CoA hydratase	Mycolicibacterium fortuitum subsp. fortuitum DSM 46621 = ATCC 6841
K9AKP2	Enoyl-CoA hydratase	Brevibacterium casei S18
K9AYG6	Enoyl-CoA hydratase	Brevibacterium casei S18
L7K3X0	Enoyl-CoA hydratase	Gordonia rubripertincta NBRC 101908
L7K6F9	Enoyl-CoA hydratase	Gordonia rubripertincta NBRC 101908
L7KAH2	Enoyl-CoA hydratase	Gordonia rubripertincta NBRC 101908
M1SB76	Enoyl-CoA hydratase	Morganella morganii subsp. morganii KT
M2WD42	Enoyl-CoA hydratase	Kocuria palustris PEL
M5P6Y3	Enoyl-CoA hydratase	Bacillus sonorensis L12
M5P731	Enoyl-CoA hydratase	Bacillus sonorensis L12
M8EBP1	Enoyl-CoA hydratase	Brevibacillus borstelensis AK1
Q5WEK4	Enoyl-CoA hydratase	Bacillus clausii (strain KSM-K16)
Q7AK11	Enoyl-CoA hydratase	Bacillus halodurans (strain ATCC BAA-125 / DSM 18197 / FERM 7344 / JCM 9153 / C-125)
Q97HJ5	Enoyl-CoA hydratase	Clostridium acetobutylicum (strain ATCC 824 / DSM 792 / JCM 1419 / LMG 5710 / VKM B-1787)
Q97HJ9	Enoyl-CoA hydratase	Clostridium acetobutylicum (strain ATCC 824 / DSM 792 / JCM 1419 / LMG 5710 / VKM B-1787)
Q97VU5	Enoyl-CoA hydratase	Saccharolobus solfataricus (strain ATCC 35092 / DSM 1617 / JCM 11322 / P2)
Q9K9R3	Enoyl-CoA hydratase	Bacillus halodurans (strain ATCC BAA-125 / DSM 18197 / FERM 7344 / JCM 9153 / C-125)
S3IUI1	Enoyl-CoA hydratase	Cedecea davisae DSM 4568
U5L972	Enoyl-CoA hydratase	Bacillus infantis NRRL B-14911
U5L9T5	Enoyl-CoA hydratase	Bacillus infantis NRRL B-14911
U5LED3	Enoyl-CoA hydratase	Bacillus infantis NRRL B-14911
W0LDP1	Enoyl-CoA hydratase	Chania multitudinisentens RB-25
W7KSG5	Enoyl-CoA hydratase	Bacillus firmus DS1
R7Y6K1	Enoyl-CoA hydratase / carnithine racemase	Gordonia terrae C-6
R7YGG7	Enoyl-CoA hydratase / carnithine racemase	Gordonia terrae C-6
E3HMI0	Enoyl-CoA hydratase 2	Achromobacter xylosoxidans (strain A8)
B6IAE1	Enoyl-CoA hydratase PaaF	Escherichia coli (strain SE11)
Q9K8A5	Enoyl-CoA hydratase(3-hydroxybutyryl-CoA dehydratase)	Bacillus halodurans (strain ATCC BAA-125 / DSM 18197 / FERM 7344 / JCM 9153 / C-125)
E3HM92	Enoyl-CoA hydratase/3,2-trans-enoyl-CoA isomerase/3-hydroxyacyl-CoA dehydrogenase	Achromobacter xylosoxidans (strain A8)
D5DLR5	Enoyl-CoA hydratase/3-hydroxyacyl-CoA dehydrogenase	Bacillus megaterium (strain DSM 319)
D5V9L2	Enoyl-CoA hydratase/3-hydroxyacyl-CoA dehydrogenase FadB	Moraxella catarrhalis (strain BBH18)
A0A085AI43	Enoyl-CoA hydratase/carnithine racemase	Trabulsiella guamensis ATCC 49490
A0A1K1NW77	Enoyl-CoA hydratase/carnithine racemase	Ruminococcus flavefaciens
D4J7C3	Enoyl-CoA hydratase/carnithine racemase	Coprococcus catus GD/7
D4JAG4	Enoyl-CoA hydratase/carnithine racemase	Coprococcus catus GD/7
D4LF13	Enoyl-CoA hydratase/carnithine racemase	Ruminococcus champanellensis (strain DSM 18848 / JCM 17042 / KCTC 15320 / 18P13)
G4Q4P4	Enoyl-CoA hydratase/carnithine racemase	Acidaminococcus intestini (strain RyC-MR95)
R0DRU3	Enoyl-CoA hydratase/carnithine racemase	Ralstonia pickettii OR214
W7L0H3	Enoyl-CoA hydratase/carnithine racemase	Bacillus firmus DS1
A0A376F9N7	Enoyl-CoA hydratase/isomerase	Enterobacter asburiae
A0A5C8IYG8	Enoyl-CoA hydratase/isomerase	Bacillus amyloliquefaciens
A6M223	Enoyl-CoA hydratase/isomerase	Clostridium beijerinckii (strain ATCC 51743 / NCIMB 8052)
A6WWT3	Enoyl-CoA hydratase/isomerase	Ochrobactrum anthropi (strain ATCC 49188 / DSM 6882 / JCM 21032 / NBRC 15819 / NCTC 12168)
A6WX91	Enoyl-CoA hydratase/isomerase	Ochrobactrum anthropi (strain ATCC 49188 / DSM 6882 / JCM 21032 / NBRC 15819 / NCTC 12168)
B1FSQ6	Enoyl-CoA hydratase/isomerase	Paraburkholderia graminis (strain ATCC 700544 / DSM 17151 / LMG 18924 / NCIMB 13744 / C4D1M)
B1FTZ6	Enoyl-CoA hydratase/isomerase	Paraburkholderia graminis (strain ATCC 700544 / DSM 17151 / LMG 18924 / NCIMB 13744 / C4D1M)
B1GA25	Enoyl-CoA hydratase/isomerase	Paraburkholderia graminis (strain ATCC 700544 / DSM 17151 / LMG 18924 / NCIMB 13744 / C4D1M)
B1LX51	Enoyl-CoA hydratase/isomerase	Methylobacterium radiotolerans (strain ATCC 27329 / DSM 1819 / JCM 2831 / NBRC 15690 / NCIMB 10815 / 0-1)
B1M8T5	Enoyl-CoA hydratase/isomerase	Methylobacterium radiotolerans (strain ATCC 27329 / DSM 1819 / JCM 2831 / NBRC 15690 / NCIMB 10815 / 0-1)
B1ZCT5	Enoyl-CoA hydratase/isomerase	Methylorubrum populi (strain ATCC BAA-705 / NCIMB 13946 / BJ001)
C4WKI8	Enoyl-CoA hydratase/isomerase	Ochrobactrum intermedium LMG 3301
C6PR29	Enoyl-CoA hydratase/isomerase	Clostridium carboxidivorans P7
C7RDW3	Enoyl-CoA hydratase/isomerase	Anaerococcus prevotii (strain ATCC 9321 / DSM 20548 / JCM 6508 / PC1)
C8WI49	Enoyl-CoA hydratase/isomerase	Eggerthella lenta (strain ATCC 25559 / DSM 2243 / JCM 9979 / NCTC 11813 / VPI 0255)
C8WPU8	Enoyl-CoA hydratase/isomerase	Eggerthella lenta (strain ATCC 25559 / DSM 2243 / JCM 9979 / NCTC 11813 / VPI 0255)
D0IVW6	Enoyl-CoA hydratase/isomerase	Comamonas testosteroni (strain CNB-2)
D0J1E6	Enoyl-CoA hydratase/isomerase	Comamonas testosteroni (strain CNB-2)
D0J395	Enoyl-CoA hydratase/isomerase	Comamonas testosteroni (strain CNB-2)
D0J6T5	Enoyl-CoA hydratase/isomerase	Comamonas testosteroni (strain CNB-2)
D2RL82	Enoyl-CoA hydratase/isomerase	Acidaminococcus fermentans (strain ATCC 25085 / DSM 20731 / VR4)
E5VMC0	Enoyl-CoA hydratase/isomerase	Lachnospiraceae bacterium 5_1_63FAA
E6UAK0	Enoyl-CoA hydratase/isomerase	Ruminococcus albus (strain ATCC 27210 / DSM 20455 / JCM 14654 / NCDO 2250 / 7)
E6UAK3	Enoyl-CoA hydratase/isomerase	Ruminococcus albus (strain ATCC 27210 / DSM 20455 / JCM 14654 / NCDO 2250 / 7)
F0KK99	Enoyl-CoA hydratase/isomerase	Acinetobacter calcoaceticus (strain PHEA-2)
F7UEI2	Enoyl-CoA hydratase/isomerase	Agrobacterium tumefaciens F2
G2SX99	Enoyl-CoA hydratase/isomerase	Roseburia hominis (strain DSM 16839 / JCM 17582 / NCIMB 14029 / A2-183)
G8MY58	Enoyl-CoA hydratase/isomerase	Geobacillus thermoleovorans CCB_US3_UF5
G8N5F4	Enoyl-CoA hydratase/isomerase	Geobacillus thermoleovorans CCB_US3_UF5
J7J779	Enoyl-CoA hydratase/isomerase	Burkholderia cepacia GG4
M0MIW9	Enoyl-CoA hydratase/isomerase	Halococcus morrhuae DSM 1307
Q65IX2	Enoyl-CoA hydratase/isomerase	Bacillus licheniformis (strain ATCC 14580 / DSM 13 / JCM 2505 / NBRC 12200 / NCIMB 9375 / NRRL NRS-1264 / Gibson 46)
W4A3W0	Enoyl-CoA hydratase/isomerase	Rhodococcus rhodochrous ATCC 21198
W4A7H1	Enoyl-CoA hydratase/isomerase	Rhodococcus rhodochrous ATCC 21198
W4ABR3	Enoyl-CoA hydratase/isomerase	Rhodococcus rhodochrous ATCC 21198
W7KNJ6	Enoyl-CoA hydratase/isomerase	Bacillus firmus DS1
W7KVR3	Enoyl-CoA hydratase/isomerase	Bacillus firmus DS1
A0A085AIH9	Enoyl-CoA hydratase/isomerase (Fragment)	Trabulsiella guamensis ATCC 49490
C6Q286	Enoyl-CoA hydratase/isomerase (Fragment)	Clostridium carboxidivorans P7
A4VKU8	Enoyl-CoA hydratase/isomerase FadB1x	Pseudomonas stutzeri (strain A1501)
D5DAV7	Enoyl-CoA hydratase/isomerase family	Bacillus megaterium (strain DSM 319)
A0A0E1KTK7	Enoyl-CoA hydratase/isomerase family protein	Clostridium botulinum CDC_1436
A0A0M7ELH0	Enoyl-CoA hydratase/isomerase family protein	Alcaligenes faecalis
A0A1J1CXZ9	Enoyl-CoA hydratase/isomerase family protein	Clostridium botulinum
A0A3M8AVC9	Enoyl-CoA hydratase/isomerase family protein	Brevibacillus agri
A0A411T0D0	Enoyl-CoA hydratase/isomerase family protein	Alcaligenes faecalis
A0A4S3PKK8	Enoyl-CoA hydratase/isomerase family protein	Bacillus timonensis
A0A4S3PPE3	Enoyl-CoA hydratase/isomerase family protein	Bacillus timonensis
A0A4Y9QAE1	Enoyl-CoA hydratase/isomerase family protein	Blastococcus sp. CT_GayMR16
A0A4Y9RDN7	Enoyl-CoA hydratase/isomerase family protein	Brevundimonas sp. S30B
A0A5R9AG95	Enoyl-CoA hydratase/isomerase family protein	Pseudomonas nitroreducens
A1JHW3	Enoyl-CoA hydratase/isomerase family protein	Yersinia enterocolitica serotype O:8 / biotype 1B (strain NCTC 13174 / 8081)
B2PUH7	Enoyl-CoA hydratase/isomerase family protein	Providencia stuartii ATCC 25827
B6XHB6	Enoyl-CoA hydratase/isomerase family protein	Providencia alcalifaciens DSM 30120
B7HRG7	Enoyl-CoA hydratase/isomerase family protein	Bacillus cereus (strain AH187)
B7HS70	Enoyl-CoA hydratase/isomerase family protein	Bacillus cereus (strain AH187)
B7IJ22	Enoyl-CoA hydratase/isomerase family protein	Bacillus cereus (strain G9842)
B7IXC2	Enoyl-CoA hydratase/isomerase family protein	Bacillus cereus (strain G9842)
B9CYZ5	Enoyl-CoA hydratase/isomerase family protein	Campylobacter rectus RM3267
D0WJ63	Enoyl-CoA hydratase/isomerase family protein	Slackia exigua (strain ATCC 700122 / DSM 15923 / CIP 105133 / JCM 11022 / KCTC 5966 / S-7)
D1P0Z2	Enoyl-CoA hydratase/isomerase family protein	Providencia rustigianii DSM 4541
D1VRM9	Enoyl-CoA hydratase/isomerase family protein	Peptoniphilus lacrimalis 315-B
D2ZC01	Enoyl-CoA hydratase/isomerase family protein	Enterobacter cancerogenus ATCC 35316
D4C2I4	Enoyl-CoA hydratase/isomerase family protein	Providencia rettgeri DSM 1131
D4F8P2	Enoyl-CoA hydratase/isomerase family protein	Edwardsiella tarda ATCC 23685
D5DAR9	Enoyl-CoA hydratase/isomerase family protein	Bacillus megaterium (strain DSM 319)
D5DFP1	Enoyl-CoA hydratase/isomerase family protein	Bacillus megaterium (strain DSM 319)
D5P0B3	Enoyl-CoA hydratase/isomerase family protein	Corynebacterium ammoniagenes DSM 20306
D5Q128	Enoyl-CoA hydratase/isomerase family protein	Clostridioides difficile NAP08
D5Q567	Enoyl-CoA hydratase/isomerase family protein	Clostridioides difficile NAP08
E2MYS6	Enoyl-CoA hydratase/isomerase family protein	Corynebacterium amycolatum SK46
E7S0V3	Enoyl-CoA hydratase/isomerase family protein	Lautropia mirabilis ATCC 51599
E9SWJ0	Enoyl-CoA hydratase/isomerase family protein	Rhodococcus hoagii ATCC 33707
E9SWT7	Enoyl-CoA hydratase/isomerase family protein	Rhodococcus hoagii ATCC 33707
E9SYN0	Enoyl-CoA hydratase/isomerase family protein	Rhodococcus hoagii ATCC 33707
G9Y6E2	Enoyl-CoA hydratase/isomerase family protein	Hafnia alvei ATCC 51873
G9Z7D1	Enoyl-CoA hydratase/isomerase family protein	Yokenella regensburgei ATCC 43003
J7SXW1	Enoyl-CoA hydratase/isomerase family protein	Clostridium sporogenes (strain ATCC 15579)
L1QBV8	Enoyl-CoA hydratase/isomerase family protein	Brevundimonas diminuta 470-4
L1QQH3	Enoyl-CoA hydratase/isomerase family protein	Brevundimonas diminuta 470-4
S3JA88	Enoyl-CoA hydratase/isomerase family protein	Cedecea davisae DSM 4568
U1WEA6	Enoyl-CoA hydratase/isomerase family protein	Aneurinibacillus aneurinilyticus ATCC 12856
U1WZI9	Enoyl-CoA hydratase/isomerase family protein	Aneurinibacillus aneurinilyticus ATCC 12856
U2BVB7	Enoyl-CoA hydratase/isomerase family protein	[Clostridium] symbiosum ATCC 14940
V5AG38	Enoyl-CoA hydratase/isomerase family protein	Enterobacter cloacae S611
X8B389	Enoyl-CoA hydratase/isomerase family protein	Mycobacterium avium subsp. avium 2285 (R)
X8B628	Enoyl-CoA hydratase/isomerase family protein	Mycobacterium avium subsp. avium 2285 (R)
X8BBM4	Enoyl-CoA hydratase/isomerase family protein	Mycobacterium avium subsp. avium 2285 (R)
WP_019988972.1	enoyl-CoA hydratase/isomerase family protein	[Rudanella lutea]
E3HNE5	Enoyl-CoA hydratase/isomerase family protein 8	Achromobacter xylosoxidans (strain A8)
Q65LU4	Enoyl-CoA hydratase/isomerase YhaR	Bacillus licheniformis (strain ATCC 14580 / DSM 13 / JCM 2505 / NBRC 12200 / NCIMB 9375 / NRRL NRS-1264 / Gibson 46)
Q65IT7	Enoyl-CoA hydratase/isomerase YngF	Bacillus licheniformis (strain ATCC 14580 / DSM 13 / JCM 2505 / NBRC 12200 / NCIMB 9375 / NRRL NRS-1264 / Gibson 46)
Q65GE6	Enoyl-CoA hydratase/isomerase YsiB	Bacillus licheniformis (strain ATCC 14580 / DSM 13 / JCM 2505 / NBRC 12200 / NCIMB 9375 / NRRL NRS-1264 / Gibson 46)
A0A0H3FTD8	Enoyl-CoA hydratase-isomerase	Klebsiella aerogenes (strain ATCC 13048 / DSM 30053 / JCM 1235 / KCTC 2190 / NBRC 13534 / NCIMB 10102 / NCTC 10006)
A0A0H3HGG1	Enoyl-CoA hydratase-isomerase	Klebsiella oxytoca (strain ATCC 8724 / DSM 4798 / JCM 20051 / NBRC 3318 / NRRL B-199 / KCTC 1686)
A0A653BBR6	Enoyl-CoA hydratase-isomerase	Pseudomonas oleovorans
B7LRH7	Enoyl-CoA hydratase-isomerase	Escherichia fergusonii (strain ATCC 35469 / DSM 13698 / CDC 0568-73)
E3PXT7	Enoyl-CoA hydratase-isomerase	Acetoanaerobium sticklandii (strain ATCC 12662 / DSM 519 / JCM 1433 / NCIMB 10654)
A0A0Q2SIB6	Fis family transcriptional regulator	Vibrio furnissii
A0A136QB80	Fis family transcriptional regulator	Pseudomonas monteilii
A0A380ZC38	Fis family transcriptional regulator, ZraR	Bacteroides eggerthii
S7HYN1	Flagellar regulatory protein FleQ	Vibrio fluvialis PG41
A0A399M3K5	GAF domain-containing protein	Pseudomonas monteilii
A0A3S0FC77	GAF domain-containing protein	Candidatus Melainabacteria bacterium
A0A4R6GDQ2	GAF domain-containing protein	Microbacterium sp. BK668
WP_019986721.1	GAF domain-containing protein	[Rudanella lutea]
A0A5F0UHB4	GAF domain-containing sensor histidine kinase	Parabacteroides sp. P14
D2QJ68	GAF sensor hybrid histidine kinase	Spirosoma linguale (strain ATCC 33905 / DSM 74 / LMG 10896)
B1M2J7	GAF sensor signal transduction histidine kinase	Methylobacterium radiotolerans (strain ATCC 27329 / DSM 1819 / JCM 2831 / NBRC 15690 / NCIMB 10815 / 0-1)
B1ZK65	GAF sensor signal transduction histidine kinase	Methylorubrum populi (strain ATCC BAA-705 / NCIMB 13946 / BJ001)
W4PG40	GDP-mannose 4,6 dehydratase	Bacteroides pyogenes DSM 20611 = JCM 6294
A0A1L3NI26	GHKL domain protein	Clostridium botulinum
A0A1L3NJN3	GHKL domain protein	Clostridium botulinum
I0S833	GHKL domain protein	Streptococcus anginosus subsp. whileyi CCUG 39159
I0SA10	GHKL domain protein	Streptococcus anginosus subsp. whileyi CCUG 39159
I0SB50	GHKL domain protein	Streptococcus anginosus subsp. whileyi CCUG 39159
U2SZB4	GHKL domain protein	Olsenella profusa F0195
U2TWL1	GHKL domain protein	Olsenella profusa F0195
A0A074IXV2	GHKL domain-containing protein	Streptococcus salivarius
A0A174J9K5	GHKL domain-containing protein	Hungatella hathewayi
A0A174LZ78	GHKL domain-containing protein	Hungatella hathewayi
A0A1C1ZAZ6	GHKL domain-containing protein	Lactobacillus reuteri
A0A1D2LE18	GHKL domain-containing protein	Brochothrix thermosphacta
A0A1D2LXI3	GHKL domain-containing protein	Brochothrix thermosphacta
A0A1G5E876	GHKL domain-containing protein	Ruminococcus bromii
A0A1G5FW13	GHKL domain-containing protein	Ruminococcus bromii
A0A1G5I342	GHKL domain-containing protein	Ruminococcus bromii
A0A1H7F959	GHKL domain-containing protein	Pseudobutyrivibrio ruminis
A0A1K1MWQ0	GHKL domain-containing protein	Ruminococcus flavefaciens
A0A2S4GJ25	GHKL domain-containing protein	Blautia producta
A0A2U1BEN2	GHKL domain-containing protein	Agathobaculum butyriciproducens
A0A2U1BFR6	GHKL domain-containing protein	Agathobaculum butyriciproducens
A0A315XT18	GHKL domain-containing protein	Ruminococcus flavefaciens
A0A315Y0T5	GHKL domain-containing protein	Ruminococcus flavefaciens
A0A315Y1P5	GHKL domain-containing protein	Ruminococcus flavefaciens
A0A315YG95	GHKL domain-containing protein	Ruminococcus flavefaciens
A0A317RLI3	GHKL domain-containing protein	Eubacterium limosum
A0A317RPJ8	GHKL domain-containing protein	Eubacterium limosum
A0A317S0X4	GHKL domain-containing protein	Eubacterium limosum
A0A364UP20	GHKL domain-containing protein	Staphylococcus warneri
A0A3A9Y162	GHKL domain-containing protein	Lactobacillus acidophilus
A0A3A9YBD2	GHKL domain-containing protein	Lactobacillus acidophilus
A0A3E3AKT2	GHKL domain-containing protein	Erysipelatoclostridium ramosum
A0A3E3EGK6	GHKL domain-containing protein	Erysipelatoclostridium ramosum
A0A3S0L542	GHKL domain-containing protein	Staphylococcus equorum subsp. equorum
A0A410PKY9	GHKL domain-containing protein	Clostridium sp. JN-9
A0A412PIZ3	GHKL domain-containing protein	Solobacterium moorei
A0A413J6L1	GHKL domain-containing protein	Tyzzerella nexilis
A0A415TQX8	GHKL domain-containing protein	Anaerobutyricum hallii
A0A418IKK4	GHKL domain-containing protein	Staphylococcus xylosus
A0A437UTJ3	GHKL domain-containing protein	Coriobacteriales bacterium OH1046
A0A4R5DJS0	GHKL domain-containing protein	Dyadobacter sp. AR-3-6
A0A4Y9FDJ5	GHKL domain-containing protein	Streptococcus sp. WM07
A0A4Y9FJP9	GHKL domain-containing protein	Streptococcus sp. WM07
A0A516KL01	GHKL domain-containing protein	Bacillaceae bacterium TKL69
A0A517CF72	GHKL domain-containing protein	Staphylococcus sciuri
A0A5B0VUW6	GHKL domain-containing protein	Paenibacillus sp. B2(2019)
A0A5B0W5Y3	GHKL domain-containing protein	Paenibacillus sp. B2(2019)
A0A5B8T5E1	GHKL domain-containing protein	Leuconostoc lactis
A0A5C4NZ52	GHKL domain-containing protein	Streptococcus salivarius
A0A5C4P3J5	GHKL domain-containing protein	Streptococcus salivarius
A0A5C4P3S0	GHKL domain-containing protein	Streptococcus salivarius
A0A5R9MFD8	GHKL domain-containing protein	Ruminococcus sp. KGMB03662
A0A5R9MGZ9	GHKL domain-containing protein	Ruminococcus sp. KGMB03662
A0A5R9MI06	GHKL domain-containing protein	Ruminococcus sp. KGMB03662
A0A6B8SEW6	GHKL domain-containing protein	Staphylococcus hominis
D4EUQ0	GHKL domain-containing protein	Enterococcus faecalis R712
H2E1G9	GHKL domain-containing protein	Lactobacillus delbrueckii subsp. bulgaricus
WP_157580768.1	GHKL domain-containing protein	[Rudanella lutea]
A0A085A7N6	Glucose-6-phosphate-specific sensor histidine protein kinase	Trabulsiella guamensis ATCC 49490
A0A3S0CGJ6	HAMP domain-containing histidine kinase	Candidatus Melainabacteria bacterium
A0A431LP57	HAMP domain-containing histidine kinase	Candidatus Melainabacteria bacterium
A0A4Y8VVU9	HAMP domain-containing histidine kinase	Prevotella sp. BCRC 81118
A0A5F0UFC6	HAMP domain-containing histidine kinase	Parabacteroides sp. P14
WP_019987869.1	HAMP domain-containing histidine kinase	[Rudanella lutea]
WP_019989676.1	HAMP domain-containing histidine kinase	[Rudanella lutea]
WP_019133474.1	HAMP domain-containing histidine kinase	[Kallipyga massiliensis]
WP_019134262.1	HAMP domain-containing histidine kinase	[Kallipyga massiliensis]
A0A6I2J6F4	HAMP domain-containing protein	Enterobacteriaceae bacterium RIT711
A0A0E2BYW4	HATPase domain-containing signal transduction protein	Lactobacillus casei A2-362
A8RL57	HATPase_c domain-containing protein	Clostridium bolteae (strain ATCC BAA-613 / WAL 16351)
A8RSF3	HATPase_c domain-containing protein	Clostridium bolteae (strain ATCC BAA-613 / WAL 16351)
D0RXR2	HATPase_c domain-containing protein	Streptococcus sp. 2_1_36FAA
E7GMQ0	HATPase_c domain-containing protein	[Clostridium] symbiosum WAL-14163
F7V6H7	HATPase_c domain-containing protein	Clostridium sp. (strain SY8519)
M2PKX8	HATPase_c domain-containing protein	Eggerthia catenaformis T 569 OT 569 = DSM 20559
N9VCG2	HATPase_c domain-containing protein	[Clostridium] innocuum 2959
R8VT39	HATPase_c domain-containing protein	Butyricicoccus pullicaecorum 1.2
A0A090IRM6	HATPase_c_5 domain-containing protein	Bacillus thermoamylovorans
A0A0R2H4K7	HATPase_c_5 domain-containing protein	Kandleria vitulina DSM 20405
A0A0R2HKA3	HATPase_c_5 domain-containing protein	Kandleria vitulina DSM 20405
A0A174TLL0	HATPase_c_5 domain-containing protein	Blautia wexlerae
A0A174UMN7	HATPase_c_5 domain-containing protein	Blautia wexlerae
A0A1B8RMX1	HATPase_c_5 domain-containing protein	Clostridium paraputrificum
A0A1C1ZAM5	HATPase_c_5 domain-containing protein	Lactobacillus reuteri
A0A1Y4QJX8	HATPase_c_5 domain-containing protein	Erysipelatoclostridium sp. An15
A0A1Y4QR64	HATPase_c_5 domain-containing protein	Erysipelatoclostridium sp. An15
A0A1Y4SXL6	HATPase_c_5 domain-containing protein	Massilimicrobiota timonensis
A0A1Y4T443	HATPase_c_5 domain-containing protein	Massilimicrobiota timonensis
A0A2S4GGY7	HATPase_c_5 domain-containing protein	Blautia producta
A0A2S4GPY7	HATPase_c_5 domain-containing protein	Blautia producta
A0A2S4GT32	HATPase_c_5 domain-containing protein	Blautia producta
A0A3E1JFW1	HATPase_c_5 domain-containing protein	Streptococcus parauberis
A0A3N5ZYV5	HATPase_c_5 domain-containing protein	Bacillus endophyticus
A5Z604	HATPase_c_5 domain-containing protein	Eubacterium ventriosum ATCC 27560
A5Z7G0	HATPase_c_5 domain-containing protein	Eubacterium ventriosum ATCC 27560
A5Z8S9	HATPase_c_5 domain-containing protein	Eubacterium ventriosum ATCC 27560
A5ZVC2	HATPase_c_5 domain-containing protein	Blautia obeum ATCC 29174
A6BDY5	HATPase_c_5 domain-containing protein	Dorea longicatena DSM 13814
A6BDZ3	HATPase_c_5 domain-containing protein	Dorea longicatena DSM 13814
A6BGA1	HATPase_c_5 domain-containing protein	Dorea longicatena DSM 13814
A6NZ44	HATPase_c_5 domain-containing protein	Pseudoflavonifractor capillosus ATCC 29799
A6P1A0	HATPase_c_5 domain-containing protein	Pseudoflavonifractor capillosus ATCC 29799
A6P2W7	HATPase_c_5 domain-containing protein	Pseudoflavonifractor capillosus ATCC 29799
A7B1H1	HATPase_c_5 domain-containing protein	Ruminococcus gnavus (strain ATCC 29149 / VPI C7-9)
A8RGC5	HATPase_c_5 domain-containing protein	Clostridium bolteae (strain ATCC BAA-613 / WAL 16351)
A8RJZ7	HATPase_c_5 domain-containing protein	Clostridium bolteae (strain ATCC BAA-613 / WAL 16351)
A8RKF2	HATPase_c_5 domain-containing protein	Clostridium bolteae (strain ATCC BAA-613 / WAL 16351)
A8RP48	HATPase_c_5 domain-containing protein	Clostridium bolteae (strain ATCC BAA-613 / WAL 16351)
A8RQZ0	HATPase_c_5 domain-containing protein	Clostridium bolteae (strain ATCC BAA-613 / WAL 16351)
A8S5X1	HATPase_c_5 domain-containing protein	Clostridium bolteae (strain ATCC BAA-613 / WAL 16351)
A8S5X3	HATPase_c_5 domain-containing protein	Clostridium bolteae (strain ATCC BAA-613 / WAL 16351)
A8S9B4	HATPase_c_5 domain-containing protein	Faecalibacterium prausnitzii M21/2
A8SC45	HATPase_c_5 domain-containing protein	Faecalibacterium prausnitzii M21/2
A8SHW7	HATPase_c_5 domain-containing protein	Faecalibacterium prausnitzii M21/2
A8SQ55	HATPase_c_5 domain-containing protein	Coprococcus eutactus ATCC 27759
B0G2D8	HATPase_c_5 domain-containing protein	Dorea formicigenerans ATCC 27755
B0G422	HATPase_c_5 domain-containing protein	Dorea formicigenerans ATCC 27755
B0G425	HATPase_c_5 domain-containing protein	Dorea formicigenerans ATCC 27755
B0M9D3	HATPase_c_5 domain-containing protein	Anaerostipes caccae (strain DSM 14662 / NCIMB 13811 / L1-92)
B0MBH4	HATPase_c_5 domain-containing protein	Anaerostipes caccae (strain DSM 14662 / NCIMB 13811 / L1-92)
B0MK20	HATPase_c_5 domain-containing protein	[Eubacterium] siraeum DSM 15702
B0MQE0	HATPase_c_5 domain-containing protein	[Eubacterium] siraeum DSM 15702
B0MQT8	HATPase_c_5 domain-containing protein	[Eubacterium] siraeum DSM 15702
B0NHF0	HATPase_c_5 domain-containing protein	Clostridium scindens (strain ATCC 35704 / DSM 5676 / VPI 13733 / 19)
B0NXE9	HATPase_c_5 domain-containing protein	Clostridium sp. SS2/1
B0P2G8	HATPase_c_5 domain-containing protein	Clostridium sp. SS2/1
B5CQB8	HATPase_c_5 domain-containing protein	[Ruminococcus] lactaris ATCC 29176
B6FWJ9	HATPase_c_5 domain-containing protein	[Clostridium] hiranonis DSM 13275
B7AN64	HATPase_c_5 domain-containing protein	[Bacteroides] pectinophilus ATCC 43243
B7AQ12	HATPase_c_5 domain-containing protein	[Bacteroides] pectinophilus ATCC 43243
B7AUZ5	HATPase_c_5 domain-containing protein	[Bacteroides] pectinophilus ATCC 43243
B7AV00	HATPase_c_5 domain-containing protein	[Bacteroides] pectinophilus ATCC 43243
B7AV67	HATPase_c_5 domain-containing protein	[Bacteroides] pectinophilus ATCC 43243
B7AVM5	HATPase_c_5 domain-containing protein	[Bacteroides] pectinophilus ATCC 43243
B9Y8U1	HATPase_c_5 domain-containing protein	Holdemania filiformis DSM 12042
C0CIJ8	HATPase_c_5 domain-containing protein	Blautia hydrogenotrophica (strain DSM 10507 / JCM 14656 / S5a33)
C0CIM9	HATPase_c_5 domain-containing protein	Blautia hydrogenotrophica (strain DSM 10507 / JCM 14656 / S5a33)
C0CN84	HATPase_c_5 domain-containing protein	Blautia hydrogenotrophica (strain DSM 10507 / JCM 14656 / S5a33)
C0D4D3	HATPase_c_5 domain-containing protein	[Clostridium] asparagiforme DSM 15981
C0DBH8	HATPase_c_5 domain-containing protein	[Clostridium] asparagiforme DSM 15981
C0EAR4	HATPase_c_5 domain-containing protein	[Clostridium] methylpentosum DSM 5476
C0ESR7	HATPase_c_5 domain-containing protein	Anaerobutyricum hallii DSM 3353
C0EW17	HATPase_c_5 domain-containing protein	Anaerobutyricum hallii DSM 3353
C0FNJ0	HATPase_c_5 domain-containing protein	Roseburia inulinivorans DSM 16841
C0FQP2	HATPase_c_5 domain-containing protein	Roseburia inulinivorans DSM 16841
C0FR35	HATPase_c_5 domain-containing protein	Roseburia inulinivorans DSM 16841
C0FRT7	HATPase_c_5 domain-containing protein	Roseburia inulinivorans DSM 16841
C0FTH0	HATPase_c_5 domain-containing protein	Roseburia inulinivorans DSM 16841
C0FX58	HATPase_c_5 domain-containing protein	Roseburia inulinivorans DSM 16841
C0FXL6	HATPase_c_5 domain-containing protein	Roseburia inulinivorans DSM 16841
C0FYN6	HATPase_c_5 domain-containing protein	Roseburia inulinivorans DSM 16841
C0FZ09	HATPase_c_5 domain-containing protein	Roseburia inulinivorans DSM 16841
C0FZ51	HATPase_c_5 domain-containing protein	Roseburia inulinivorans DSM 16841
C2EPD9	HATPase_c_5 domain-containing protein	Lactobacillus ultunensis DSM 16047
C2EPF1	HATPase_c_5 domain-containing protein	Lactobacillus ultunensis DSM 16047
C2EPF2	HATPase_c_5 domain-containing protein	Lactobacillus ultunensis DSM 16047
C2F9L9	HATPase_c_5 domain-containing protein	Lactobacillus paracasei subsp. paracasei ATCC 25302
C2FBE3	HATPase_c_5 domain-containing protein	Lactobacillus paracasei subsp. paracasei ATCC 25302
C2JUZ7	HATPase_c_5 domain-containing protein	Lactobacillus rhamnosus LMS2-1
C2JYT1	HATPase_c_5 domain-containing protein	Lactobacillus rhamnosus LMS2-1
C2L069	HATPase_c_5 domain-containing protein	Oribacterium sinus F0268
C4Z3K3	HATPase_c_5 domain-containing protein	Eubacterium eligens (strain ATCC 27750 / VPI C15-48)
C4Z4K4	HATPase_c_5 domain-containing protein	Eubacterium eligens (strain ATCC 27750 / VPI C15-48)
C4Z4W7	HATPase_c_5 domain-containing protein	Eubacterium eligens (strain ATCC 27750 / VPI C15-48)
C4Z5L2	HATPase_c_5 domain-containing protein	Eubacterium eligens (strain ATCC 27750 / VPI C15-48)
C4Z7D7	HATPase_c_5 domain-containing protein	Eubacterium eligens (strain ATCC 27750 / VPI C15-48)
C4Z7F5	HATPase_c_5 domain-containing protein	Eubacterium eligens (strain ATCC 27750 / VPI C15-48)
C4ZAF2	HATPase_c_5 domain-containing protein	Agathobacter rectalis (strain ATCC 33656 / DSM 3377 / JCM 17463 / KCTC 5835 / VPI 0990)
C4ZDG2	HATPase_c_5 domain-containing protein	Agathobacter rectalis (strain ATCC 33656 / DSM 3377 / JCM 17463 / KCTC 5835 / VPI 0990)
C4ZEB2	HATPase_c_5 domain-containing protein	Agathobacter rectalis (strain ATCC 33656 / DSM 3377 / JCM 17463 / KCTC 5835 / VPI 0990)
C4ZED5	HATPase_c_5 domain-containing protein	Agathobacter rectalis (strain ATCC 33656 / DSM 3377 / JCM 17463 / KCTC 5835 / VPI 0990)
C4ZF60	HATPase_c_5 domain-containing protein	Agathobacter rectalis (strain ATCC 33656 / DSM 3377 / JCM 17463 / KCTC 5835 / VPI 0990)
C4ZFW6	HATPase_c_5 domain-containing protein	Agathobacter rectalis (strain ATCC 33656 / DSM 3377 / JCM 17463 / KCTC 5835 / VPI 0990)
C4ZG49	HATPase_c_5 domain-containing protein	Agathobacter rectalis (strain ATCC 33656 / DSM 3377 / JCM 17463 / KCTC 5835 / VPI 0990)
C4ZHW5	HATPase_c_5 domain-containing protein	Agathobacter rectalis (strain ATCC 33656 / DSM 3377 / JCM 17463 / KCTC 5835 / VPI 0990)
C5EHP4	HATPase_c_5 domain-containing protein	Clostridiales bacterium 1_7_47FAA
C5EU31	HATPase_c_5 domain-containing protein	Clostridiales bacterium 1_7_47FAA
C6JBI4	HATPase_c_5 domain-containing protein	Ruminococcus sp. 5_1_39BFAA
C6JE16	HATPase_c_5 domain-containing protein	Ruminococcus sp. 5_1_39BFAA
C6JFA4	HATPase_c_5 domain-containing protein	Ruminococcus sp. 5_1_39BFAA
C6JFU7	HATPase_c_5 domain-containing protein	Ruminococcus sp. 5_1_39BFAA
C6LI07	HATPase_c_5 domain-containing protein	Marvinbryantia formatexigens DSM 14469
C6LKE3	HATPase_c_5 domain-containing protein	Marvinbryantia formatexigens DSM 14469
C6PYH7	HATPase_c_5 domain-containing protein	Clostridium carboxidivorans P7
C7G9X9	HATPase_c_5 domain-containing protein	Roseburia intestinalis L1-82
C7GGP6	HATPase_c_5 domain-containing protein	Roseburia intestinalis L1-82
C7GGR5	HATPase_c_5 domain-containing protein	Roseburia intestinalis L1-82
C7GH59	HATPase_c_5 domain-containing protein	Roseburia intestinalis L1-82
C7H892	HATPase_c_5 domain-containing protein	Faecalibacterium prausnitzii A2-165
C7XI94	HATPase_c_5 domain-containing protein	Lactobacillus crispatus 125-2-CHN
C7XK77	HATPase_c_5 domain-containing protein	Lactobacillus crispatus 125-2-CHN
C7XX19	HATPase_c_5 domain-containing protein	Lactobacillus coleohominis 101-4-CHN
C8P654	HATPase_c_5 domain-containing protein	Lactobacillus antri DSM 16041
C8P7I2	HATPase_c_5 domain-containing protein	Lactobacillus antri DSM 16041
C9L4U9	HATPase_c_5 domain-containing protein	Blautia hansenii DSM 20583
C9L4Y7	HATPase_c_5 domain-containing protein	Blautia hansenii DSM 20583
C9LC70	HATPase_c_5 domain-containing protein	Blautia hansenii DSM 20583
D0RRU0	HATPase_c_5 domain-containing protein	Streptococcus sp. 2_1_36FAA
D1PI65	HATPase_c_5 domain-containing protein	Subdoligranulum variabile DSM 15176
D1PIK9	HATPase_c_5 domain-containing protein	Subdoligranulum variabile DSM 15176
D1PQW3	HATPase_c_5 domain-containing protein	Subdoligranulum variabile DSM 15176
D1PS73	HATPase_c_5 domain-containing protein	Subdoligranulum variabile DSM 15176
D2EH88	HATPase_c_5 domain-containing protein	Pediococcus acidilactici 7_4
D2EKY1	HATPase_c_5 domain-containing protein	Pediococcus acidilactici 7_4
D3A988	HATPase_c_5 domain-containing protein	Hungatella hathewayi DSM 13479
D3ASB4	HATPase_c_5 domain-containing protein	Hungatella hathewayi DSM 13479
D4CC79	HATPase_c_5 domain-containing protein	Clostridium sp. M62/1
[truncated: 5,185 more rows]
