# Supplementary material for: Machine learning aided construction of the quorum sensing communication network for human gut microbiota
Source: Nat Commun. 2022 Jun 2;13:3079. doi: 10.1038/s41467-022-30741-6 (PMC9163137; doi:10.1038/s41467-022-30741-6)
Supplement: Supplementary file 10 — Dataset 9 [file 41467_2022_30741_MOESM10_ESM.xlsx]

## Sheet: Output S3
Entries	Annotations	Microbes
A0A250DZD9	14-Dihydroxy-2-naphthoate synthase	Geobacillus stearothermophilus
A0A0A2DRT7	2-amino-3-ketobutyrate CoA ligase	Porphyromonas sp. COT-239 OH1446
A6LG45	2-amino-3-ketobutyrate CoA ligase	Parabacteroides distasonis (strain ATCC 8503 / DSM 20701 / CIP 104284 / JCM 5825 / NCTC 11152)
U2JEF8	2-amino-3-ketobutyrate CoA ligase	Sphingobacterium paucimobilis HER1398
U5LA02	2-amino-3-ketobutyrate CoA ligase	Bacillus infantis NRRL B-14911
A0A379DYJ6	2-amino-3-ketobutyrate coenzyme A ligase	Prevotella disiens
A0A379E223	2-amino-3-ketobutyrate coenzyme A ligase	Prevotella disiens
A0A448P344	2-amino-3-ketobutyrate coenzyme A ligase	Acidipropionibacterium jensenii
A7V9W4	2-amino-3-ketobutyrate coenzyme A ligase	Bacteroides uniformis (strain ATCC 8492 / DSM 6597 / CIP 103695 / JCM 5828 / NCTC 13054 / VPI 0061)
C9LH42	2-amino-3-ketobutyrate coenzyme A ligase	Alloprevotella tannerae ATCC 51259
D4ILZ8	2-amino-3-ketobutyrate coenzyme A ligase	Alistipes shahii WAL 8301
E5VCY2	2-amino-3-ketobutyrate coenzyme A ligase	Bacteroides sp. 4_1_36
I6Y0F6	2-amino-3-ketobutyrate coenzyme A ligase	Pseudopropionibacterium propionicum (strain F0230a)
Q7MWV5	2-amino-3-ketobutyrate coenzyme A ligase	Porphyromonas gingivalis (strain ATCC BAA-308 / W83)
Q988D3	2-methyl-3-hydroxypyridine-5-carboxylic acid oxygenase	Mesorhizobium japonicum (strain LMG 29417 / CECT 9101 / MAFF 303099)
A0A2H1KLS7	2-polyprenyl-6-methoxyphenol hydroxylase	Brevibacterium linens ATCC 9172
A0A0X8NZ59	2-polyprenyl-6-methoxyphenol hydroxylase	Alcaligenes xylosoxydans xylosoxydans
A0A1X7EQB3	2-polyprenyl-6-methoxyphenol hydroxylase	Cellulosimicrobium cellulans J1
A0A2H1KRE9	2-polyprenyl-6-methoxyphenol hydroxylase	Brevibacterium linens ATCC 9172
A0A3R8QN54	2-polyprenyl-6-methoxyphenol hydroxylase	Brachybacterium paraconglomeratum
A0A653B934	2-polyprenyl-6-methoxyphenol hydroxylase	Pseudomonas oleovorans
C7NJ04	2-polyprenyl-6-methoxyphenol hydroxylase-like oxidoreductase	Kytococcus sedentarius (strain ATCC 14392 / DSM 20547 / CCM 314 / 541)
R7YG93	2-polyprenyl-6-methoxyphenol hydroxylase-related FAD-dependent oxidoreductase	Gordonia terrae C-6
A0A3S0F4Z3	3-hydroxyacyl-CoA dehydrogenase	Candidatus Melainabacteria bacterium
A0A5C5XMG2	3-hydroxyacyl-CoA dehydrogenase	Rubinisphaera italica
B1G6C3	3-hydroxyacyl-CoA dehydrogenase	Paraburkholderia graminis (strain ATCC 700544 / DSM 17151 / LMG 18924 / NCIMB 13744 / C4D1M)
E3HH03	3-hydroxyacyl-CoA dehydrogenase	Achromobacter xylosoxidans (strain A8)
F7UDG8	3-hydroxyacyl-CoA dehydrogenase	Agrobacterium tumefaciens F2
J7J7T7	3-hydroxyacyl-CoA dehydrogenase	Burkholderia cepacia GG4
A6X670	3-hydroxyacyl-CoA dehydrogenase NAD-binding	Ochrobactrum anthropi (strain ATCC 49188 / DSM 6882 / JCM 21032 / NBRC 15819 / NCTC 12168)
B1G9A8	3-hydroxyacyl-CoA dehydrogenase NAD-binding	Paraburkholderia graminis (strain ATCC 700544 / DSM 17151 / LMG 18924 / NCIMB 13744 / C4D1M)
A0A376F4D3	3-hydroxybenzoate 6-hydroxylase (EC 1.14.13.24)	Enterobacter asburiae
A0A3F3DQ72	3-hydroxybutyryl-CoA dehydratase	Clostridium botulinum Bf
A5I6T1	3-hydroxybutyryl-CoA dehydratase	Clostridium botulinum (strain Hall / ATCC 3502 / NCTC 13319 / Type A)
M1ZVZ8	3-hydroxybutyryl-CoA dehydratase	Clostridium botulinum CFSAN001627
U5L7E3	3-hydroxybutyryl-CoA dehydratase	Bacillus infantis NRRL B-14911
U7VA41	3-hydroxybutyryl-CoA dehydratase	Cetobacterium somerae ATCC BAA-474
Q189Z6	3-hydroxybutyryl-CoA dehydratase (Crotonase)	Clostridioides difficile (strain 630)
E8JTC1	3-hydroxybutyryl-CoA dehydratase (EC 4.2.1.55)	Streptococcus cristatus ATCC 51100
E3HY15	3-hydroxybutyryl-CoA dehydratase 2	Achromobacter xylosoxidans (strain A8)
A0A4P8X805	6-carboxyhexanoate--CoA ligase	Bacillus flexus
D4M1V7	6-carboxyhexanoate--CoA ligase	[Ruminococcus] torques L2-14
D2YCS6	7-keto-8-aminopelargonate synthetase and related enzyme	Vibrio mimicus VM603
M0MTM4	7-keto-8-aminopelargonate synthetase-like enzyme	Halococcus morrhuae DSM 1307
A0A243M4P7	8-amino-7-ketopelargonate synthase	Bacillus thuringiensis subsp. jegathesan
A0A2T0CDI0	8-amino-7-ketopelargonate synthase	Bacillus pumilus
A0A4U3A6L2	8-amino-7-ketopelargonate synthase	Bacillus mycoides
A0A4V7TNE9	8-amino-7-ketopelargonate synthase	Bacillus amyloliquefaciens
A0A5C2CBI4	8-amino-7-ketopelargonate synthase	Bacillus altitudinis
A0A5C8IY23	8-amino-7-ketopelargonate synthase	Bacillus amyloliquefaciens
C0ELF8	8-amino-7-ketopelargonate synthase	Neisseria flavescens NRL30031/H210
C0Z789	8-amino-7-ketopelargonate synthase	Brevibacillus brevis (strain 47 / JCM 6285 / NBRC 100599)
C4FQH2	8-amino-7-ketopelargonate synthase	Veillonella dispar ATCC 17748
D1BMS9	8-amino-7-ketopelargonate synthase	Veillonella parvula (strain ATCC 10790 / DSM 2008 / JCM 12972 / Te3)
D5DIV7	8-amino-7-ketopelargonate synthase	Bacillus megaterium (strain DSM 319)
F9GQX3	8-amino-7-ketopelargonate synthase	Haemophilus haemolyticus M19501
H3K4H5	8-amino-7-ketopelargonate synthase	Megamonas funiformis YIT 11815
K4ZQQ4	8-amino-7-ketopelargonate synthase	Paenibacillus alvei (strain ATCC 6344 / DSM 29 / NBRC 3343 / NCIMB 9371 / NCTC 6352)
A0A239TC49	8-amino-7-ketopelargonate synthase (EC 2.3.1.47)	Megamonas hypermegale
M5P973	ABM domain-containing protein	Bacillus sonorensis L12
Q65LR6	ABM domain-containing protein	Bacillus licheniformis (strain ATCC 14580 / DSM 13 / JCM 2505 / NBRC 12200 / NCIMB 9375 / NRRL NRS-1264 / Gibson 46)
A6LQ10	Amino acid adenylation domain	Clostridium beijerinckii (strain ATCC 51743 / NCIMB 8052)
S0FLG5	Amino acid adenylation domain protein	Ruminiclostridium cellobioparum subsp. termitidis CT1112
A0A077HKY9	Aminotran_1_2 domain-containing protein	Corynebacterium ureicelerivorans
B6VZW5	Aminotran_1_2 domain-containing protein	Bacteroides dorei DSM 17855
B6W492	Aminotran_1_2 domain-containing protein	Bacteroides dorei DSM 17855
F7M6M9	Aminotran_1_2 domain-containing protein	Bacteroides sp. 1_1_30
A0A0S2KIZ2	Aminotransferase	Prevotella enoeca
A0A1P8JHH5	Aminotransferase	Prevotella intermedia ATCC 25611 = DSM 20706
M1ZRU2	Aminotransferase	Clostridium botulinum CFSAN001627
Q64Y64	Aminotransferase	Bacteroides fragilis (strain YCH46)
A0A3E4W4H0	Aminotransferase class I/II-fold pyridoxal phosphate-dependent enzyme	Bacteroides plebeius
A0A4P8X988	Aminotransferase class I/II-fold pyridoxal phosphate-dependent enzyme	Bacillus flexus
A0A4Y9PRC4	Aminotransferase class I/II-fold pyridoxal phosphate-dependent enzyme	Blastococcus sp. CT_GayMR16
A0A649QWP4	Aminotransferase class I/II-fold pyridoxal phosphate-dependent enzyme	Campylobacter jejuni subsp. jejuni
A0A1Y2JSF0	Aminotransferase DegT	Bradyrhizobium japonicum
B7IX75	Aminotransferase family, DegT/DnrJ/EryC1/StrS	Bacillus cereus (strain G9842)
A0A133QI71	Aminotransferase, class I/II	Prevotella corporis
D9RWM6	Aminotransferase, class I/II	Prevotella melaninogenica (strain ATCC 25845 / DSM 7089 / JCM 6325 / VPI 2381 / B282)
F0H5X9	Aminotransferase, class I/II	Prevotella denticola CRIS 18C-A
A0A0H2YPC1	Aminotransferase, DegT/DnrJ/EryC1/StrS family	Clostridium perfringens (strain ATCC 13124 / DSM 756 / JCM 1290 / NCIMB 6125 / NCTC 8237 / Type A)
A7GZ39	Aminotransferase, DegT/DnrJ/EryC1/StrS family	Campylobacter curvus (strain 525.92)
A7ZF18	Aminotransferase, DegT/DnrJ/EryC1/StrS family	Campylobacter concisus (strain 13826)
R8YZX6	AMP-binding domain-containing protein	Acinetobacter lactucae
C3QQT2	AMP-binding enzyme	Bacteroides sp. 2_2_4
D4WNE3	AMP-binding enzyme	Bacteroides ovatus SD CMC 3f
E5WUC1	AMP-binding enzyme	Bacteroides eggerthii 1_2_48FAA
A6LR92	AMP-dependent synthetase and ligase	Clostridium beijerinckii (strain ATCC 51743 / NCIMB 8052) (Clostridium acetobutylicum)
C4IC04	AMP-dependent synthetase and ligase	Clostridium butyricum E4 str. BoNT E BL5262
W4A7C4	AMP-dependent synthetase and ligase	Rhodococcus rhodochrous ATCC 21198
A0A0M1VXH5	Beta_elim_lyase domain-containing protein	Fusobacterium nucleatum subsp. vincentii 4_1_13
A0A140PR63	Beta_elim_lyase domain-containing protein	Fusobacterium nucleatum subsp. animalis 7_1
B3CGU7	Beta_elim_lyase domain-containing protein	Bacteroides intestinalis DSM 17393
C3X5R4	Beta_elim_lyase domain-containing protein	Oxalobacter formigenes HOxBLS
C7XS20	Beta_elim_lyase domain-containing protein	Fusobacterium nucleatum subsp. vincentii 3_1_36A2
E5CD09	Beta_elim_lyase domain-containing protein	Bacteroides sp. D2
F5J091	Beta_elim_lyase domain-containing protein	Dysgonomonas gadei ATCC BAA-286
G5H688	Beta_elim_lyase domain-containing protein	Alistipes indistinctus YIT 12060
H1DD77	Beta_elim_lyase domain-containing protein	Odoribacter laneus YIT 12061
H1HGY6	Beta_elim_lyase domain-containing protein	Fusobacterium nucleatum subsp. animalis F0419
I9HFM7	Beta_elim_lyase domain-containing protein	Bacteroides salyersiae CL02T12C01
I9RV45	Beta_elim_lyase domain-containing protein	Bacteroides nordii CL02T12C05
K9ED83	Beta_elim_lyase domain-containing protein	Bacteroides oleiciplenus YIT 12058
R9REP5	Beta_elim_lyase domain-containing protein	Fusobacterium nucleatum subsp. animalis 4_8
A7M288	Beta-eliminating lyase	Bacteroides ovatus (strain ATCC 8483 / DSM 1896 / JCM 5824 / NCTC 11153)
A7V1K0	Beta-eliminating lyase	Bacteroides uniformis (strain ATCC 8492 / DSM 6597 / CIP 103695 / JCM 5828 / NCTC 13054 / VPI 0061)
B0NQW8	Beta-eliminating lyase	Bacteroides stercoris ATCC 43183
B0PF63	Beta-eliminating lyase	Anaerotruncus colihominis DSM 17241
B6WB03	Beta-eliminating lyase	Anaerococcus hydrogenalis DSM 7454
C0D6L6	Beta-eliminating lyase	[Clostridium] asparagiforme DSM 15981
C2M9K1	Beta-eliminating lyase	Porphyromonas uenonis 21976
C3JA92	Beta-eliminating lyase	Porphyromonas endodontalis (strain ATCC 35406 / BCRC 14492 / JCM 8526 / NCTC 13058 / HG 370)
C3QFB0	Beta-eliminating lyase	Bacteroides sp. D1
C3QN05	Beta-eliminating lyase	Bacteroides sp. 2_2_4
C3XBY7	Beta-eliminating lyase	Oxalobacter formigenes OXCC13
C7GYK7	Beta-eliminating lyase	Eubacterium saphenum ATCC 49989
D0TWP0	Beta-eliminating lyase	Bacteroides sp. 2_1_22
D4BXF8	Beta-eliminating lyase	Providencia rettgeri DSM 1131
D4WK85	Beta-eliminating lyase	Bacteroides ovatus SD CMC 3f
E2NLG0	Beta-eliminating lyase	Bacteroides cellulosilyticus DSM 14838
E5BEM1	Beta-eliminating lyase	Fusobacterium gonidiaformans 3-1-5R
E5WU95	Beta-eliminating lyase	Bacteroides eggerthii 1_2_48FAA
F3PPY0	Beta-eliminating lyase	Bacteroides fluxus YIT 12057
F5IUA7	Beta-eliminating lyase	Dysgonomonas gadei ATCC BAA-286
F7M9H5	Beta-eliminating lyase	Bacteroides sp. 1_1_30
Q7MUT3	Beta-eliminating lyase	Porphyromonas gingivalis (strain ATCC BAA-308 / W83)
F0KJD0	Beta-ketoacyl synthase	Acinetobacter calcoaceticus (strain PHEA-2)
C0ZBC0	BTAD domain-containing protein	Brevibacillus brevis (strain 47 / JCM 6285 / NBRC 100599)
D3FXM4	BTAD domain-containing protein	Bacillus pseudofirmus (strain OF4)
E7GSE7	BTAD domain-containing protein	[Clostridium] symbiosum WAL-14163
K4ZH05	BTAD domain-containing protein	Paenibacillus alvei (strain ATCC 6344 / DSM 29 / NBRC 3343 / NCIMB 9371 / NCTC 6352)
M8E3Q6	BTAD domain-containing protein	Brevibacillus borstelensis AK1
R0E3I9	BTAD domain-containing protein	Ralstonia pickettii OR214
A0A1Q8VX85	Capsular biosynthesis protein	Actinomyces oris
A0A1U7LBU1	Capsular biosynthesis protein	Butyricimonas synergistica
A0A512T743	Capsular polysaccharide biosynthesis protein	Clostridium butyricum
D7ID56	Capsular polysaccharide biosynthesis protein	Bacteroides sp. 1_1_14
F7V5M9	Carrier domain-containing protein	Clostridium sp. (strain SY8519)
G9Y8C8	CoA ligase	Hafnia alvei ATCC 51873
Q983W9	Crotonase 3-hydroxbutyryl-CoA dehydratase	Mesorhizobium japonicum (strain LMG 29417 / CECT 9101 / MAFF 303099)
A0A4U3AB24	Crystaline entomocidal protoxin (Fragment)	Bacillus mycoides
A8ESK5	DegT/DnrJ/EryC1/StrS aminotransferase	Arcobacter butzleri (strain RM4018)
A8ESK8	DegT/DnrJ/EryC1/StrS aminotransferase	Arcobacter butzleri (strain RM4018)
B1M5Y5	DegT/DnrJ/EryC1/StrS aminotransferase	Methylobacterium radiotolerans (strain ATCC 27329 / DSM 1819 / JCM 2831 / NBRC 15690 / NCIMB 10815 / 0-1)
B1Z9L8	DegT/DnrJ/EryC1/StrS aminotransferase	Methylorubrum populi (strain ATCC BAA-705 / NCIMB 13946 / BJ001)
C4ID88	DegT/DnrJ/EryC1/StrS aminotransferase	Clostridium butyricum E4 str. BoNT E BL5262
C6VS97	DegT/DnrJ/EryC1/StrS aminotransferase	Dyadobacter fermentans (strain ATCC 700827 / DSM 18053 / NS114)
E5WZY9	DegT/DnrJ/EryC1/StrS aminotransferase	Bacteroides eggerthii 1_2_48FAA
F0JC64	DegT/DnrJ/EryC1/StrS aminotransferase	Desulfovibrio desulfuricans ND132
J7J1V0	DegT/DnrJ/EryC1/StrS aminotransferase	Burkholderia cepacia GG4
A0A1X7CK82	DegT/DnrJ/EryC1/StrS aminotransferase family protein	Cellulosimicrobium cellulans J1
A5ZJK1	DegT/DnrJ/EryC1/StrS aminotransferase family protein	Bacteroides caccae ATCC 43185
A7B4C4	DegT/DnrJ/EryC1/StrS aminotransferase family protein	Ruminococcus gnavus (strain ATCC 29149 / VPI C7-9)
B0N353	DegT/DnrJ/EryC1/StrS aminotransferase family protein	Erysipelatoclostridium ramosum DSM 1402
B1C0Q9	DegT/DnrJ/EryC1/StrS aminotransferase family protein	[Clostridium] spiroforme DSM 1552
B6WUS7	DegT/DnrJ/EryC1/StrS aminotransferase family protein	Desulfovibrio piger ATCC 29098
C0C2C2	DegT/DnrJ/EryC1/StrS aminotransferase family protein	[Clostridium] hylemonae DSM 15053
C5F100	DegT/DnrJ/EryC1/StrS aminotransferase family protein	Helicobacter pullorum MIT 98-5489
C6JQI3	DegT/DnrJ/EryC1/StrS aminotransferase family protein	Fusobacterium varium ATCC 27725
C7HW36	DegT/DnrJ/EryC1/StrS aminotransferase family protein	Anaerococcus vaginalis ATCC 51170
E4VYM9	DegT/DnrJ/EryC1/StrS aminotransferase family protein	Bacteroides fragilis 3_1_12
E8K0Y0	DegT/DnrJ/EryC1/StrS aminotransferase family protein	Streptococcus infantis ATCC 700779
J2ZQK9	DegT/DnrJ/EryC1/StrS aminotransferase family protein	Actinomyces naeslundii (strain ATCC 12104 / DSM 43013 / JCM 8349 / NCTC 10301 / Howell 279)
L1QM68	DegT/DnrJ/EryC1/StrS aminotransferase family protein	Clostridium celatum DSM 1785
A0A2I1R4Q7	DegT/DnrJ/EryC1/StrS family aminotransferase	Gordonia terrae
A0A426T0P3	DegT/DnrJ/EryC1/StrS family aminotransferase	Schaalia georgiae
A0A4P8XAN2	DegT/DnrJ/EryC1/StrS family aminotransferase	Bacillus flexus
A0A4U3AEF5	DegT/DnrJ/EryC1/StrS family aminotransferase	Bacillus mycoides
A0A4V3V7N5	DegT/DnrJ/EryC1/StrS family aminotransferase	Bacillus timonensis
A0A2X2G383	D-galactose/ D-glucose-binding protein	Raoultella planticola
A0A356RX92	D-galactose/ D-glucose-binding protein	Enterobacter agglomerans
A0A484Z089	D-galactose/ D-glucose-binding protein	Serratia liquefaciens
C0EXE3	dTDP-4-amino-4,6-dideoxy-D-glucose transaminase	Anaerobutyricum hallii DSM 3353
C7G6U1	dTDP-4-amino-4,6-dideoxy-D-glucose transaminase	Roseburia intestinalis L1-82
F3PS33	dTDP-4-amino-4,6-dideoxy-D-glucose transaminase	Bacteroides fluxus YIT 12057
U2TND0	dTDP-4-amino-4,6-dideoxy-D-glucose transaminase	Olsenella profusa F0195
A0A084ZTY1	dTDP-4-amino-4,6-dideoxygalactose transaminase	Trabulsiella guamensis ATCC 49490
A0A085HDB1	dTDP-4-amino-4,6-dideoxygalactose transaminase	Leminorella grimontii ATCC 33999 = DSM 5078
A0A085JMA5	dTDP-4-amino-4,6-dideoxygalactose transaminase	Tatumella ptyseos ATCC 33301
A0A1G5DK74	dTDP-4-amino-4,6-dideoxygalactose transaminase	Ruminococcus bromii
A0A1I2N745	dTDP-4-amino-4,6-dideoxygalactose transaminase	Clostridium cadaveris
A0A1I3QVD3	dTDP-4-amino-4,6-dideoxygalactose transaminase	Terrisporobacter glycolicus
A0A1L9KZV0	dTDP-4-amino-4,6-dideoxygalactose transaminase	Vibrio fluvialis
A0A255SW12	dTDP-4-amino-4,6-dideoxygalactose transaminase	Prevotella bryantii
A0A317RJC7	dTDP-4-amino-4,6-dideoxygalactose transaminase	Eubacterium limosum
A0A415TUB1	dTDP-4-amino-4,6-dideoxygalactose transaminase	Anaerobutyricum hallii
B2Q4L5	dTDP-4-amino-4,6-dideoxygalactose transaminase	Providencia stuartii ATCC 25827
D4C413	dTDP-4-amino-4,6-dideoxygalactose transaminase	Providencia rettgeri DSM 1131
G9YY01	dTDP-4-amino-4,6-dideoxygalactose transaminase	Yokenella regensburgei ATCC 43003
M1MW64	Erythromycin biosynthesis sensory transduction protein EryC	Clostridium saccharoperbutylacetonicum N1-4(HMT)
C4ICL2	Erythromycin biosynthesis sensory transduction protein eryC1	Clostridium butyricum E4 str. BoNT E BL5262
Q97G51	Extracellular neutral metalloprotease, NPRE (Fragment or C-term. domain)	Clostridium acetobutylicum (strain ATCC 824 / DSM 792 / JCM 1419 / LMG 5710 / VKM B-1787)
D5DFL0	FAD binding domain protein	Bacillus megaterium (strain DSM 319)
E9T751	FAD binding domain protein	Rhodococcus hoagii ATCC 33707
E9T820	FAD binding domain protein	Rhodococcus hoagii ATCC 33707
A0A269XK16	FAD_binding_3 domain-containing protein	Staphylococcus pasteuri
A0A364URS5	FAD_binding_3 domain-containing protein	Staphylococcus warneri
A0A418IRX0	FAD_binding_3 domain-containing protein	Staphylococcus xylosus
K0V3E8	FAD_binding_3 domain-containing protein	Mycolicibacterium fortuitum subsp. fortuitum DSM 46621 = ATCC 6841
K8PA88	FAD_binding_3 domain-containing protein	Afipia clevelandensis ATCC 49720
Q4L8G5	FAD_binding_3 domain-containing protein	Staphylococcus haemolyticus (strain JCSC1435)
Q5WI46	FAD_binding_3 domain-containing protein	Bacillus clausii (strain KSM-K16)
U2HYI8	FAD_binding_3 domain-containing protein	Sphingobacterium paucimobilis HER1398
K0UY13	FAD_binding_3 domain-containing protein (Fragment)	Mycolicibacterium fortuitum subsp. fortuitum DSM 46621 = ATCC 6841
A0A022LJL1	FAD-binding monooxygenase	Curtobacterium flaccumfaciens UCD-AKU
K9AI20	FAD-binding monooxygenase	Brevibacterium casei S18
A0A2T0C5G1	FAD-dependent monooxygenase	Bacillus pumilus
A0A3S5YC07	FAD-dependent monooxygenase	Rhodococcus hoagii (strain 103S)
A0A5C2C8I6	FAD-dependent monooxygenase	Bacillus altitudinis
M2YEQ2	FAD-dependent monooxygenase PhzS	Kocuria palustris PEL
A0A085JHT4	FAD-dependent oxidoreductase	Tatumella ptyseos ATCC 33301
A0A1V0GTQ6	FAD-dependent oxidoreductase	Paracoccus yeei
A0A0M3FL42	Fatty acyl-AMP ligase	Acinetobacter baumannii
K0UPB2	Fatty-acid--CoA ligase	Mycolicibacterium fortuitum subsp. fortuitum DSM 46621 = ATCC 6841
K0VUK2	Fatty-acid--CoA ligase	Mycolicibacterium fortuitum subsp. fortuitum DSM 46621 = ATCC 6841
A0A0T9P579	Galactose-binding protein	Yersinia kristensenii
A0A512TKA2	Glutamine--scyllo-inositol aminotransferase	Clostridium butyricum
A6M2I9	Glutamine--scyllo-inositol transaminase	Clostridium beijerinckii (strain ATCC 51743 / NCIMB 8052)
B1M213	Glutamine--scyllo-inositol transaminase	Methylobacterium radiotolerans (strain ATCC 27329 / DSM 1819 / JCM 2831 / NBRC 15690 / NCIMB 10815 / 0-1)
E3PUM0	Glutamine--scyllo-inositol transaminase	Acetoanaerobium sticklandii (strain ATCC 12662 / DSM 519 / JCM 1433 / NCIMB 10654)
F2JIM3	Glutamine--scyllo-inositol transaminase	Cellulosilyticum lentocellum (strain ATCC 49066 / DSM 5427 / NCIMB 11756 / RHM5)
A4XIU3	Glycine C-acetyltransferase	Caldicellulosiruptor saccharolyticus (strain ATCC 43494 / DSM 8903 / Tp8T 6331)
C6W1P5	Glycine C-acetyltransferase	Dyadobacter fermentans (strain ATCC 700827 / DSM 18053 / NS114)
I6XT92	KR domain protein	Pseudopropionibacterium propionicum (strain F0230a)
B7I0Z5	Linear gramicidin synthetase subunit B	Bacillus cereus (strain AH187)
B7I0Z6	Linear gramicidin synthetase subunit D	Bacillus cereus (strain AH187)
A0A0E1R2B8	Lmo0050 protein	Listeria monocytogenes serotype 4b str. LL195
Q8YAR5	Lmo0050 protein	Listeria monocytogenes serovar 1/2a (strain ATCC BAA-679 / EGD-e)
Q8YAR4	Lmo0051 protein	Listeria monocytogenes serovar 1/2a (strain ATCC BAA-679 / EGD-e)
Q8YA39	Lmo0325 protein	Listeria monocytogenes serovar 1/2a (strain ATCC BAA-679 / EGD-e)
Q8YA38	Lmo0326 protein	Listeria monocytogenes serovar 1/2a (strain ATCC BAA-679 / EGD-e)
Q8Y974	Lmo0659 protein	Listeria monocytogenes serovar 1/2a (strain ATCC BAA-679 / EGD-e)
Q8Y8R2	Lmo0833 protein	Listeria monocytogenes serovar 1/2a (strain ATCC BAA-679 / EGD-e)
W4A1Y3	Long-chain-fatty-acid--(Acyl-carrier-protein) ligase	Rhodococcus rhodochrous ATCC 21198
E9T586	Long-chain-fatty-acid--CoA ligase	Rhodococcus hoagii ATCC 33707
K0ULS7	Long-chain-fatty-acid--CoA ligase	Mycolicibacterium fortuitum subsp. fortuitum DSM 46621 = ATCC 6841
Q98AB8	Mll8753 protein	Mesorhizobium japonicum (strain LMG 29417 / CECT 9101 / MAFF 303099)
Q988F2	Mlr6765 protein	Mesorhizobium japonicum (strain LMG 29417 / CECT 9101 / MAFF 303099)
A0A120LGS1	Monooxygenase	Alcaligenes xylosoxydans xylosoxydans
A0A1Y2JM02	Monooxygenase	Bradyrhizobium japonicum
A8FB69	Monooxygenase	Bacillus pumilus (strain SAFR-032)
K0V698	Monooxygenase	Mycolicibacterium fortuitum subsp. fortuitum DSM 46621 = ATCC 6841
A0A2N5A485	Monooxygenase (Fragment)	Klebsiella variicola
A9BVD5	Monooxygenase FAD-binding	Delftia acidovorans (strain DSM 14801 / SPH-1)
B1LVF4	Monooxygenase FAD-binding	Methylobacterium radiotolerans (strain ATCC 27329 / DSM 1819 / JCM 2831 / NBRC 15690 / NCIMB 10815 / 0-1)
B1M8L3	Monooxygenase FAD-binding	Methylobacterium radiotolerans (strain ATCC 27329 / DSM 1819 / JCM 2831 / NBRC 15690 / NCIMB 10815 / 0-1)
B1Z789	Monooxygenase FAD-binding	Methylorubrum populi (strain ATCC BAA-705 / NCIMB 13946 / BJ001)
W4A2Z8	Monooxygenase FAD-binding protein	Rhodococcus rhodochrous ATCC 21198
A0A022LEB9	Monooxygenase, FAD-binding	Curtobacterium flaccumfaciens UCD-AKU
D0J4X2	Monooxygenase, FAD-binding protein	Comamonas testosteroni (strain CNB-2)
A6X2R2	Monosaccharide-transporting ATPase	Ochrobactrum anthropi (strain ATCC 49188 / DSM 6882 / JCM 21032 / NBRC 15819 / NCTC 12168)
B1G1G9	Monosaccharide-transporting ATPase	Paraburkholderia graminis (strain ATCC 700544 / DSM 17151 / LMG 18924 / NCIMB 13744 / C4D1M)
C6PQA2	Monosaccharide-transporting ATPase	Clostridium carboxidivorans P7
C6VXK4	Monosaccharide-transporting ATPase	Dyadobacter fermentans (strain ATCC 700827 / DSM 18053 / NS114)
A0A6B9FRL4	NAD(P)-binding protein	Methylobacterium mesophilicum SR1.6/6
A0A022LJS7	Neutral metalloproteinase	Curtobacterium flaccumfaciens UCD-AKU
A0A0E1KYW3	Neutral metalloproteinase	Clostridium botulinum CDC_1436
A0A3F3DS36	Neutral metalloproteinase	Clostridium botulinum Bf
A5I1S1	Neutral metalloproteinase	Clostridium botulinum (strain Hall / ATCC 3502 / NCTC 13319 / Type A)
J7T0Z2	Neutral metalloproteinase	Clostridium sporogenes (strain ATCC 15579)
A0A1L9L5E1	Nitrogen assimilation regulatory protein	Vibrio fluvialis
K4ZIU3	Nonribosomal peptide synthetase subunit	Paenibacillus alvei (strain ATCC 6344 / DSM 29 / NBRC 3343 / NCIMB 9371 / NCTC 6352)
K0V2I8	Oxidoreductase	Mycolicibacterium fortuitum subsp. fortuitum DSM 46621 = ATCC 6841
A0A2I1RAW6	Oxidoreductase, FAD-binding	Gordonia terrae
A0A418ILF7	Oxidoreductase, FAD-binding	Staphylococcus xylosus
K0VT15	Pentachlorophenol 4-monooxygenase, FAD-binding	Mycolicibacterium fortuitum subsp. fortuitum DSM 46621 = ATCC 6841
A8RSF4	Peripla_BP_4 domain-containing protein	Clostridium bolteae (strain ATCC BAA-613 / WAL 16351)
C0CKL2	Peripla_BP_4 domain-containing protein	Blautia hydrogenotrophica (strain DSM 10507 / JCM 14656 / S5a33) (Ruminococcus hydrogenotrophicus)
C6JCU3	Peripla_BP_4 domain-containing protein	Ruminococcus sp. 5_1_39BFAA
R8VSA4	Peripla_BP_4 domain-containing protein	Butyricicoccus pullicaecorum 1.2
B0RZX3	Pleiotropic regulatory protein	Finegoldia magna (strain ATCC 29328)
G8MXS7	Pleiotropic regulatory protein	Geobacillus thermoleovorans CCB_US3_UF5
A0A0T5X9G2	Pleiotropic regulatory protein DegT	Acetomicrobium hydrogeniformans ATCC BAA-1850
D6LHZ8	Pleiotropic regulatory protein DegT	Fusobacterium periodonticum 1_1_41FAA
D7IX42	Pleiotropic regulatory protein DegT	Bacteroides sp. 3_1_19
F9EN50	Pleiotropic regulatory protein DegT	Fusobacterium nucleatum subsp. animalis ATCC 51191
G8UPI7	Pleiotropic regulatory protein DegT	Tannerella forsythia (strain ATCC 43037 / JCM 10827 / FDC 338)
D3FSW6	Probably FAD binding monooxygenase	Bacillus pseudofirmus (strain OF4)
U2B6I4	Putative 3-hydroxybutyryl-CoA dehydratase	[Clostridium] symbiosum ATCC 14940
C0ZD52	Putative 3-hydroxybutyryl-CoA dehydratase (EC 4.2.1.55)	Brevibacillus brevis (strain 47 / JCM 6285 / NBRC 100599)
D2A7G9	Putative 7-keto-8-aminopelargonate synthetase-like enzyme	Shigella flexneri serotype X (strain 2002017)
A6LFN9	Putative aminotransferase	Parabacteroides distasonis (strain ATCC 8503 / DSM 20701 / CIP 104284 / JCM 5825 / NCTC 11152)
E1WQ67	Putative aminotransferase	Bacteroides fragilis (strain 638R)
E1WVV3	Putative aminotransferase	Bacteroides fragilis (strain 638R)
Q5LDS9	Putative aminotransferase	Bacteroides fragilis (strain ATCC 25285 / DSM 2151 / JCM 11019 / NCTC 9343)
U2D965	Putative butyryl-CoA dehydrogenase	[Clostridium] symbiosum ATCC 14940
I7HCP5	Putative DegT/DnrJ/EryC1/StrS aminotransferase	Helicobacter cinaedi CCUG 18818 = ATCC BAA-847
Q5LHA4	Putative DegT/DnrJ/EryC1/StrS aminotransferase family O-antigen related protein	Bacteroides fragilis (strain ATCC 25285 / DSM 2151 / JCM 11019 / NCTC 9343)
A0A3S5Y0Z7	Putative FAD-dependent oxidoreductase	Rhodococcus hoagii (strain 103S)
X8B7N6	Putative fatty-acid--CoA ligase fadD21	Mycobacterium avium subsp. avium 2285 (R)
L7K626	Putative oxidoreductase, FAD-binding	Gordonia rubripertincta NBRC 101908
A0A031FXL0	Putative pleiotropic regulatory protein DegT	Microbacterium oleivorans
L1QDE8	Putative pleiotropic regulatory protein DegT	Brevundimonas diminuta 470-4
I5AW52	Putative PLP-dependent enzyme possibly involved in cell wall biogenesis	[Eubacterium] cellulosolvens 6
A0A4R5DC58	Pyridoxal phosphate-dependent aminotransferase family protein	Dyadobacter sp. AR-3-6
A0A4R5DP56	Pyridoxal phosphate-dependent aminotransferase family protein	Dyadobacter sp. AR-3-6
A0A4Y9Q8S7	Salicylate 1-monooxygenase	Blastococcus sp. CT_GayMR16
W4A4Z3	Salicylate 1-monooxygenase	Rhodococcus rhodochrous ATCC 21198
A0A0D1LI93	Salicylate hydroxylase	Bradyrhizobium elkanii
A0A380C5V0	Salicylate hydroxylase	Staphylococcus arlettae
A0A3N6A671	Salicylate hydroxylase	Bacillus endophyticus
A0A4V6KJG0	Salicylate hydroxylase	Staphylococcus capitis
Q983V4	Salicylate hydroxylase	Mesorhizobium japonicum (strain LMG 29417 / CECT 9101 / MAFF 303099)
K0UP61	Salicylate hydroxylase, FAD-binding	Mycolicibacterium fortuitum subsp. fortuitum DSM 46621 = ATCC 6841
M5NWI1	SPBc2 prophage-derived protein YopK	Bacillus sonorensis L12
A0A4V7TR43	SPBc2 prophage-derived uncharacterized protein YopK	Bacillus amyloliquefaciens
O31927	SPbeta prophage-derived uncharacterized protein YopK	Bacillus subtilis (strain 168)
Q65MH7	Spore coat biosynthesis protein	Bacillus licheniformis (strain ATCC 14580 / DSM 13 / JCM 2505 / NBRC 12200 / NCIMB 9375 / NRRL NRS-1264 / Gibson 46)
C4ICL0	Spore coat polysaccharide biosynthesis protein SpsC	Clostridium butyricum E4 str. BoNT E BL5262
C4IK45	Spore coat polysaccharide biosynthesis protein SpsC	Clostridium butyricum E4 str. BoNT E BL5262
C4ZGS7	Spore coat polysaccharide biosynthesis protein SpsC	Agathobacter rectalis (strain ATCC 33656 / DSM 3377 / JCM 17463 / KCTC 5835 / VPI 0990)
I6X181	Spore coat polysaccharide biosynthesis protein SpsC	Pseudopropionibacterium propionicum (strain F0230a)
R9CG40	Spore coat polysaccharide biosynthesis protein SpsC	Clostridium sartagoforme AAU1
Q97GV5	Spore coat polysaccharide biosynthesis protein, Pyridoxal-dependent enzyme	Clostridium acetobutylicum (strain ATCC 824 / DSM 792 / JCM 1419 / LMG 5710 / VKM B-1787)
A0A6I4KFD2	Substrate-binding domain-containing protein	Enterobacteriaceae bacterium TzEc013
WP_019133810.1	substrate-binding domain-containing protein	[Kallipyga massiliensis]
A0A374NX37	Sugar ABC transporter substrate-binding protein	Anaerobutyricum hallii
C0C295	Sugar-binding domain protein	[Clostridium] hylemonae DSM 15053
A0A3P6JYM9	Target of RNAIII-activating protein	Lacrimispora indolis
C6JDV8	TDP-4-keto-6-deoxy-D-glucose transaminase	Ruminococcus sp. 5_1_39BFAA
F2JT24	TDP-4-keto-6-deoxy-D-glucose transaminase	Cellulosilyticum lentocellum (strain ATCC 49066 / DSM 5427 / NCIMB 11756 / RHM5)
I5ASL8	TDP-4-keto-6-deoxy-D-glucose transaminase	[Eubacterium] cellulosolvens 6
N9VC86	TDP-4-keto-6-deoxy-D-glucose transaminase	[Clostridium] innocuum 2959
U5F6W6	TDP-4-keto-6-deoxy-D-glucose transaminase	Erysipelotrichaceae bacterium 5_2_54FAA
E3PRP8	TDP-4-oxo-6-deoxy-D-glucose transaminase	Acetoanaerobium sticklandii (strain ATCC 12662 / DSM 519 / JCM 1433 / NCIMB 10654)
M1ZS25	Thermolysin	Clostridium botulinum CFSAN001627
A0A0E1L4C8	Thermolysin metallopeptidase, alpha-helical domain protein	Clostridium botulinum CDC_1436
X8B452	Thioester reductase domain protein	Mycobacterium avium subsp. avium 2285 (R)
M1N7B2	Thioester reductase domain-containing protein	Clostridium saccharoperbutylacetonicum N1-4(HMT)
D6LHH1	Tryptophan 2,3-dioxygenase	Fusobacterium periodonticum 1_1_41FAA
D7IG11	Tryptophan 2,3-dioxygenase	Bacteroides sp. 1_1_14
D7J4H6	Tryptophan 2,3-dioxygenase	Bacteroides sp. D22
D7JWI9	Tryptophan 2,3-dioxygenase	Bacteroides sp. 3_1_23
A0A085HHP4	Tyrosine phenol-lyase	Leminorella grimontii ATCC 33999 = DSM 5078
A0A140PW72	Tyrosine phenol-lyase	Fusobacterium nucleatum subsp. animalis 7_1
A0A1H3BFZ5	Tyrosine phenol-lyase	Bacteroides faecis MAJ27
A0A1P8JEZ4	Tyrosine phenol-lyase	Prevotella intermedia ATCC 25611 = DSM 20706
A0A1U7L6W5	Tyrosine phenol-lyase	Butyricimonas synergistica
A0A336QXR0	Tyrosine phenol-lyase	Citrobacter freundii
A0A412YJE3	Tyrosine phenol-lyase	Bacteroides clarus
A0A413II53	Tyrosine phenol-lyase	Butyricimonas virosa
A0A5B0SSJ8	Tyrosine phenol-lyase	Citrobacter portucalensis
A5TXB5	Tyrosine phenol-lyase	Fusobacterium nucleatum subsp. polymorphum ATCC 10953
A8AM34	Tyrosine phenol-lyase	Citrobacter koseri (strain ATCC BAA-895 / CDC 4225-83 / SGSC4696)
C3J7N8	Tyrosine phenol-lyase	Porphyromonas endodontalis (strain ATCC 35406 / BCRC 14492 / JCM 8526 / NCTC 13058 / HG 370)
C5ERE6	Tyrosine phenol-lyase	Clostridiales bacterium 1_7_47FAA
C7XT70	Tyrosine phenol-lyase	Fusobacterium nucleatum subsp. vincentii 3_1_36A2
D2YHL1	Tyrosine phenol-lyase	Vibrio mimicus VM603
D4BG68	Tyrosine phenol-lyase	Citrobacter youngae ATCC 29220
D6BI41	Tyrosine phenol-lyase	Fusobacterium nucleatum subsp. animalis D11
D6LI26	Tyrosine phenol-lyase	Fusobacterium periodonticum 1_1_41FAA
E1W2W8	Tyrosine phenol-lyase	Haemophilus parainfluenzae (strain T3T1)
F5J118	Tyrosine phenol-lyase	Dysgonomonas gadei ATCC BAA-286
F9EJE5	Tyrosine phenol-lyase	Fusobacterium nucleatum subsp. animalis ATCC 51191
F9EMG3	Tyrosine phenol-lyase	Fusobacterium nucleatum subsp. animalis ATCC 51191
H1HGV5	Tyrosine phenol-lyase	Fusobacterium nucleatum subsp. animalis F0419
J7TAF3	Tyrosine phenol-lyase	Morganella morganii subsp. morganii KT
Q09GN3	Tyrosine phenol-lyase	Citrobacter freundii
Q7P6C8	Tyrosine phenol-lyase	Fusobacterium nucleatum subsp. vincentii ATCC 49256
Q8A7N2	Tyrosine phenol-lyase	Bacteroides thetaiotaomicron (strain ATCC 29148 / DSM 2079 / NCTC 10582 / E50 / VPI-5482)
R9RDW9	Tyrosine phenol-lyase	Fusobacterium nucleatum subsp. animalis 4_8
U7V2R5	Tyrosine phenol-lyase	Cetobacterium somerae ATCC BAA-474
A0A085JHY9	UDP-4-amino-4-deoxy-L-arabinose--oxoglutarate aminotransferase	Tatumella ptyseos ATCC 33301
A0A0H3H2W2	UDP-4-amino-4-deoxy-L-arabinose--oxoglutarate aminotransferase	Klebsiella oxytoca (strain ATCC 8724 / DSM 4798 / JCM 20051 / NBRC 3318 / NRRL B-199 / KCTC 1686)
A0A0H4WDZ8	UDP-4-amino-4-deoxy-L-arabinose--oxoglutarate aminotransferase	Bordetella hinzii
A0A174NUH2	UDP-4-amino-4-deoxy-L-arabinose--oxoglutarate aminotransferase	Blautia wexlerae
A0A2J0PTM2	UDP-4-amino-4-deoxy-L-arabinose--oxoglutarate aminotransferase	Enterobacter hormaechei
A0A3N6UWV4	UDP-4-amino-4-deoxy-L-arabinose--oxoglutarate aminotransferase	Aeromonas jandaei
A0A5Q8BYR9	UDP-4-amino-4-deoxy-L-arabinose--oxoglutarate aminotransferase	Serratia marcescens
A0KGY8	UDP-4-amino-4-deoxy-L-arabinose--oxoglutarate aminotransferase	Aeromonas hydrophila subsp. hydrophila (strain ATCC 7966 / DSM 30187 / JCM 1027 / KCTC 2358 / NCIMB 9240)
H5UY50	UDP-4-amino-4-deoxy-L-arabinose--oxoglutarate aminotransferase	Atlantibacter hermannii NBRC 105704
J7SL48	UDP-4-amino-4-deoxy-L-arabinose--oxoglutarate aminotransferase	Morganella morganii subsp. morganii KT
Q9HY65	UDP-4-amino-4-deoxy-L-arabinose--oxoglutarate aminotransferase	Pseudomonas aeruginosa (strain ATCC 15692 / DSM 22644 / CIP 104116 / JCM 14847 / LMG 12228 / 1C / PRS 101 / PAO1)
B3CFL6	UDP-4-keto-6-deoxy-N-acetylglucosamine 4-aminotransferase	Bacteroides intestinalis DSM 17393
G8LSZ9	UDP-4-keto-6-deoxy-N-acetylglucosamine 4-aminotransferase	Hungateiclostridium clariflavum (strain DSM 19732 / NBRC 101661 / EBR45)
K9E3T7	UDP-4-keto-6-deoxy-N-acetylglucosamine 4-aminotransferase	Bacteroides oleiciplenus YIT 12058
D2QKT1	UDP-4-keto-6-deoxy-N-acetylglucosamine4-aminotra nsferase	Spirosoma linguale (strain ATCC 33905 / DSM 74 / LMG 10896)
A0A0Q2USV1	DegT/DnrJ/EryC1 family	Vibrio furnissii
F2UUT9	DegT/DnrJ/EryC1 family	Actinomyces viscosus C505
C4Z1E2	DegT/DnrJ/EryC1 family	Eubacterium eligens (strain ATCC 27750 / VPI C15-48)
H1DLB8	DegT/DnrJ/EryC1 family	Odoribacter laneus YIT 12061
I8X755	DegT/DnrJ/EryC1 family	Bacteroides nordii CL02T12C05
K9ELR0	DegT/DnrJ/EryC1 family	Bacteroides oleiciplenus YIT 12058
V9HCC8	DegT/DnrJ/EryC1 family	Clostridium sp. 7_2_43FAA
A0A140PVX6	DegT/DnrJ/EryC1 family	Fusobacterium nucleatum subsp. animalis 7_1
A0A0M1VVL5	DegT/DnrJ/EryC1 family	Fusobacterium nucleatum subsp. vincentii 4_1_13
A0A0M1VVC9	DegT/DnrJ/EryC1 family	Fusobacterium nucleatum subsp. vincentii 4_1_13
R9R9K3	DegT/DnrJ/EryC1 family	Fusobacterium nucleatum subsp. animalis 4_8
C0C244	DegT/DnrJ/EryC1 family	[Clostridium] hylemonae DSM 15053
I8XR61	DegT/DnrJ/EryC1 family	Bacteroides nordii CL02T12C05
A5TVH4	DegT/DnrJ/EryC1 family	Fusobacterium nucleatum subsp. polymorphum ATCC 10953
W1TNE7	DegT/DnrJ/EryC1 family	Varibaculum cambriense DORA_20
R2Q5E6	DegT/DnrJ/EryC1 family	Enterococcus asini ATCC 700915
A0A0F5JLR7	DegT/DnrJ/EryC1 family	Parabacteroides gordonii MS-1 = DSM 23371
A0A3F3H3E0	DegT/DnrJ/EryC1 family	Acinetobacter radioresistens NIPH 2130
N9GK82	DegT/DnrJ/EryC1 family	Acinetobacter haemolyticus NIPH 261
S0GLT7	DegT/DnrJ/EryC1 family	Parabacteroides goldsteinii dnLKV18
R9L712	DegT/DnrJ/EryC1 family	Paenibacillus barengoltzii G22
K0IF31	DegT/DnrJ/EryC1 family	Nitrososphaera gargensis (strain Ga9.2)
N9FWY4	DegT/DnrJ/EryC1 family	Acinetobacter lwoffii ATCC 9957 = CIP 70.31
U2H7N8	DegT/DnrJ/EryC1 family	Sphingobacterium paucimobilis HER1398
G9PF28	DegT/DnrJ/EryC1 family	Actinomyces graevenitzii C83
B1HN54	DegT/DnrJ/EryC1 family	Lysinibacillus sphaericus (strain C3-41)
A0A0M1W1F4	DegT/DnrJ/EryC1 family	Bacteroides sp. 9_1_42FAA
V9H1U4	DegT/DnrJ/EryC1 family	Clostridium sp. 7_2_43FAA
B6W3Y0	DegT/DnrJ/EryC1 family	Bacteroides dorei DSM 17855
B7APJ0	DegT/DnrJ/EryC1 family	[Bacteroides] pectinophilus ATCC 43243
B7AUK9	DegT/DnrJ/EryC1 family	[Bacteroides] pectinophilus ATCC 43243
F2UVN2	DegT/DnrJ/EryC1 family	Actinomyces viscosus C505
E5Y7V2	DegT/DnrJ/EryC1 family	Bilophila wadsworthia 3_1_6
C3XG97	DegT/DnrJ/EryC1 family	Helicobacter bilis ATCC 43879
D0BJJ2	DegT/DnrJ/EryC1 family	Granulicatella elegans ATCC 700633
G5H6K2	DegT/DnrJ/EryC1 family	Alistipes indistinctus YIT 12060
G5H712	DegT/DnrJ/EryC1 family	Alistipes indistinctus YIT 12060
K9E433	DegT/DnrJ/EryC1 family	Bacteroides oleiciplenus YIT 12058
K9E7T0	DegT/DnrJ/EryC1 family	Bacteroides oleiciplenus YIT 12058
K9EGF0	DegT/DnrJ/EryC1 family	Bacteroides oleiciplenus YIT 12058
G5HSZ5	DegT/DnrJ/EryC1 family	[Clostridium] citroniae WAL-17108
E7GQP3	DegT/DnrJ/EryC1 family	[Clostridium] symbiosum WAL-14163
F5IUZ6	DegT/DnrJ/EryC1 family	Dysgonomonas gadei ATCC BAA-286
H3K9P3	DegT/DnrJ/EryC1 family	Megamonas funiformis YIT 11815
H1DLD0	DegT/DnrJ/EryC1 family	Odoribacter laneus YIT 12061
H1DLE3	DegT/DnrJ/EryC1 family	Odoribacter laneus YIT 12061
K0YJG4	DegT/DnrJ/EryC1 family	Slackia piriformis YIT 12062
K0ZDV2	DegT/DnrJ/EryC1 family	Schaalia turicensis ACS-279-V-Col4
K8PDE0	DegT/DnrJ/EryC1 family	Afipia clevelandensis ATCC 49720
K8P7I1	DegT/DnrJ/EryC1 family	Afipia clevelandensis ATCC 49720
K8P4G8	DegT/DnrJ/EryC1 family	Afipia clevelandensis ATCC 49720
I8Z7V5	DegT/DnrJ/EryC1 family	Bacteroides salyersiae CL02T12C01
I9H837	DegT/DnrJ/EryC1 family	Bacteroides salyersiae CL02T12C01
T5LET8	Beta_elim_lyase domain-containing protein	Oxalobacter formigenes HOxBLS
A0A2T4LVP4	NAD(P)-binding protein	Staphylococcus cohnii
M8DH85	FAD_binding	Brevibacillus borstelensis AK1
K8NZM0	FAD_binding	Afipia clevelandensis ATCC 49720
A0A1Y4QUU8	peptidase M4 family	Erysipelatoclostridium sp. An15
A0A516KCG8	peptidase M4 family	Bacillaceae bacterium TKL69
A0A0D1M6R7	FAD_binding	Bradyrhizobium elkanii
C0ZKJ5	delta endotoxin family	Brevibacillus brevis (strain 47 / JCM 6285 / NBRC 100599)
