# Supplementary material for: Machine learning aided construction of the quorum sensing communication network for human gut microbiota
Source: Nat Commun. 2022 Jun 2;13:3079. doi: 10.1038/s41467-022-30741-6 (PMC9163137; doi:10.1038/s41467-022-30741-6)
Supplement: Supplementary file 11 — Dataset 10 [file 41467_2022_30741_MOESM11_ESM.xlsx]

## Sheet: QS of Human gut microbes
Organism From WMH	Uniprot	Proteome ID	Organism	Organism ID	All Proteins	Counts	Entry	Protein annotations			Link Address
Abiotrophia defectiva ATCC 49176	592010	UP000019050	Abiotrophia defectiva ATCC 49176	592010	1943	30	W1Q5G4	ATPase/histidine kinase/DNA gyrase B/HSP90 domain protein	https://www.uniprot.org/uniprot/	https://www.uniprot.org/uniprot/W1Q5G4	https://www.uniprot.org/uniprot/W1Q5G4
Abiotrophia defectiva ATCC 49176	592010	UP000019050	Abiotrophia defectiva ATCC 49176	592010	1943	30	W1Q1G0	DNA-binding response regulator	https://www.uniprot.org/uniprot/	https://www.uniprot.org/uniprot/W1Q1G0	https://www.uniprot.org/uniprot/W1Q1G0
Abiotrophia defectiva ATCC 49176	592010	UP000019050	Abiotrophia defectiva ATCC 49176	592010	1943	30	W1Q1F5	Histidine kinase (EC 2.7.13.3)	https://www.uniprot.org/uniprot/	https://www.uniprot.org/uniprot/W1Q1F5	https://www.uniprot.org/uniprot/W1Q1F5
Abiotrophia defectiva ATCC 49176	592010	UP000019050	Abiotrophia defectiva ATCC 49176	592010	1943	30	W1Q1H3	Histidine kinase (EC 2.7.13.3)	https://www.uniprot.org/uniprot/	https://www.uniprot.org/uniprot/W1Q1H3	https://www.uniprot.org/uniprot/W1Q1H3
Abiotrophia defectiva ATCC 49176	592010	UP000019050	Abiotrophia defectiva ATCC 49176	592010	1943	30	W1Q6K3	Histidine kinase (EC 2.7.13.3)	https://www.uniprot.org/uniprot/	https://www.uniprot.org/uniprot/W1Q6K3	https://www.uniprot.org/uniprot/W1Q6K3
Abiotrophia defectiva ATCC 49176	592010	UP000019050	Abiotrophia defectiva ATCC 49176	592010	1943	30	W1Q500	Histidine kinase (EC 2.7.13.3)	https://www.uniprot.org/uniprot/	https://www.uniprot.org/uniprot/W1Q500	https://www.uniprot.org/uniprot/W1Q500
Abiotrophia defectiva ATCC 49176	592010	UP000019050	Abiotrophia defectiva ATCC 49176	592010	1943	30	W1Q459	Histidine kinase (EC 2.7.13.3)	https://www.uniprot.org/uniprot/	https://www.uniprot.org/uniprot/W1Q459	https://www.uniprot.org/uniprot/W1Q459
Abiotrophia defectiva ATCC 49176	592010	UP000019050	Abiotrophia defectiva ATCC 49176	592010	1943	30	W1Q365	Histidine kinase (EC 2.7.13.3)	https://www.uniprot.org/uniprot/	https://www.uniprot.org/uniprot/W1Q365	https://www.uniprot.org/uniprot/W1Q365
Abiotrophia defectiva ATCC 49176	592010	UP000019050	Abiotrophia defectiva ATCC 49176	592010	1943	30	W1Q464	Histidine kinase (EC 2.7.13.3)	https://www.uniprot.org/uniprot/	https://www.uniprot.org/uniprot/W1Q464	https://www.uniprot.org/uniprot/W1Q464
Abiotrophia defectiva ATCC 49176	592010	UP000019050	Abiotrophia defectiva ATCC 49176	592010	1943	30	W1Q1F2	Histidine kinase (EC 2.7.13.3)	https://www.uniprot.org/uniprot/	https://www.uniprot.org/uniprot/W1Q1F2	https://www.uniprot.org/uniprot/W1Q1F2
Abiotrophia defectiva ATCC 49176	592010	UP000019050	Abiotrophia defectiva ATCC 49176	592010	1943	30	W1Q3M4	Histidine kinase (EC 2.7.13.3)	https://www.uniprot.org/uniprot/	https://www.uniprot.org/uniprot/W1Q3M4	https://www.uniprot.org/uniprot/W1Q3M4
Abiotrophia defectiva ATCC 49176	592010	UP000019050	Abiotrophia defectiva ATCC 49176	592010	1943	30	W1Q1L9	Histidine kinase (EC 2.7.13.3)	https://www.uniprot.org/uniprot/	https://www.uniprot.org/uniprot/W1Q1L9	https://www.uniprot.org/uniprot/W1Q1L9
Abiotrophia defectiva ATCC 49176	592010	UP000019050	Abiotrophia defectiva ATCC 49176	592010	1943	30	W1Q356	Histidine kinase (EC 2.7.13.3)	https://www.uniprot.org/uniprot/	https://www.uniprot.org/uniprot/W1Q356	https://www.uniprot.org/uniprot/W1Q356
Abiotrophia defectiva ATCC 49176	592010	UP000019050	Abiotrophia defectiva ATCC 49176	592010	1943	30	W1Q188	Kinase, PfkB family	https://www.uniprot.org/uniprot/	https://www.uniprot.org/uniprot/W1Q188	https://www.uniprot.org/uniprot/W1Q188
Abiotrophia defectiva ATCC 49176	592010	UP000019050	Abiotrophia defectiva ATCC 49176	592010	1943	30	W1Q673	Putative alkaline phosphatase synthesis transcriptional regulatory protein PhoP	https://www.uniprot.org/uniprot/	https://www.uniprot.org/uniprot/W1Q673	https://www.uniprot.org/uniprot/W1Q673
Abiotrophia defectiva ATCC 49176	592010	UP000019050	Abiotrophia defectiva ATCC 49176	592010	1943	30	W1Q212	Putative response regulator protein GraR	https://www.uniprot.org/uniprot/	https://www.uniprot.org/uniprot/W1Q212	https://www.uniprot.org/uniprot/W1Q212
Abiotrophia defectiva ATCC 49176	592010	UP000019050	Abiotrophia defectiva ATCC 49176	592010	1943	30	W1Q1H8	Putative response regulator SaeR	https://www.uniprot.org/uniprot/	https://www.uniprot.org/uniprot/W1Q1H8	https://www.uniprot.org/uniprot/W1Q1H8
Abiotrophia defectiva ATCC 49176	592010	UP000019050	Abiotrophia defectiva ATCC 49176	592010	1943	30	W1Q145	Putative transcriptional activator protein CopR	https://www.uniprot.org/uniprot/	https://www.uniprot.org/uniprot/W1Q145	https://www.uniprot.org/uniprot/W1Q145
Abiotrophia defectiva ATCC 49176	592010	UP000019050	Abiotrophia defectiva ATCC 49176	592010	1943	30	W1Q4S1	Putative transcriptional activator protein CopR	https://www.uniprot.org/uniprot/	https://www.uniprot.org/uniprot/W1Q4S1	https://www.uniprot.org/uniprot/W1Q4S1
Abiotrophia defectiva ATCC 49176	592010	UP000019050	Abiotrophia defectiva ATCC 49176	592010	1943	30	W1Q5A5	Response regulator ArlR	https://www.uniprot.org/uniprot/	https://www.uniprot.org/uniprot/W1Q5A5	https://www.uniprot.org/uniprot/W1Q5A5
Abiotrophia defectiva ATCC 49176	592010	UP000019050	Abiotrophia defectiva ATCC 49176	592010	1943	30	W1Q5A3	Response regulator protein VraR	https://www.uniprot.org/uniprot/	https://www.uniprot.org/uniprot/W1Q5A3	https://www.uniprot.org/uniprot/W1Q5A3
Abiotrophia defectiva ATCC 49176	592010	UP000019050	Abiotrophia defectiva ATCC 49176	592010	1943	30	W1Q5A4	Response regulator receiver domain protein	https://www.uniprot.org/uniprot/	https://www.uniprot.org/uniprot/W1Q5A4	https://www.uniprot.org/uniprot/W1Q5A4
Abiotrophia defectiva ATCC 49176	592010	UP000019050	Abiotrophia defectiva ATCC 49176	592010	1943	30	W1Q633	Response regulator receiver domain protein	https://www.uniprot.org/uniprot/	https://www.uniprot.org/uniprot/W1Q633	https://www.uniprot.org/uniprot/W1Q633
Abiotrophia defectiva ATCC 49176	592010	UP000019050	Abiotrophia defectiva ATCC 49176	592010	1943	30	W1Q1M4	Response regulator receiver domain protein	https://www.uniprot.org/uniprot/	https://www.uniprot.org/uniprot/W1Q1M4	https://www.uniprot.org/uniprot/W1Q1M4
Abiotrophia defectiva ATCC 49176	592010	UP000019050	Abiotrophia defectiva ATCC 49176	592010	1943	30	W1Q355	Response regulator receiver domain protein	https://www.uniprot.org/uniprot/	https://www.uniprot.org/uniprot/W1Q355	https://www.uniprot.org/uniprot/W1Q355
Abiotrophia defectiva ATCC 49176	592010	UP000019050	Abiotrophia defectiva ATCC 49176	592010	1943	30	W1Q6K6	Sensor histidine kinase (EC 2.7.13.3)	https://www.uniprot.org/uniprot/	https://www.uniprot.org/uniprot/W1Q6K6	https://www.uniprot.org/uniprot/W1Q6K6
Abiotrophia defectiva ATCC 49176	592010	UP000019050	Abiotrophia defectiva ATCC 49176	592010	1943	30	W1Q4I8	Transcriptional regulatory protein WalR	https://www.uniprot.org/uniprot/	https://www.uniprot.org/uniprot/W1Q4I8	https://www.uniprot.org/uniprot/W1Q4I8
Abiotrophia defectiva ATCC 49176	592010	UP000019050	Abiotrophia defectiva ATCC 49176	592010	1943	30	W1Q6C6	S-ribosylhomocysteine lyase	https://www.uniprot.org/uniprot/	https://www.uniprot.org/uniprot/W1Q6C6	https://www.uniprot.org/uniprot/W1Q6C6
Abiotrophia defectiva ATCC 49176	592010	UP000019050	Abiotrophia defectiva ATCC 49176	592010	1943	30	W1Q2X5	ATPase/histidine kinase/DNA gyrase B/HSP90 domain protein	https://www.uniprot.org/uniprot/	https://www.uniprot.org/uniprot/W1Q2X5	https://www.uniprot.org/uniprot/W1Q2X5
Abiotrophia defectiva ATCC 49176	592010	UP000019050	Abiotrophia defectiva ATCC 49176	592010	1943	30	W1Q2Z1	LytTr DNA-binding domain protein	https://www.uniprot.org/uniprot/	https://www.uniprot.org/uniprot/W1Q2Z1	https://www.uniprot.org/uniprot/W1Q2Z1
Achromobacter xylosoxidans A8	762376	UP000006876	Achromobacter xylosoxidans (strain A8)	762376	6798	64	E3HUG5	Bacterial regulatory protein, LuxR family protein 1	https://www.uniprot.org/uniprot/	https://www.uniprot.org/uniprot/E3HUG5	https://www.uniprot.org/uniprot/E3HUG5
Achromobacter xylosoxidans A8	762376	UP000006876	Achromobacter xylosoxidans (strain A8)	762376	6798	64	E3HG38	Bacterial regulatory protein, LuxR family protein 10	https://www.uniprot.org/uniprot/	https://www.uniprot.org/uniprot/E3HG38	https://www.uniprot.org/uniprot/E3HG38
Achromobacter xylosoxidans A8	762376	UP000006876	Achromobacter xylosoxidans (strain A8)	762376	6798	64	E3HG39	Bacterial regulatory protein, LuxR family protein 11	https://www.uniprot.org/uniprot/	https://www.uniprot.org/uniprot/E3HG39	https://www.uniprot.org/uniprot/E3HG39
Achromobacter xylosoxidans A8	762376	UP000006876	Achromobacter xylosoxidans (strain A8)	762376	6798	64	E3HKN0	Bacterial regulatory protein, LuxR family protein 12	https://www.uniprot.org/uniprot/	https://www.uniprot.org/uniprot/E3HKN0	https://www.uniprot.org/uniprot/E3HKN0
Achromobacter xylosoxidans A8	762376	UP000006876	Achromobacter xylosoxidans (strain A8)	762376	6798	64	E3HVG1	Bacterial regulatory protein, LuxR family protein 2	https://www.uniprot.org/uniprot/	https://www.uniprot.org/uniprot/E3HVG1	https://www.uniprot.org/uniprot/E3HVG1
Achromobacter xylosoxidans A8	762376	UP000006876	Achromobacter xylosoxidans (strain A8)	762376	6798	64	E3HWJ8	Bacterial regulatory protein, LuxR family protein 3	https://www.uniprot.org/uniprot/	https://www.uniprot.org/uniprot/E3HWJ8	https://www.uniprot.org/uniprot/E3HWJ8
Achromobacter xylosoxidans A8	762376	UP000006876	Achromobacter xylosoxidans (strain A8)	762376	6798	64	E3HGH9	Bacterial regulatory protein, LuxR family protein 4	https://www.uniprot.org/uniprot/	https://www.uniprot.org/uniprot/E3HGH9	https://www.uniprot.org/uniprot/E3HGH9
Achromobacter xylosoxidans A8	762376	UP000006876	Achromobacter xylosoxidans (strain A8)	762376	6798	64	E3HPM9	Bacterial regulatory protein, LuxR family protein 5	https://www.uniprot.org/uniprot/	https://www.uniprot.org/uniprot/E3HPM9	https://www.uniprot.org/uniprot/E3HPM9
Achromobacter xylosoxidans A8	762376	UP000006876	Achromobacter xylosoxidans (strain A8)	762376	6798	64	E3HIY1	Bacterial regulatory protein, LuxR family protein 6	https://www.uniprot.org/uniprot/	https://www.uniprot.org/uniprot/E3HIY1	https://www.uniprot.org/uniprot/E3HIY1
Achromobacter xylosoxidans A8	762376	UP000006876	Achromobacter xylosoxidans (strain A8)	762376	6798	64	E3HPS4	Bacterial regulatory protein, LuxR family protein 7	https://www.uniprot.org/uniprot/	https://www.uniprot.org/uniprot/E3HPS4	https://www.uniprot.org/uniprot/E3HPS4
Achromobacter xylosoxidans A8	762376	UP000006876	Achromobacter xylosoxidans (strain A8)	762376	6798	64	E3HR11	Bacterial regulatory protein, LuxR family protein 8	https://www.uniprot.org/uniprot/	https://www.uniprot.org/uniprot/E3HR11	https://www.uniprot.org/uniprot/E3HR11
Achromobacter xylosoxidans A8	762376	UP000006876	Achromobacter xylosoxidans (strain A8)	762376	6798	64	E3HQ39	Bacterial regulatory protein, LuxR family protein 9	https://www.uniprot.org/uniprot/	https://www.uniprot.org/uniprot/E3HQ39	https://www.uniprot.org/uniprot/E3HQ39
Achromobacter xylosoxidans A8	762376	UP000006876	Achromobacter xylosoxidans (strain A8)	762376	6798	64	E3HV99	Capsular synthesis regulator component B	https://www.uniprot.org/uniprot/	https://www.uniprot.org/uniprot/E3HV99	https://www.uniprot.org/uniprot/E3HV99
Achromobacter xylosoxidans A8	762376	UP000006876	Achromobacter xylosoxidans (strain A8)	762376	6798	64	E3HSB0	Chemotaxis protein CheA (EC 2.7.13.3)	https://www.uniprot.org/uniprot/	https://www.uniprot.org/uniprot/E3HSB0	https://www.uniprot.org/uniprot/E3HSB0
Achromobacter xylosoxidans A8	762376	UP000006876	Achromobacter xylosoxidans (strain A8)	762376	6798	64	E3HXT9	Conjugal transfer protein TraM	https://www.uniprot.org/uniprot/	https://www.uniprot.org/uniprot/E3HXT9	https://www.uniprot.org/uniprot/E3HXT9
Achromobacter xylosoxidans A8	762376	UP000006876	Achromobacter xylosoxidans (strain A8)	762376	6798	64	E3HHW5	DNA-binding transcriptional regulator NtrC (Nitrogen regulation protein NR(I))	https://www.uniprot.org/uniprot/	https://www.uniprot.org/uniprot/E3HHW5	https://www.uniprot.org/uniprot/E3HHW5
Achromobacter xylosoxidans A8	762376	UP000006876	Achromobacter xylosoxidans (strain A8)	762376	6798	64	E3HLX8	Histidine kinase (EC 2.7.13.3)	https://www.uniprot.org/uniprot/	https://www.uniprot.org/uniprot/E3HLX8	https://www.uniprot.org/uniprot/E3HLX8
Achromobacter xylosoxidans A8	762376	UP000006876	Achromobacter xylosoxidans (strain A8)	762376	6798	64	E3HKM7	Response regulator 18	https://www.uniprot.org/uniprot/	https://www.uniprot.org/uniprot/E3HKM7	https://www.uniprot.org/uniprot/E3HKM7
Achromobacter xylosoxidans A8	762376	UP000006876	Achromobacter xylosoxidans (strain A8)	762376	6798	64	E3HLJ8	Response regulator 19	https://www.uniprot.org/uniprot/	https://www.uniprot.org/uniprot/E3HLJ8	https://www.uniprot.org/uniprot/E3HLJ8
Achromobacter xylosoxidans A8	762376	UP000006876	Achromobacter xylosoxidans (strain A8)	762376	6798	64	E3HJW1	Response regulator 5	https://www.uniprot.org/uniprot/	https://www.uniprot.org/uniprot/E3HJW1	https://www.uniprot.org/uniprot/E3HJW1
Achromobacter xylosoxidans A8	762376	UP000006876	Achromobacter xylosoxidans (strain A8)	762376	6798	64	E3HUV1	Response regulator 7	https://www.uniprot.org/uniprot/	https://www.uniprot.org/uniprot/E3HUV1	https://www.uniprot.org/uniprot/E3HUV1
Achromobacter xylosoxidans A8	762376	UP000006876	Achromobacter xylosoxidans (strain A8)	762376	6798	64	E3HVI6	Sensor protein (EC 2.7.13.3)	https://www.uniprot.org/uniprot/	https://www.uniprot.org/uniprot/E3HVI6	https://www.uniprot.org/uniprot/E3HVI6
Achromobacter xylosoxidans A8	762376	UP000006876	Achromobacter xylosoxidans (strain A8)	762376	6798	64	E3HH92	Sensor protein (EC 2.7.13.3)	https://www.uniprot.org/uniprot/	https://www.uniprot.org/uniprot/E3HH92	https://www.uniprot.org/uniprot/E3HH92
Achromobacter xylosoxidans A8	762376	UP000006876	Achromobacter xylosoxidans (strain A8)	762376	6798	64	E3HVX3	Sensor protein (EC 2.7.13.3)	https://www.uniprot.org/uniprot/	https://www.uniprot.org/uniprot/E3HVX3	https://www.uniprot.org/uniprot/E3HVX3
Achromobacter xylosoxidans A8	762376	UP000006876	Achromobacter xylosoxidans (strain A8)	762376	6798	64	E3HKT9	Sensor protein (EC 2.7.13.3)	https://www.uniprot.org/uniprot/	https://www.uniprot.org/uniprot/E3HKT9	https://www.uniprot.org/uniprot/E3HKT9
Achromobacter xylosoxidans A8	762376	UP000006876	Achromobacter xylosoxidans (strain A8)	762376	6798	64	E3HLR0	Sensor protein (EC 2.7.13.3)	https://www.uniprot.org/uniprot/	https://www.uniprot.org/uniprot/E3HLR0	https://www.uniprot.org/uniprot/E3HLR0
Achromobacter xylosoxidans A8	762376	UP000006876	Achromobacter xylosoxidans (strain A8)	762376	6798	64	E3HJ95	Sensor protein (EC 2.7.13.3)	https://www.uniprot.org/uniprot/	https://www.uniprot.org/uniprot/E3HJ95	https://www.uniprot.org/uniprot/E3HJ95
Achromobacter xylosoxidans A8	762376	UP000006876	Achromobacter xylosoxidans (strain A8)	762376	6798	64	E3HN24	Sensory box protein 1	https://www.uniprot.org/uniprot/	https://www.uniprot.org/uniprot/E3HN24	https://www.uniprot.org/uniprot/E3HN24
Achromobacter xylosoxidans A8	762376	UP000006876	Achromobacter xylosoxidans (strain A8)	762376	6798	64	E3HRJ5	Sensory box protein 10	https://www.uniprot.org/uniprot/	https://www.uniprot.org/uniprot/E3HRJ5	https://www.uniprot.org/uniprot/E3HRJ5
Achromobacter xylosoxidans A8	762376	UP000006876	Achromobacter xylosoxidans (strain A8)	762376	6798	64	E3HVX4	Transcriptional regulatory protein DegU	https://www.uniprot.org/uniprot/	https://www.uniprot.org/uniprot/E3HVX4	https://www.uniprot.org/uniprot/E3HVX4
Achromobacter xylosoxidans A8	762376	UP000006876	Achromobacter xylosoxidans (strain A8)	762376	6798	64	E3HS93	Transcriptional regulatory protein FixJ 1	https://www.uniprot.org/uniprot/	https://www.uniprot.org/uniprot/E3HS93	https://www.uniprot.org/uniprot/E3HS93
Achromobacter xylosoxidans A8	762376	UP000006876	Achromobacter xylosoxidans (strain A8)	762376	6798	64	E3HWZ8	Transcriptional regulatory protein FixJ 2	https://www.uniprot.org/uniprot/	https://www.uniprot.org/uniprot/E3HWZ8	https://www.uniprot.org/uniprot/E3HWZ8
Achromobacter xylosoxidans A8	762376	UP000006876	Achromobacter xylosoxidans (strain A8)	762376	6798	64	E3HMI0	Enoyl-CoA hydratase 2	https://www.uniprot.org/uniprot/	https://www.uniprot.org/uniprot/E3HMI0	https://www.uniprot.org/uniprot/E3HMI0
Achromobacter xylosoxidans A8	762376	UP000006876	Achromobacter xylosoxidans (strain A8)	762376	6798	64	E3HTC0	3-oxoacyl-[acyl-carrier-protein] synthase 3	https://www.uniprot.org/uniprot/	https://www.uniprot.org/uniprot/E3HTC0	https://www.uniprot.org/uniprot/E3HTC0
Achromobacter xylosoxidans A8	762376	UP000006876	Achromobacter xylosoxidans (strain A8)	762376	6798	64	E3HQI5	3-oxoacyl-[acyl-carrier-protein] synthase III family protein	https://www.uniprot.org/uniprot/	https://www.uniprot.org/uniprot/E3HQI5	https://www.uniprot.org/uniprot/E3HQI5
Achromobacter xylosoxidans A8	762376	UP000006876	Achromobacter xylosoxidans (strain A8)	762376	6798	64	E3HJ47	Acyl-CoA dehydrogenase 2	https://www.uniprot.org/uniprot/	https://www.uniprot.org/uniprot/E3HJ47	https://www.uniprot.org/uniprot/E3HJ47
Achromobacter xylosoxidans A8	762376	UP000006876	Achromobacter xylosoxidans (strain A8)	762376	6798	64	E3HNC4	Acyl-CoA dehydrogenase, middle domain protein 4	https://www.uniprot.org/uniprot/	https://www.uniprot.org/uniprot/E3HNC4	https://www.uniprot.org/uniprot/E3HNC4
Achromobacter xylosoxidans A8	762376	UP000006876	Achromobacter xylosoxidans (strain A8)	762376	6798	64	E3HUD9	Acyl-CoA dehydrogenase, N-terminal domain protein 2	https://www.uniprot.org/uniprot/	https://www.uniprot.org/uniprot/E3HUD9	https://www.uniprot.org/uniprot/E3HUD9
Achromobacter xylosoxidans A8	762376	UP000006876	Achromobacter xylosoxidans (strain A8)	762376	6798	64	E3HID7	Acyl-CoA dehydrogenase, N-terminal domain protein 22	https://www.uniprot.org/uniprot/	https://www.uniprot.org/uniprot/E3HID7	https://www.uniprot.org/uniprot/E3HID7
Achromobacter xylosoxidans A8	762376	UP000006876	Achromobacter xylosoxidans (strain A8)	762376	6798	64	E3HM92	Enoyl-CoA hydratase/3,2-trans-enoyl-CoA isomerase/3-hydroxyacyl-CoA dehydrogenase	https://www.uniprot.org/uniprot/	https://www.uniprot.org/uniprot/E3HM92	https://www.uniprot.org/uniprot/E3HM92
Achromobacter xylosoxidans A8	762376	UP000006876	Achromobacter xylosoxidans (strain A8)	762376	6798	64	E3HNE5	Enoyl-CoA hydratase/isomerase family protein 8	https://www.uniprot.org/uniprot/	https://www.uniprot.org/uniprot/E3HNE5	https://www.uniprot.org/uniprot/E3HNE5
Achromobacter xylosoxidans A8	762376	UP000006876	Achromobacter xylosoxidans (strain A8)	762376	6798	64	E3HLA4	Histidine kinase	https://www.uniprot.org/uniprot/	https://www.uniprot.org/uniprot/E3HLA4	https://www.uniprot.org/uniprot/E3HLA4
Achromobacter xylosoxidans A8	762376	UP000006876	Achromobacter xylosoxidans (strain A8)	762376	6798	64	E3HUV2	Periplasmic sensor signal transduction histidine kinase 1	https://www.uniprot.org/uniprot/	https://www.uniprot.org/uniprot/E3HUV2	https://www.uniprot.org/uniprot/E3HUV2
Achromobacter xylosoxidans A8	762376	UP000006876	Achromobacter xylosoxidans (strain A8)	762376	6798	64	E3HVI7	Transcriptional activator protein IrlR 1	https://www.uniprot.org/uniprot/	https://www.uniprot.org/uniprot/E3HVI7	https://www.uniprot.org/uniprot/E3HVI7
Achromobacter xylosoxidans A8	762376	UP000006876	Achromobacter xylosoxidans (strain A8)	762376	6798	64	E3HKU0	Transcriptional activator protein IrlR 2	https://www.uniprot.org/uniprot/	https://www.uniprot.org/uniprot/E3HKU0	https://www.uniprot.org/uniprot/E3HKU0
Achromobacter xylosoxidans A8	762376	UP000006876	Achromobacter xylosoxidans (strain A8)	762376	6798	64	E3HJ94	Transcriptional activator protein IrlR 4	https://www.uniprot.org/uniprot/	https://www.uniprot.org/uniprot/E3HJ94	https://www.uniprot.org/uniprot/E3HJ94
Achromobacter xylosoxidans A8	762376	UP000006876	Achromobacter xylosoxidans (strain A8)	762376	6798	64	E3HH91	Transcriptional activator protein IrlR 5	https://www.uniprot.org/uniprot/	https://www.uniprot.org/uniprot/E3HH91	https://www.uniprot.org/uniprot/E3HH91
Achromobacter xylosoxidans A8	762376	UP000006876	Achromobacter xylosoxidans (strain A8)	762376	6798	64	E3HLQ9	Transcriptional activator protein IrlR 6	https://www.uniprot.org/uniprot/	https://www.uniprot.org/uniprot/E3HLQ9	https://www.uniprot.org/uniprot/E3HLQ9
Achromobacter xylosoxidans A8	762376	UP000006876	Achromobacter xylosoxidans (strain A8)	762376	6798	64	E3HWS7	Sensor protein QseC	https://www.uniprot.org/uniprot/	https://www.uniprot.org/uniprot/E3HWS7	https://www.uniprot.org/uniprot/E3HWS7
Achromobacter xylosoxidans A8	762376	UP000006876	Achromobacter xylosoxidans (strain A8)	762376	6798	64	E3HU85	Sensor protein QseC	https://www.uniprot.org/uniprot/	https://www.uniprot.org/uniprot/E3HU85	https://www.uniprot.org/uniprot/E3HU85
Achromobacter xylosoxidans A8	762376	UP000006876	Achromobacter xylosoxidans (strain A8)	762376	6798	64	E3HL89	Bacterial regulatory helix-turn-helix protein, LysR family protein 113	https://www.uniprot.org/uniprot/	https://www.uniprot.org/uniprot/E3HL89	https://www.uniprot.org/uniprot/E3HL89
Achromobacter xylosoxidans A8	762376	UP000006876	Achromobacter xylosoxidans (strain A8)	762376	6798	64	E3HFB6	Bacterial regulatory helix-turn-helix protein, LysR family protein 23	https://www.uniprot.org/uniprot/	https://www.uniprot.org/uniprot/E3HFB6	https://www.uniprot.org/uniprot/E3HFB6
Achromobacter xylosoxidans A8	762376	UP000006876	Achromobacter xylosoxidans (strain A8)	762376	6798	64	E3HHP5	C4-dicarboxylate transport transcriptional regulatory protein DctD	https://www.uniprot.org/uniprot/	https://www.uniprot.org/uniprot/E3HHP5	https://www.uniprot.org/uniprot/E3HHP5
Achromobacter xylosoxidans A8	762376	UP000006876	Achromobacter xylosoxidans (strain A8)	762376	6798	64	E3HFF5	Bacterial regulatory helix-turn-helix protein, LysR family protein 25	https://www.uniprot.org/uniprot/	https://www.uniprot.org/uniprot/E3HFF5	https://www.uniprot.org/uniprot/E3HFF5
Achromobacter xylosoxidans A8	762376	UP000006876	Achromobacter xylosoxidans (strain A8)	762376	6798	64	E3HE65	Sensor protein QseC	https://www.uniprot.org/uniprot/	https://www.uniprot.org/uniprot/E3HE65	https://www.uniprot.org/uniprot/E3HE65
Achromobacter xylosoxidans A8	762376	UP000006876	Achromobacter xylosoxidans (strain A8)	762376	6798	64	E3HER4	Sensor protein QseC	https://www.uniprot.org/uniprot/	https://www.uniprot.org/uniprot/E3HER4	https://www.uniprot.org/uniprot/E3HER4
Achromobacter xylosoxidans A8	762376	UP000006876	Achromobacter xylosoxidans (strain A8)	762376	6798	64	E3HM91	Bacterial regulatory helix-turn-helix protein, LysR family protein 115	https://www.uniprot.org/uniprot/	https://www.uniprot.org/uniprot/E3HM91	https://www.uniprot.org/uniprot/E3HM91
Achromobacter xylosoxidans A8	762376	UP000006876	Achromobacter xylosoxidans (strain A8)	762376	6798	64	E3HMB0	Bacterial regulatory helix-turn-helix protein, LysR family protein 117	https://www.uniprot.org/uniprot/	https://www.uniprot.org/uniprot/E3HMB0	https://www.uniprot.org/uniprot/E3HMB0
Achromobacter xylosoxidans A8	762376	UP000006876	Achromobacter xylosoxidans (strain A8)	762376	6798	64	E3HJZ0	Bacterial regulatory helix-turn-helix protein, LysR family protein 58	https://www.uniprot.org/uniprot/	https://www.uniprot.org/uniprot/E3HJZ0	https://www.uniprot.org/uniprot/E3HJZ0
Achromobacter xylosoxidans A8	762376	UP000006876	Achromobacter xylosoxidans (strain A8)	762376	6798	64	E3HGT7	Histidine kinase	https://www.uniprot.org/uniprot/	https://www.uniprot.org/uniprot/E3HGT7	https://www.uniprot.org/uniprot/E3HGT7
Achromobacter xylosoxidans A8	762376	UP000006876	Achromobacter xylosoxidans (strain A8)	762376	6798	64	E3HW85	Histidine kinase	https://www.uniprot.org/uniprot/	https://www.uniprot.org/uniprot/E3HW85	https://www.uniprot.org/uniprot/E3HW85
Achromobacter xylosoxidans A8	762376	UP000006876	Achromobacter xylosoxidans (strain A8)	762376	6798	64	E3HFF1	Sensor protein QseC	https://www.uniprot.org/uniprot/	https://www.uniprot.org/uniprot/E3HFF1	https://www.uniprot.org/uniprot/E3HFF1
Achromobacter xylosoxidans A8	762376	UP000006876	Achromobacter xylosoxidans (strain A8)	762376	6798	64	E3HPN1	Sensor protein QseC	https://www.uniprot.org/uniprot/	https://www.uniprot.org/uniprot/E3HPN1	https://www.uniprot.org/uniprot/E3HPN1
Achromobacter xylosoxidans A8	762376	UP000006876	Achromobacter xylosoxidans (strain A8)	762376	6798	64	E3HEF4	Sensor protein QseC	https://www.uniprot.org/uniprot/	https://www.uniprot.org/uniprot/E3HEF4	https://www.uniprot.org/uniprot/E3HEF4
Achromobacter xylosoxidans NBRC 15126 = ATCC 27061	1216976	UP000060602	Achromobacter xylosoxidans) (Strain: FDAARGOS_147)	85698	6134	62	A0A0D6HDS9	Chemotaxis protein CheY (Two-component system response regulator)	https://www.uniprot.org/uniprot/	https://www.uniprot.org/uniprot/A0A0D6HDS9	https://www.uniprot.org/uniprot/A0A0D6HDS9
Achromobacter xylosoxidans NBRC 15126 = ATCC 27061	1216976	UP000060602	Achromobacter xylosoxidans) (Strain: FDAARGOS_147)	85698	6134	62	A0A109XVU9	DNA-binding response regulator	https://www.uniprot.org/uniprot/	https://www.uniprot.org/uniprot/A0A109XVU9	https://www.uniprot.org/uniprot/A0A109XVU9
Achromobacter xylosoxidans NBRC 15126 = ATCC 27061	1216976	UP000060602	Achromobacter xylosoxidans) (Strain: FDAARGOS_147)	85698	6134	62	A0A109XY96	DNA-binding response regulator	https://www.uniprot.org/uniprot/	https://www.uniprot.org/uniprot/A0A109XY96	https://www.uniprot.org/uniprot/A0A109XY96
Achromobacter xylosoxidans NBRC 15126 = ATCC 27061	1216976	UP000060602	Achromobacter xylosoxidans) (Strain: FDAARGOS_147)	85698	6134	62	A0A0X8P5V1	DNA-binding response regulator	https://www.uniprot.org/uniprot/	https://www.uniprot.org/uniprot/A0A0X8P5V1	https://www.uniprot.org/uniprot/A0A0X8P5V1
Achromobacter xylosoxidans NBRC 15126 = ATCC 27061	1216976	UP000060602	Achromobacter xylosoxidans) (Strain: FDAARGOS_147)	85698	6134	62	A0A0X8NYW4	DNA-binding response regulator	https://www.uniprot.org/uniprot/	https://www.uniprot.org/uniprot/A0A0X8NYW4	https://www.uniprot.org/uniprot/A0A0X8NYW4
Achromobacter xylosoxidans NBRC 15126 = ATCC 27061	1216976	UP000060602	Achromobacter xylosoxidans) (Strain: FDAARGOS_147)	85698	6134	62	A0A0X8NVK9	DNA-binding response regulator	https://www.uniprot.org/uniprot/	https://www.uniprot.org/uniprot/A0A0X8NVK9	https://www.uniprot.org/uniprot/A0A0X8NVK9
Achromobacter xylosoxidans NBRC 15126 = ATCC 27061	1216976	UP000060602	Achromobacter xylosoxidans) (Strain: FDAARGOS_147)	85698	6134	62	A0A0X8P1Z7	DNA-binding response regulator	https://www.uniprot.org/uniprot/	https://www.uniprot.org/uniprot/A0A0X8P1Z7	https://www.uniprot.org/uniprot/A0A0X8P1Z7
Achromobacter xylosoxidans NBRC 15126 = ATCC 27061	1216976	UP000060602	Achromobacter xylosoxidans) (Strain: FDAARGOS_147)	85698	6134	62	A0A0X8P252	DNA-binding response regulator	https://www.uniprot.org/uniprot/	https://www.uniprot.org/uniprot/A0A0X8P252	https://www.uniprot.org/uniprot/A0A0X8P252
Achromobacter xylosoxidans NBRC 15126 = ATCC 27061	1216976	UP000060602	Achromobacter xylosoxidans) (Strain: FDAARGOS_147)	85698	6134	62	A0A0X8NV96	DNA-binding response regulator	https://www.uniprot.org/uniprot/	https://www.uniprot.org/uniprot/A0A0X8NV96	https://www.uniprot.org/uniprot/A0A0X8NV96
Achromobacter xylosoxidans NBRC 15126 = ATCC 27061	1216976	UP000060602	Achromobacter xylosoxidans) (Strain: FDAARGOS_147)	85698	6134	62	A0A0X8P4H0	DNA-binding response regulator	https://www.uniprot.org/uniprot/	https://www.uniprot.org/uniprot/A0A0X8P4H0	https://www.uniprot.org/uniprot/A0A0X8P4H0
Achromobacter xylosoxidans NBRC 15126 = ATCC 27061	1216976	UP000060602	Achromobacter xylosoxidans) (Strain: FDAARGOS_147)	85698	6134	62	A0A0X8NVC6	DNA-binding response regulator	https://www.uniprot.org/uniprot/	https://www.uniprot.org/uniprot/A0A0X8NVC6	https://www.uniprot.org/uniprot/A0A0X8NVC6
Achromobacter xylosoxidans NBRC 15126 = ATCC 27061	1216976	UP000060602	Achromobacter xylosoxidans) (Strain: FDAARGOS_147)	85698	6134	62	A0A0X8P4G6	DNA-binding response regulator	https://www.uniprot.org/uniprot/	https://www.uniprot.org/uniprot/A0A0X8P4G6	https://www.uniprot.org/uniprot/A0A0X8P4G6
Achromobacter xylosoxidans NBRC 15126 = ATCC 27061	1216976	UP000060602	Achromobacter xylosoxidans) (Strain: FDAARGOS_147)	85698	6134	62	A0A0X8P494	DNA-binding response regulator	https://www.uniprot.org/uniprot/	https://www.uniprot.org/uniprot/A0A0X8P494	https://www.uniprot.org/uniprot/A0A0X8P494
Achromobacter xylosoxidans NBRC 15126 = ATCC 27061	1216976	UP000060602	Achromobacter xylosoxidans) (Strain: FDAARGOS_147)	85698	6134	62	A0A0X8P2U5	DNA-binding response regulator	https://www.uniprot.org/uniprot/	https://www.uniprot.org/uniprot/A0A0X8P2U5	https://www.uniprot.org/uniprot/A0A0X8P2U5
Achromobacter xylosoxidans NBRC 15126 = ATCC 27061	1216976	UP000060602	Achromobacter xylosoxidans) (Strain: FDAARGOS_147)	85698	6134	62	A0A0X8P5Y6	DNA-binding response regulator	https://www.uniprot.org/uniprot/	https://www.uniprot.org/uniprot/A0A0X8P5Y6	https://www.uniprot.org/uniprot/A0A0X8P5Y6
Achromobacter xylosoxidans NBRC 15126 = ATCC 27061	1216976	UP000060602	Achromobacter xylosoxidans) (Strain: FDAARGOS_147)	85698	6134	62	A0A0D6HDT0	DNA-binding response regulator (transcriptional regulatory protein FixJ)	https://www.uniprot.org/uniprot/	https://www.uniprot.org/uniprot/A0A0D6HDT0	https://www.uniprot.org/uniprot/A0A0D6HDT0
Achromobacter xylosoxidans NBRC 15126 = ATCC 27061	1216976	UP000060602	Achromobacter xylosoxidans) (Strain: FDAARGOS_147)	85698	6134	62	A0A2L0PTF3	DNA-binding transcriptional regulator NtrC (Nitrogen regulation protein NR(I))	https://www.uniprot.org/uniprot/	https://www.uniprot.org/uniprot/A0A2L0PTF3	https://www.uniprot.org/uniprot/A0A2L0PTF3
Achromobacter xylosoxidans NBRC 15126 = ATCC 27061	1216976	UP000060602	Achromobacter xylosoxidans) (Strain: FDAARGOS_147)	85698	6134	62	A0A0X8P068	Helix-turn-helix transcriptional regulator	https://www.uniprot.org/uniprot/	https://www.uniprot.org/uniprot/A0A0X8P068	https://www.uniprot.org/uniprot/A0A0X8P068
Achromobacter xylosoxidans NBRC 15126 = ATCC 27061	1216976	UP000060602	Achromobacter xylosoxidans) (Strain: FDAARGOS_147)	85698	6134	62	A0A0X8NZ15	Histidine kinase (EC 2.7.13.3)	https://www.uniprot.org/uniprot/	https://www.uniprot.org/uniprot/A0A0X8NZ15	https://www.uniprot.org/uniprot/A0A0X8NZ15
Achromobacter xylosoxidans NBRC 15126 = ATCC 27061	1216976	UP000060602	Achromobacter xylosoxidans) (Strain: FDAARGOS_147)	85698	6134	62	A0A0X8P027	LuxR family transcriptional regulator	https://www.uniprot.org/uniprot/	https://www.uniprot.org/uniprot/A0A0X8P027	https://www.uniprot.org/uniprot/A0A0X8P027
Achromobacter xylosoxidans NBRC 15126 = ATCC 27061	1216976	UP000060602	Achromobacter xylosoxidans) (Strain: FDAARGOS_147)	85698	6134	62	A0A120LIG7	LuxR family transcriptional regulator	https://www.uniprot.org/uniprot/	https://www.uniprot.org/uniprot/A0A120LIG7	https://www.uniprot.org/uniprot/A0A120LIG7
Achromobacter xylosoxidans NBRC 15126 = ATCC 27061	1216976	UP000060602	Achromobacter xylosoxidans) (Strain: FDAARGOS_147)	85698	6134	62	A0A0X8P343	PAS domain S-box protein	https://www.uniprot.org/uniprot/	https://www.uniprot.org/uniprot/A0A0X8P343	https://www.uniprot.org/uniprot/A0A0X8P343
Achromobacter xylosoxidans NBRC 15126 = ATCC 27061	1216976	UP000060602	Achromobacter xylosoxidans) (Strain: FDAARGOS_147)	85698	6134	62	A0A109XY78	PAS domain S-box protein	https://www.uniprot.org/uniprot/	https://www.uniprot.org/uniprot/A0A109XY78	https://www.uniprot.org/uniprot/A0A109XY78
Achromobacter xylosoxidans NBRC 15126 = ATCC 27061	1216976	UP000060602	Achromobacter xylosoxidans) (Strain: FDAARGOS_147)	85698	6134	62	A0A0X8P4F8	Phosphohydrolase	https://www.uniprot.org/uniprot/	https://www.uniprot.org/uniprot/A0A0X8P4F8	https://www.uniprot.org/uniprot/A0A0X8P4F8
Achromobacter xylosoxidans NBRC 15126 = ATCC 27061	1216976	UP000060602	Achromobacter xylosoxidans) (Strain: FDAARGOS_147)	85698	6134	62	A0A0X8NVG3	Sensor protein (EC 2.7.13.3)	https://www.uniprot.org/uniprot/	https://www.uniprot.org/uniprot/A0A0X8NVG3	https://www.uniprot.org/uniprot/A0A0X8NVG3
Achromobacter xylosoxidans NBRC 15126 = ATCC 27061	1216976	UP000060602	Achromobacter xylosoxidans) (Strain: FDAARGOS_147)	85698	6134	62	A0A109XWU0	Sensor protein (EC 2.7.13.3)	https://www.uniprot.org/uniprot/	https://www.uniprot.org/uniprot/A0A109XWU0	https://www.uniprot.org/uniprot/A0A109XWU0
Achromobacter xylosoxidans NBRC 15126 = ATCC 27061	1216976	UP000060602	Achromobacter xylosoxidans) (Strain: FDAARGOS_147)	85698	6134	62	A0A109XWZ5	Sensor protein (EC 2.7.13.3)	https://www.uniprot.org/uniprot/	https://www.uniprot.org/uniprot/A0A109XWZ5	https://www.uniprot.org/uniprot/A0A109XWZ5
Achromobacter xylosoxidans NBRC 15126 = ATCC 27061	1216976	UP000060602	Achromobacter xylosoxidans) (Strain: FDAARGOS_147)	85698	6134	62	A0A0X8NXV9	Sensor protein (EC 2.7.13.3)	https://www.uniprot.org/uniprot/	https://www.uniprot.org/uniprot/A0A0X8NXV9	https://www.uniprot.org/uniprot/A0A0X8NXV9
Achromobacter xylosoxidans NBRC 15126 = ATCC 27061	1216976	UP000060602	Achromobacter xylosoxidans) (Strain: FDAARGOS_147)	85698	6134	62	A0A0D6GHR6	Transcriptional regulatory protein OmpR (Two-component system response regulator OmpR)	https://www.uniprot.org/uniprot/	https://www.uniprot.org/uniprot/A0A0D6GHR6	https://www.uniprot.org/uniprot/A0A0D6GHR6
Achromobacter xylosoxidans NBRC 15126 = ATCC 27061	1216976	UP000060602	Achromobacter xylosoxidans) (Strain: FDAARGOS_147)	85698	6134	62	A0A0X8P1Q8	Two-component system response regulator	https://www.uniprot.org/uniprot/	https://www.uniprot.org/uniprot/A0A0X8P1Q8	https://www.uniprot.org/uniprot/A0A0X8P1Q8
Achromobacter xylosoxidans NBRC 15126 = ATCC 27061	1216976	UP000060602	Achromobacter xylosoxidans) (Strain: FDAARGOS_147)	85698	6134	62	A0A0X8NZ12	Two-component system response regulator KdpE	https://www.uniprot.org/uniprot/	https://www.uniprot.org/uniprot/A0A0X8NZ12	https://www.uniprot.org/uniprot/A0A0X8NZ12
Achromobacter xylosoxidans NBRC 15126 = ATCC 27061	1216976	UP000060602	Alcaligenes xylosoxydans xylosoxydans	85698	6134	62	A0A0X8NYL5	3-oxoacyl-[acyl-carrier-protein] synthase 3	https://www.uniprot.org/uniprot/	https://www.uniprot.org/uniprot/A0A0X8NYL5	https://www.uniprot.org/uniprot/A0A0X8NYL5
Achromobacter xylosoxidans NBRC 15126 = ATCC 27061	1216976	UP000060602	Alcaligenes xylosoxydans xylosoxydans	85698	6134	62	A0A109XVH4	Acyl-CoA dehydrogenase	https://www.uniprot.org/uniprot/	https://www.uniprot.org/uniprot/A0A109XVH4	https://www.uniprot.org/uniprot/A0A109XVH4
Achromobacter xylosoxidans NBRC 15126 = ATCC 27061	1216976	UP000060602	Alcaligenes xylosoxydans xylosoxydans	85698	6134	62	A0A0X8NWH4	Acyl-CoA dehydrogenase	https://www.uniprot.org/uniprot/	https://www.uniprot.org/uniprot/A0A0X8NWH4	https://www.uniprot.org/uniprot/A0A0X8NWH4
Achromobacter xylosoxidans NBRC 15126 = ATCC 27061	1216976	UP000060602	Alcaligenes xylosoxydans xylosoxydans	85698	6134	62	A0A0X8P5X2	Acyl-CoA dehydrogenase	https://www.uniprot.org/uniprot/	https://www.uniprot.org/uniprot/A0A0X8P5X2	https://www.uniprot.org/uniprot/A0A0X8P5X2
Achromobacter xylosoxidans NBRC 15126 = ATCC 27061	1216976	UP000060602	Alcaligenes xylosoxydans xylosoxydans	85698	6134	62	A0A0X8P087	Acyl-CoA dehydrogenase	https://www.uniprot.org/uniprot/	https://www.uniprot.org/uniprot/A0A0X8P087	https://www.uniprot.org/uniprot/A0A0X8P087
Achromobacter xylosoxidans NBRC 15126 = ATCC 27061	1216976	UP000060602	Alcaligenes xylosoxydans xylosoxydans	85698	6134	62	A0A109XWA0	Enoyl-CoA hydratase	https://www.uniprot.org/uniprot/	https://www.uniprot.org/uniprot/A0A109XWA0	https://www.uniprot.org/uniprot/A0A109XWA0
Achromobacter xylosoxidans NBRC 15126 = ATCC 27061	1216976	UP000060602	Alcaligenes xylosoxydans xylosoxydans	85698	6134	62	A0A0X8NV91	Histidine kinase	https://www.uniprot.org/uniprot/	https://www.uniprot.org/uniprot/A0A0X8NV91	https://www.uniprot.org/uniprot/A0A0X8NV91
Achromobacter xylosoxidans NBRC 15126 = ATCC 27061	1216976	UP000060602	Alcaligenes xylosoxydans xylosoxydans	85698	6134	62	A0A0X8NYW6	Histidine kinase	https://www.uniprot.org/uniprot/	https://www.uniprot.org/uniprot/A0A0X8NYW6	https://www.uniprot.org/uniprot/A0A0X8NYW6
Achromobacter xylosoxidans NBRC 15126 = ATCC 27061	1216976	UP000060602	Alcaligenes xylosoxydans xylosoxydans	85698	6134	62	A0A0X8P4B9	Histidine kinase	https://www.uniprot.org/uniprot/	https://www.uniprot.org/uniprot/A0A0X8P4B9	https://www.uniprot.org/uniprot/A0A0X8P4B9
Achromobacter xylosoxidans NBRC 15126 = ATCC 27061	1216976	UP000060602	Alcaligenes xylosoxydans xylosoxydans	85698	6134	62	A0A0X8NYV3	Sensor protein QseC	https://www.uniprot.org/uniprot/	https://www.uniprot.org/uniprot/A0A0X8NYV3	https://www.uniprot.org/uniprot/A0A0X8NYV3
Achromobacter xylosoxidans NBRC 15126 = ATCC 27061	1216976	UP000060602	Alcaligenes xylosoxydans xylosoxydans	85698	6134	62	A0A120LGN1	Sensor protein QseC	https://www.uniprot.org/uniprot/	https://www.uniprot.org/uniprot/A0A120LGN1	https://www.uniprot.org/uniprot/A0A120LGN1
Achromobacter xylosoxidans NBRC 15126 = ATCC 27061	1216976	UP000060602	Alcaligenes xylosoxydans xylosoxydans	85698	6134	62	A0A2L0PTW9	Sensor protein QseC	https://www.uniprot.org/uniprot/	https://www.uniprot.org/uniprot/A0A2L0PTW9	https://www.uniprot.org/uniprot/A0A2L0PTW9
Achromobacter xylosoxidans NBRC 15126 = ATCC 27061	1216976	UP000060602	Alcaligenes xylosoxydans xylosoxydans	85698	6134	62	A0A0X8P4H2	PAS domain S-box protein	https://www.uniprot.org/uniprot/	https://www.uniprot.org/uniprot/A0A0X8P4H2	https://www.uniprot.org/uniprot/A0A0X8P4H2
Achromobacter xylosoxidans NBRC 15126 = ATCC 27061	1216976	UP000060602	Alcaligenes xylosoxydans xylosoxydans	85698	6134	62	A0A109XXG4	DNA-binding response regulator,OmpR family	https://www.uniprot.org/uniprot/	https://www.uniprot.org/uniprot/A0A109XXG4	https://www.uniprot.org/uniprot/A0A109XXG4
Achromobacter xylosoxidans NBRC 15126 = ATCC 27061	1216976	UP000060602	Alcaligenes xylosoxydans xylosoxydans	85698	6134	62	A0A0X8P0I3	DNA-binding response regulator	https://www.uniprot.org/uniprot/	https://www.uniprot.org/uniprot/A0A0X8P0I3	https://www.uniprot.org/uniprot/A0A0X8P0I3
Achromobacter xylosoxidans NBRC 15126 = ATCC 27061	1216976	UP000060602	Alcaligenes xylosoxydans xylosoxydans	85698	6134	62	A0A109XW19	DNA-binding response regulator	https://www.uniprot.org/uniprot/	https://www.uniprot.org/uniprot/A0A109XW19	https://www.uniprot.org/uniprot/A0A109XW19
Achromobacter xylosoxidans NBRC 15126 = ATCC 27061	1216976	UP000060602	Alcaligenes xylosoxydans xylosoxydans	85698	6134	62	A0A0X8NV58	LysR family transcriptional regulator	https://www.uniprot.org/uniprot/	https://www.uniprot.org/uniprot/A0A0X8NV58	https://www.uniprot.org/uniprot/A0A0X8NV58
Achromobacter xylosoxidans NBRC 15126 = ATCC 27061	1216976	UP000060602	Alcaligenes xylosoxydans xylosoxydans	85698	6134	62	A0A120LHY4	Sigma-54-dependent Fis family transcriptional regulator	https://www.uniprot.org/uniprot/	https://www.uniprot.org/uniprot/A0A120LHY4	https://www.uniprot.org/uniprot/A0A120LHY4
Achromobacter xylosoxidans NBRC 15126 = ATCC 27061	1216976	UP000060602	Alcaligenes xylosoxydans xylosoxydans	85698	6134	62	A0A109XVZ2	Sigma-54-dependent Fis family transcriptional regulator	https://www.uniprot.org/uniprot/	https://www.uniprot.org/uniprot/A0A109XVZ2	https://www.uniprot.org/uniprot/A0A109XVZ2
Achromobacter xylosoxidans NBRC 15126 = ATCC 27061	1216976	UP000060602	Alcaligenes xylosoxydans xylosoxydans	85698	6134	62	A0A109XYD3	Histidine kinase	https://www.uniprot.org/uniprot/	https://www.uniprot.org/uniprot/A0A109XYD3	https://www.uniprot.org/uniprot/A0A109XYD3
Achromobacter xylosoxidans NBRC 15126 = ATCC 27061	1216976	UP000060602	Alcaligenes xylosoxydans xylosoxydans	85698	6134	62	A0A0X8NZJ4	LysR family transcriptional regulator	https://www.uniprot.org/uniprot/	https://www.uniprot.org/uniprot/A0A0X8NZJ4	https://www.uniprot.org/uniprot/A0A0X8NZJ4
Achromobacter xylosoxidans NBRC 15126 = ATCC 27061	1216976	UP000060602	Alcaligenes xylosoxydans xylosoxydans	85698	6134	62	A0A0X8NZY9	Sensor protein QseC	https://www.uniprot.org/uniprot/	https://www.uniprot.org/uniprot/A0A0X8NZY9	https://www.uniprot.org/uniprot/A0A0X8NZY9
Achromobacter xylosoxidans NBRC 15126 = ATCC 27061	1216976	UP000060602	Alcaligenes xylosoxydans xylosoxydans	85698	6134	62	A0A109XW07	Histidine kinase	https://www.uniprot.org/uniprot/	https://www.uniprot.org/uniprot/A0A109XW07	https://www.uniprot.org/uniprot/A0A109XW07
Achromobacter xylosoxidans NBRC 15126 = ATCC 27061	1216976	UP000060602	Alcaligenes xylosoxydans xylosoxydans	85698	6134	62	A0A120LI60	Histidine kinase	https://www.uniprot.org/uniprot/	https://www.uniprot.org/uniprot/A0A120LI60	https://www.uniprot.org/uniprot/A0A120LI60
Achromobacter xylosoxidans NBRC 15126 = ATCC 27061	1216976	UP000060602	Alcaligenes xylosoxydans xylosoxydans	85698	6134	62	A0A0X8NV01	LysR family transcriptional regulator	https://www.uniprot.org/uniprot/	https://www.uniprot.org/uniprot/A0A0X8NV01	https://www.uniprot.org/uniprot/A0A0X8NV01
Achromobacter xylosoxidans NBRC 15126 = ATCC 27061	1216976	UP000060602	Alcaligenes xylosoxydans xylosoxydans	85698	6134	62	A0A109XVQ1	LysR family transcriptional regulator	https://www.uniprot.org/uniprot/	https://www.uniprot.org/uniprot/A0A109XVQ1	https://www.uniprot.org/uniprot/A0A109XVQ1
Achromobacter xylosoxidans NBRC 15126 = ATCC 27061	1216976	UP000060602	Alcaligenes xylosoxydans xylosoxydans	85698	6134	62	A0A0X8NZR0	LysR family transcriptional regulator	https://www.uniprot.org/uniprot/	https://www.uniprot.org/uniprot/A0A0X8NZR0	https://www.uniprot.org/uniprot/A0A0X8NZR0
Achromobacter xylosoxidans NBRC 15126 = ATCC 27061	1216976	UP000060602	Alcaligenes xylosoxydans xylosoxydans	85698	6134	62	A0A109XW50	Sensor protein QseC	https://www.uniprot.org/uniprot/	https://www.uniprot.org/uniprot/A0A109XW50	https://www.uniprot.org/uniprot/A0A109XW50
Achromobacter xylosoxidans NBRC 15126 = ATCC 27061	1216976	UP000060602	Alcaligenes xylosoxydans xylosoxydans	85698	6134	62	A0A0X8NYA3	Sensor protein QseC	https://www.uniprot.org/uniprot/	https://www.uniprot.org/uniprot/A0A0X8NYA3	https://www.uniprot.org/uniprot/A0A0X8NYA3
Achromobacter xylosoxidans NBRC 15126 = ATCC 27061	1216976	UP000060602	Alcaligenes xylosoxydans xylosoxydans	85698	6134	62	A0A0X8NZM0	Sensor protein QseC	https://www.uniprot.org/uniprot/	https://www.uniprot.org/uniprot/A0A0X8NZM0	https://www.uniprot.org/uniprot/A0A0X8NZM0
Achromobacter xylosoxidans NBRC 15126 = ATCC 27061	1216976	UP000060602	Alcaligenes xylosoxydans xylosoxydans	85698	6134	62	A0A120LHR6	DarB family beta-ketosynthase	https://www.uniprot.org/uniprot/	https://www.uniprot.org/uniprot/A0A120LHR6	https://www.uniprot.org/uniprot/A0A120LHR6
Acidaminococcus fermentans DSM 20731	591001	UP000001902	Acidaminococcus fermentans (strain ATCC 25085 / DSM 20731 / VR4)	591001	2016	15	D2RJF7	Histidine kinase (EC 2.7.13.3)	https://www.uniprot.org/uniprot/	https://www.uniprot.org/uniprot/D2RJF7	https://www.uniprot.org/uniprot/D2RJF7
Acidaminococcus fermentans DSM 20731	591001	UP000001902	Acidaminococcus fermentans (strain ATCC 25085 / DSM 20731 / VR4)	591001	2016	15	D2RN73	Histidine kinase (EC 2.7.13.3)	https://www.uniprot.org/uniprot/	https://www.uniprot.org/uniprot/D2RN73	https://www.uniprot.org/uniprot/D2RN73
Acidaminococcus fermentans DSM 20731	591001	UP000001902	Acidaminococcus fermentans (strain ATCC 25085 / DSM 20731 / VR4)	591001	2016	15	D2RNE2	Histidine kinase (EC 2.7.13.3)	https://www.uniprot.org/uniprot/	https://www.uniprot.org/uniprot/D2RNE2	https://www.uniprot.org/uniprot/D2RNE2
Acidaminococcus fermentans DSM 20731	591001	UP000001902	Acidaminococcus fermentans (strain ATCC 25085 / DSM 20731 / VR4)	591001	2016	15	D2RNA8	Histidine kinase (EC 2.7.13.3)	https://www.uniprot.org/uniprot/	https://www.uniprot.org/uniprot/D2RNA8	https://www.uniprot.org/uniprot/D2RNA8
Acidaminococcus fermentans DSM 20731	591001	UP000001902	Acidaminococcus fermentans (strain ATCC 25085 / DSM 20731 / VR4)	591001	2016	15	D2RN82	Histidine kinase (EC 2.7.13.3)	https://www.uniprot.org/uniprot/	https://www.uniprot.org/uniprot/D2RN82	https://www.uniprot.org/uniprot/D2RN82
Acidaminococcus fermentans DSM 20731	591001	UP000001902	Acidaminococcus fermentans (strain ATCC 25085 / DSM 20731 / VR4)	591001	2016	15	D2RJS0	Histidine kinase (EC 2.7.13.3)	https://www.uniprot.org/uniprot/	https://www.uniprot.org/uniprot/D2RJS0	https://www.uniprot.org/uniprot/D2RJS0
Acidaminococcus fermentans DSM 20731	591001	UP000001902	Acidaminococcus fermentans (strain ATCC 25085 / DSM 20731 / VR4)	591001	2016	15	D2RJ03	Histidine kinase (EC 2.7.13.3)	https://www.uniprot.org/uniprot/	https://www.uniprot.org/uniprot/D2RJ03	https://www.uniprot.org/uniprot/D2RJ03
Acidaminococcus fermentans DSM 20731	591001	UP000001902	Acidaminococcus fermentans (strain ATCC 25085 / DSM 20731 / VR4)	591001	2016	15	D2RNA7	S-ribosylhomocysteine lyase (EC 4.4.1.21) (AI-2 synthesis protein) (Autoinducer-2 production protein LuxS)	https://www.uniprot.org/uniprot/	https://www.uniprot.org/uniprot/D2RNA7	https://www.uniprot.org/uniprot/D2RNA7
Acidaminococcus fermentans DSM 20731	591001	UP000001902	Acidaminococcus fermentans (strain ATCC 25085 / DSM 20731 / VR4)	591001	2016	15	D2RJG8	Two component transcriptional regulator, LuxR family	https://www.uniprot.org/uniprot/	https://www.uniprot.org/uniprot/D2RJG8	https://www.uniprot.org/uniprot/D2RJG8
Acidaminococcus fermentans DSM 20731	591001	UP000001902	Acidaminococcus fermentans (strain ATCC 25085 / DSM 20731 / VR4)	591001	2016	15	D2RL02	3-oxoacyl-[acyl-carrier-protein] synthase 3	https://www.uniprot.org/uniprot/	https://www.uniprot.org/uniprot/D2RL02	https://www.uniprot.org/uniprot/D2RL02
Acidaminococcus fermentans DSM 20731	591001	UP000001902	Acidaminococcus fermentans (strain ATCC 25085 / DSM 20731 / VR4)	591001	2016	15	D2RLI0	Acyl-CoA dehydrogenase domain protein	https://www.uniprot.org/uniprot/	https://www.uniprot.org/uniprot/D2RLI0	https://www.uniprot.org/uniprot/D2RLI0
Acidaminococcus fermentans DSM 20731	591001	UP000001902	Acidaminococcus fermentans (strain ATCC 25085 / DSM 20731 / VR4)	591001	2016	15	D2RLI8	Acyl-CoA dehydrogenase domain protein	https://www.uniprot.org/uniprot/	https://www.uniprot.org/uniprot/D2RLI8	https://www.uniprot.org/uniprot/D2RLI8
Acidaminococcus fermentans DSM 20731	591001	UP000001902	Acidaminococcus fermentans (strain ATCC 25085 / DSM 20731 / VR4)	591001	2016	15	D2RL82	Enoyl-CoA hydratase/isomerase	https://www.uniprot.org/uniprot/	https://www.uniprot.org/uniprot/D2RL82	https://www.uniprot.org/uniprot/D2RL82
Acidaminococcus fermentans DSM 20731	591001	UP000001902	Acidaminococcus fermentans (strain ATCC 25085 / DSM 20731 / VR4)	591001	2016	15	D2RNE1	Two component transcriptional regulator, winged helix family	https://www.uniprot.org/uniprot/	https://www.uniprot.org/uniprot/D2RNE1	https://www.uniprot.org/uniprot/D2RNE1
Acidaminococcus fermentans DSM 20731	591001	UP000001902	Acidaminococcus fermentans (strain ATCC 25085 / DSM 20731 / VR4)	591001	2016	15	D2RN81	Two component transcriptional regulator, winged helix family	https://www.uniprot.org/uniprot/	https://www.uniprot.org/uniprot/D2RN81	https://www.uniprot.org/uniprot/D2RN81
Acidaminococcus intestini RyC-MR95	568816	UP000007093	Acidaminococcus intestini (strain RyC-MR95)	568816	2386	16	G4Q8T3	Histidine kinase (EC 2.7.13.3)	https://www.uniprot.org/uniprot/	https://www.uniprot.org/uniprot/G4Q8T3	https://www.uniprot.org/uniprot/G4Q8T3
Acidaminococcus intestini RyC-MR95	568816	UP000007093	Acidaminococcus intestini (strain RyC-MR95)	568816	2386	16	G4Q4Z0	Histidine kinase (EC 2.7.13.3)	https://www.uniprot.org/uniprot/	https://www.uniprot.org/uniprot/G4Q4Z0	https://www.uniprot.org/uniprot/G4Q4Z0
Acidaminococcus intestini RyC-MR95	568816	UP000007093	Acidaminococcus intestini (strain RyC-MR95)	568816	2386	16	G4Q3B5	Histidine kinase (EC 2.7.13.3)	https://www.uniprot.org/uniprot/	https://www.uniprot.org/uniprot/G4Q3B5	https://www.uniprot.org/uniprot/G4Q3B5
Acidaminococcus intestini RyC-MR95	568816	UP000007093	Acidaminococcus intestini (strain RyC-MR95)	568816	2386	16	G4Q7V6	Histidine kinase (EC 2.7.13.3)	https://www.uniprot.org/uniprot/	https://www.uniprot.org/uniprot/G4Q7V6	https://www.uniprot.org/uniprot/G4Q7V6
Acidaminococcus intestini RyC-MR95	568816	UP000007093	Acidaminococcus intestini (strain RyC-MR95)	568816	2386	16	G4Q393	Histidine kinase (EC 2.7.13.3)	https://www.uniprot.org/uniprot/	https://www.uniprot.org/uniprot/G4Q393	https://www.uniprot.org/uniprot/G4Q393
Acidaminococcus intestini RyC-MR95	568816	UP000007093	Acidaminococcus intestini (strain RyC-MR95)	568816	2386	16	G4Q7G7	Histidine kinase (EC 2.7.13.3)	https://www.uniprot.org/uniprot/	https://www.uniprot.org/uniprot/G4Q7G7	https://www.uniprot.org/uniprot/G4Q7G7
Acidaminococcus intestini RyC-MR95	568816	UP000007093	Acidaminococcus intestini (strain RyC-MR95)	568816	2386	16	G4Q7A3	Histidine kinase (EC 2.7.13.3)	https://www.uniprot.org/uniprot/	https://www.uniprot.org/uniprot/G4Q7A3	https://www.uniprot.org/uniprot/G4Q7A3
Acidaminococcus intestini RyC-MR95	568816	UP000007093	Acidaminococcus intestini (strain RyC-MR95)	568816	2386	16	G4Q585	S-ribosylhomocysteine lyase (EC 4.4.1.21) (AI-2 synthesis protein) (Autoinducer-2 production protein LuxS)	https://www.uniprot.org/uniprot/	https://www.uniprot.org/uniprot/G4Q585	https://www.uniprot.org/uniprot/G4Q585
Acidaminococcus intestini RyC-MR95	568816	UP000007093	Acidaminococcus intestini (strain RyC-MR95)	568816	2386	16	G4Q8T4	Two-component system transcriptional regulator	https://www.uniprot.org/uniprot/	https://www.uniprot.org/uniprot/G4Q8T4	https://www.uniprot.org/uniprot/G4Q8T4
Acidaminococcus intestini RyC-MR95	568816	UP000007093	Acidaminococcus intestini (strain RyC-MR95)	568816	2386	16	G4Q394	Two-component system transcriptional regulator	https://www.uniprot.org/uniprot/	https://www.uniprot.org/uniprot/G4Q394	https://www.uniprot.org/uniprot/G4Q394
Acidaminococcus intestini RyC-MR95	568816	UP000007093	Acidaminococcus intestini (strain RyC-MR95)	568816	2386	16	G4Q4Z1	Two-component system transcriptional regulator	https://www.uniprot.org/uniprot/	https://www.uniprot.org/uniprot/G4Q4Z1	https://www.uniprot.org/uniprot/G4Q4Z1
Acidaminococcus intestini RyC-MR95	568816	UP000007093	Acidaminococcus intestini (strain RyC-MR95)	568816	2386	16	G4Q7G6	Two-component system transcriptional regulator	https://www.uniprot.org/uniprot/	https://www.uniprot.org/uniprot/G4Q7G6	https://www.uniprot.org/uniprot/G4Q7G6
Acidaminococcus intestini RyC-MR95	568816	UP000007093	Acidaminococcus intestini (strain RyC-MR95)	568816	2386	16	G4Q7U9	8-amino-7-oxononanoate synthase	https://www.uniprot.org/uniprot/	https://www.uniprot.org/uniprot/G4Q7U9	https://www.uniprot.org/uniprot/G4Q7U9
Acidaminococcus intestini RyC-MR95	568816	UP000007093	Acidaminococcus intestini (strain RyC-MR95)	568816	2386	16	G4Q917	Acyl-CoA dehydrogenase	https://www.uniprot.org/uniprot/	https://www.uniprot.org/uniprot/G4Q917	https://www.uniprot.org/uniprot/G4Q917
Acidaminococcus intestini RyC-MR95	568816	UP000007093	Acidaminococcus intestini (strain RyC-MR95)	568816	2386	16	G4Q4P4	Enoyl-CoA hydratase/carnithine racemase	https://www.uniprot.org/uniprot/	https://www.uniprot.org/uniprot/G4Q4P4	https://www.uniprot.org/uniprot/G4Q4P4
Acidaminococcus intestini RyC-MR95	568816	UP000007093	Acidaminococcus intestini (strain RyC-MR95)	568816	2386	16	G4Q7A2	DNA-binding response regulator	https://www.uniprot.org/uniprot/	https://www.uniprot.org/uniprot/G4Q7A2	https://www.uniprot.org/uniprot/G4Q7A2
Acidaminococcus sp. D21	187327	UP000004571	Acidaminococcus intestini (Strain: D21)	187327	2005	11	C0WBY5	Histidine kinase (EC 2.7.13.3)	https://www.uniprot.org/uniprot/	https://www.uniprot.org/uniprot/C0WBY5	https://www.uniprot.org/uniprot/C0WBY5
Acidaminococcus sp. D21	187327	UP000004571	Acidaminococcus intestini (Strain: D21)	187327	2005	11	C0W9G9	Histidine kinase (EC 2.7.13.3)	https://www.uniprot.org/uniprot/	https://www.uniprot.org/uniprot/C0W9G9	https://www.uniprot.org/uniprot/C0W9G9
Acidaminococcus sp. D21	187327	UP000004571	Acidaminococcus intestini (Strain: D21)	187327	2005	11	C0WAQ6	Histidine kinase (EC 2.7.13.3)	https://www.uniprot.org/uniprot/	https://www.uniprot.org/uniprot/C0WAQ6	https://www.uniprot.org/uniprot/C0WAQ6
Acidaminococcus sp. D21	187327	UP000004571	Acidaminococcus intestini (Strain: D21)	187327	2005	11	C0WCY3	Histidine kinase (EC 2.7.13.3)	https://www.uniprot.org/uniprot/	https://www.uniprot.org/uniprot/C0WCY3	https://www.uniprot.org/uniprot/C0WCY3
Acidaminococcus sp. D21	187327	UP000004571	Acidaminococcus intestini (Strain: D21)	187327	2005	11	C0WE13	Histidine kinase (EC 2.7.13.3)	https://www.uniprot.org/uniprot/	https://www.uniprot.org/uniprot/C0WE13	https://www.uniprot.org/uniprot/C0WE13
Acidaminococcus sp. D21	187327	UP000004571	Acidaminococcus intestini (Strain: D21)	187327	2005	11	C0WAX5	Histidine kinase (EC 2.7.13.3)	https://www.uniprot.org/uniprot/	https://www.uniprot.org/uniprot/C0WAX5	https://www.uniprot.org/uniprot/C0WAX5
Acidaminococcus sp. D21	187327	UP000004571	Acidaminococcus intestini (Strain: D21)	187327	2005	11	C0WDT4	Histidine kinase (EC 2.7.13.3)	https://www.uniprot.org/uniprot/	https://www.uniprot.org/uniprot/C0WDT4	https://www.uniprot.org/uniprot/C0WDT4
Acidaminococcus sp. D21	187327	UP000004571	Acidaminococcus intestini (Strain: D21)	187327	2005	11	C0W9I6	S-ribosylhomocysteine lyase (EC 4.4.1.21) (AI-2 synthesis protein) (Autoinducer-2 production protein LuxS)	https://www.uniprot.org/uniprot/	https://www.uniprot.org/uniprot/C0W9I6	https://www.uniprot.org/uniprot/C0W9I6
Acidaminococcus sp. D21	187327	UP000004571	Acidaminococcus intestini	187327	2005	11	C0WAD5	Acyl-CoA dehydrogenase, C-terminal domain protein	https://www.uniprot.org/uniprot/	https://www.uniprot.org/uniprot/C0WAD5	https://www.uniprot.org/uniprot/C0WAD5
Acidaminococcus sp. D21	187327	UP000004571	Acidaminococcus intestini	187327	2005	11	C0WAR2	Putative 8-amino-7-oxononanoate synthase	https://www.uniprot.org/uniprot/	https://www.uniprot.org/uniprot/C0WAR2	https://www.uniprot.org/uniprot/C0WAR2
Acidaminococcus sp. D21	187327	UP000004571	Acidaminococcus intestini	187327	2005	11	C0WAX6	Response regulator receiver domain protein, OmpR family	https://www.uniprot.org/uniprot/	https://www.uniprot.org/uniprot/C0WAX6	https://www.uniprot.org/uniprot/C0WAX6
Acinetobacter baumannii AB0057	480119	UP000076314	Acinetobacter baumannii (Strain: AB3638)	470	4049	32	G0Z0A0	Acyl-homoserine-lactone synthase (EC 2.3.1.184) (Autoinducer synthesis protein)	https://www.uniprot.org/uniprot/	https://www.uniprot.org/uniprot/G0Z0A0	https://www.uniprot.org/uniprot/G0Z0A0
Acinetobacter baumannii AB0057	480119	UP000076314	Acinetobacter baumannii (Strain: AB3638)	470	4049	32	A0A059ZL64	Autoinducer binding domain protein (DNA-binding HTH domain-containing protein) (ER transcriptional regulator) (LuxR family transcriptional regulator) (Transcriptional activator protein LasR)	https://www.uniprot.org/uniprot/	https://www.uniprot.org/uniprot/A0A059ZL64	https://www.uniprot.org/uniprot/A0A059ZL64
Acinetobacter baumannii AB0057	480119	UP000076314	Acinetobacter baumannii (Strain: AB3638)	470	4049	32	A0A154E0J4	Bacterial regulatory, luxR family protein (DNA-binding response regulator) (LuxR family transcriptional regulator) (Response regulator) (Response regulator transcription factor) (Transcriptional activator protein ExaE) (Two-component response regulator) (Two-component system response regulator protein)	https://www.uniprot.org/uniprot/	https://www.uniprot.org/uniprot/A0A154E0J4	https://www.uniprot.org/uniprot/A0A154E0J4
Acinetobacter baumannii AB0057	480119	UP000076314	Acinetobacter baumannii (Strain: AB3638)	470	4049	32	V5VHJ7	Bacterial regulatory, luxR family protein (DNA-binding response regulator) (Response regulator) (Response regulator UvrY) (Two-component response regulator) (Two-component system response regulator) (Two-component system response regulator UvrY)	https://www.uniprot.org/uniprot/	https://www.uniprot.org/uniprot/V5VHJ7	https://www.uniprot.org/uniprot/V5VHJ7
Acinetobacter baumannii AB0057	480119	UP000076314	Acinetobacter baumannii (Strain: AB3638)	470	4049	32	Q2VSW6	BfmR (Biofilm-controlling response regulator)	https://www.uniprot.org/uniprot/	https://www.uniprot.org/uniprot/Q2VSW6	https://www.uniprot.org/uniprot/Q2VSW6
Acinetobacter baumannii AB0057	480119	UP000076314	Acinetobacter baumannii (Strain: AB3638)	470	4049	32	A0A0J8V4A6	DNA-binding response regulator (Response regulator PleD) (Response regulator transcription factor)	https://www.uniprot.org/uniprot/	https://www.uniprot.org/uniprot/A0A0J8V4A6	https://www.uniprot.org/uniprot/A0A0J8V4A6
Acinetobacter baumannii AB0057	480119	UP000076314	Acinetobacter baumannii (Strain: AB3638)	470	4049	32	E2FGC2	DNA-binding response regulator PmrA (PmrA) (Response regulator) (Transcriptional regulator) (Transcriptional regulatory protein QseB) (Two-component system DNA-binding response regulator) (Two-component system response regulator PmrA)	https://www.uniprot.org/uniprot/	https://www.uniprot.org/uniprot/E2FGC2	https://www.uniprot.org/uniprot/E2FGC2
Acinetobacter baumannii AB0057	480119	UP000076314	Acinetobacter baumannii (Strain: AB3638)	470	4049	32	V5VCK3	DNA-binding transcriptional regulator NtrC	https://www.uniprot.org/uniprot/	https://www.uniprot.org/uniprot/V5VCK3	https://www.uniprot.org/uniprot/V5VCK3
Acinetobacter baumannii AB0057	480119	UP000076314	Acinetobacter baumannii (Strain: AB3638)	470	4049	32	A0A0G4QRE7	Fis family transcriptional regulator	https://www.uniprot.org/uniprot/	https://www.uniprot.org/uniprot/A0A0G4QRE7	https://www.uniprot.org/uniprot/A0A0G4QRE7
Acinetobacter baumannii AB0057	480119	UP000076314	Acinetobacter baumannii (Strain: AB3638)	470	4049	32	Q8RMF4	Histidine kinase (EC 2.7.13.3)	https://www.uniprot.org/uniprot/	https://www.uniprot.org/uniprot/Q8RMF4	https://www.uniprot.org/uniprot/Q8RMF4
Acinetobacter baumannii AB0057	480119	UP000076314	Acinetobacter baumannii (Strain: AB3638)	470	4049	32	A0A0M3FR52	Histidine kinase (EC 2.7.13.3)	https://www.uniprot.org/uniprot/	https://www.uniprot.org/uniprot/A0A0M3FR52	https://www.uniprot.org/uniprot/A0A0M3FR52
Acinetobacter baumannii AB0057	480119	UP000076314	Acinetobacter baumannii (Strain: AB3638)	470	4049	32	A0A0M3FSZ5	Histidine kinase (EC 2.7.13.3)	https://www.uniprot.org/uniprot/	https://www.uniprot.org/uniprot/A0A0M3FSZ5	https://www.uniprot.org/uniprot/A0A0M3FSZ5
Acinetobacter baumannii AB0057	480119	UP000076314	Acinetobacter baumannii (Strain: AB3638)	470	4049	32	A0A154DX32	N-acyl homoserine lactonase (EC 3.1.1.81)	https://www.uniprot.org/uniprot/	https://www.uniprot.org/uniprot/A0A154DX32	https://www.uniprot.org/uniprot/A0A154DX32
Acinetobacter baumannii AB0057	480119	UP000076314	Acinetobacter baumannii (Strain: AB3638)	470	4049	32	A0A154DVI5	Putative quorum-quenching lactonase YtnP (EC 3.1.1.-)	https://www.uniprot.org/uniprot/	https://www.uniprot.org/uniprot/A0A154DVI5	https://www.uniprot.org/uniprot/A0A154DVI5
Acinetobacter baumannii AB0057	480119	UP000076314	Acinetobacter baumannii (Strain: AB3638)	470	4049	32	A0A059ZQI8	Putative two-component response regulator, RsbP	https://www.uniprot.org/uniprot/	https://www.uniprot.org/uniprot/A0A059ZQI8	https://www.uniprot.org/uniprot/A0A059ZQI8
Acinetobacter baumannii AB0057	480119	UP000076314	Acinetobacter baumannii (Strain: AB3638)	470	4049	32	A0A0E4HRC6	Sensor protein (EC 2.7.13.3)	https://www.uniprot.org/uniprot/	https://www.uniprot.org/uniprot/A0A0E4HRC6	https://www.uniprot.org/uniprot/A0A0E4HRC6
Acinetobacter baumannii AB0057	480119	UP000076314	Acinetobacter baumannii (Strain: AB3638)	470	4049	32	A0A0M3FHS9	Sensor protein CreC (Two-component system sensor histidine kinase CreC) (EC 2.7.13.3)	https://www.uniprot.org/uniprot/	https://www.uniprot.org/uniprot/A0A0M3FHS9	https://www.uniprot.org/uniprot/A0A0M3FHS9
Acinetobacter baumannii AB0057	480119	UP000076314	Acinetobacter baumannii (Strain: AB3638)	470	4049	32	A0A0M3FHI0	Two-component system response regulator CreB	https://www.uniprot.org/uniprot/	https://www.uniprot.org/uniprot/A0A0M3FHI0	https://www.uniprot.org/uniprot/A0A0M3FHI0
Acinetobacter baumannii AB0057	480119	UP000076314	Acinetobacter baumannii (Strain: AB3638)	470	4049	32	V5VAN8	Two-component system response regulator protein, CheY	https://www.uniprot.org/uniprot/	https://www.uniprot.org/uniprot/V5VAN8	https://www.uniprot.org/uniprot/V5VAN8
Acinetobacter baumannii AB0057	480119	UP000076314	Acinetobacter baumannii (Strain: AB3638)	470	4049	32	V5V9M9	Two-component system response regulator, CheY (PilH)	https://www.uniprot.org/uniprot/	https://www.uniprot.org/uniprot/V5V9M9	https://www.uniprot.org/uniprot/V5V9M9
Acinetobacter baumannii AB0057	480119	UP000076314	Acinetobacter baumannii (Strain: AB3638)	470	4049	32	A0A059ZQ21	Two-component system response regulator, YehT	https://www.uniprot.org/uniprot/	https://www.uniprot.org/uniprot/A0A059ZQ21	https://www.uniprot.org/uniprot/A0A059ZQ21
Acinetobacter baumannii AB0057	480119	UP000076314	Acinetobacter baumannii	470	4049	32	A0A0M3FJS1	8-amino-7-oxononanoate synthase	https://www.uniprot.org/uniprot/	https://www.uniprot.org/uniprot/A0A0M3FJS1	https://www.uniprot.org/uniprot/A0A0M3FJS1
Acinetobacter baumannii AB0057	480119	UP000076314	Acinetobacter baumannii	470	4049	32	A0A0M3FNP5	Acyl-CoA dehydrogenase	https://www.uniprot.org/uniprot/	https://www.uniprot.org/uniprot/A0A0M3FNP5	https://www.uniprot.org/uniprot/A0A0M3FNP5
Acinetobacter baumannii AB0057	480119	UP000076314	Acinetobacter baumannii	470	4049	32	V5VFW0	Acyl-CoA dehydrogenase	https://www.uniprot.org/uniprot/	https://www.uniprot.org/uniprot/V5VFW0	https://www.uniprot.org/uniprot/V5VFW0
Acinetobacter baumannii AB0057	480119	UP000076314	Acinetobacter baumannii	470	4049	32	A0A0M3FAH3	Acyl-CoA dehydrogenase	https://www.uniprot.org/uniprot/	https://www.uniprot.org/uniprot/A0A0M3FAH3	https://www.uniprot.org/uniprot/A0A0M3FAH3
Acinetobacter baumannii AB0057	480119	UP000076314	Acinetobacter baumannii	470	4049	32	V5VJ90	Acyl-CoA dehydrogenase	https://www.uniprot.org/uniprot/	https://www.uniprot.org/uniprot/V5VJ90	https://www.uniprot.org/uniprot/V5VJ90
Acinetobacter baumannii AB0057	480119	UP000076314	Acinetobacter baumannii	470	4049	32	A0A0D8GJH6	Acyl-CoA dehydrogenase	https://www.uniprot.org/uniprot/	https://www.uniprot.org/uniprot/A0A0D8GJH6	https://www.uniprot.org/uniprot/A0A0D8GJH6
Acinetobacter baumannii AB0057	480119	UP000076314	Acinetobacter baumannii	470	4049	32	A0A0F4EJS9	Histidine kinase	https://www.uniprot.org/uniprot/	https://www.uniprot.org/uniprot/A0A0F4EJS9	https://www.uniprot.org/uniprot/A0A0F4EJS9
Acinetobacter baumannii AB0057	480119	UP000076314	Acinetobacter baumannii	470	4049	32	A0A0M3FRZ3	Response regulator, OmpR family	https://www.uniprot.org/uniprot/	https://www.uniprot.org/uniprot/A0A0M3FRZ3	https://www.uniprot.org/uniprot/A0A0M3FRZ3
Acinetobacter baumannii AB0057	480119	UP000076314	Acinetobacter baumannii	470	4049	32	A0A0M3FVL2	HTH-type transcriptional activator AllS	https://www.uniprot.org/uniprot/	https://www.uniprot.org/uniprot/A0A0M3FVL2	https://www.uniprot.org/uniprot/A0A0M3FVL2
Acinetobacter baumannii AB0057	480119	UP000076314	Acinetobacter baumannii	470	4049	32	V5V981	Histidine kinase	https://www.uniprot.org/uniprot/	https://www.uniprot.org/uniprot/V5V981	https://www.uniprot.org/uniprot/V5V981
Acinetobacter baumannii AB0057	480119	UP000076314	Acinetobacter baumannii	470	4049	32	V5VDR8	HTH-type transcriptional regulator CynR	https://www.uniprot.org/uniprot/	https://www.uniprot.org/uniprot/V5VDR8	https://www.uniprot.org/uniprot/V5VDR8
Acinetobacter calcoaceticus PHEA-2	871585	UP000007477	Acinetobacter calcoaceticus (strain PHEA-2)	871585	3598	38	F0KJC7	Acyl-homoserine-lactone synthase (EC 2.3.1.184) (Autoinducer synthesis protein)	https://www.uniprot.org/uniprot/	https://www.uniprot.org/uniprot/F0KJC7	https://www.uniprot.org/uniprot/F0KJC7
Acinetobacter calcoaceticus PHEA-2	871585	UP000007477	Acinetobacter calcoaceticus (strain PHEA-2)	871585	3598	38	F0KGE0	DNA-binding transcriptional regulator NtrC (Nitrogen regulation protein NR(I))	https://www.uniprot.org/uniprot/	https://www.uniprot.org/uniprot/F0KGE0	https://www.uniprot.org/uniprot/F0KGE0
Acinetobacter calcoaceticus PHEA-2	871585	UP000007477	Acinetobacter calcoaceticus (strain PHEA-2)	871585	3598	38	F0KNB8	Histidine kinase (EC 2.7.13.3)	https://www.uniprot.org/uniprot/	https://www.uniprot.org/uniprot/F0KNB8	https://www.uniprot.org/uniprot/F0KNB8
Acinetobacter calcoaceticus PHEA-2	871585	UP000007477	Acinetobacter calcoaceticus (strain PHEA-2)	871585	3598	38	F0KN64	Histidine kinase (EC 2.7.13.3)	https://www.uniprot.org/uniprot/	https://www.uniprot.org/uniprot/F0KN64	https://www.uniprot.org/uniprot/F0KN64
Acinetobacter calcoaceticus PHEA-2	871585	UP000007477	Acinetobacter calcoaceticus (strain PHEA-2)	871585	3598	38	F0KHR6	Histidine kinase (EC 2.7.13.3)	https://www.uniprot.org/uniprot/	https://www.uniprot.org/uniprot/F0KHR6	https://www.uniprot.org/uniprot/F0KHR6
Acinetobacter calcoaceticus PHEA-2	871585	UP000007477	Acinetobacter calcoaceticus (strain PHEA-2)	871585	3598	38	F0KJC9	Probable transcriptional activator of quorum sensing autoinducer synthesis transcription regulator protein	https://www.uniprot.org/uniprot/	https://www.uniprot.org/uniprot/F0KJC9	https://www.uniprot.org/uniprot/F0KJC9
Acinetobacter calcoaceticus PHEA-2	871585	UP000007477	Acinetobacter calcoaceticus (strain PHEA-2)	871585	3598	38	F0KNJ4	Putative two-component response regulator with GGDEF domain	https://www.uniprot.org/uniprot/	https://www.uniprot.org/uniprot/F0KNJ4	https://www.uniprot.org/uniprot/F0KNJ4
Acinetobacter calcoaceticus PHEA-2	871585	UP000007477	Acinetobacter calcoaceticus (strain PHEA-2)	871585	3598	38	F0KK47	Response regulator GacA (Global antibiotic and cyanide control protein, LuxR/UhpA family)	https://www.uniprot.org/uniprot/	https://www.uniprot.org/uniprot/F0KK47	https://www.uniprot.org/uniprot/F0KK47
Acinetobacter calcoaceticus PHEA-2	871585	UP000007477	Acinetobacter calcoaceticus (strain PHEA-2)	871585	3598	38	F0KPL8	Response regulator in two-component regulatory system with RstB	https://www.uniprot.org/uniprot/	https://www.uniprot.org/uniprot/F0KPL8	https://www.uniprot.org/uniprot/F0KPL8
Acinetobacter calcoaceticus PHEA-2	871585	UP000007477	Acinetobacter calcoaceticus (strain PHEA-2)	871585	3598	38	F0KKZ2	Response regulator receiver signal transduction histidine kinase	https://www.uniprot.org/uniprot/	https://www.uniprot.org/uniprot/F0KKZ2	https://www.uniprot.org/uniprot/F0KKZ2
Acinetobacter calcoaceticus PHEA-2	871585	UP000007477	Acinetobacter calcoaceticus (strain PHEA-2)	871585	3598	38	F0KIG3	Sensor protein (EC 2.7.13.3)	https://www.uniprot.org/uniprot/	https://www.uniprot.org/uniprot/F0KIG3	https://www.uniprot.org/uniprot/F0KIG3
Acinetobacter calcoaceticus PHEA-2	871585	UP000007477	Acinetobacter calcoaceticus (strain PHEA-2)	871585	3598	38	F0KNV5	Transcriptional regulator protein (OmpR family)	https://www.uniprot.org/uniprot/	https://www.uniprot.org/uniprot/F0KNV5	https://www.uniprot.org/uniprot/F0KNV5
Acinetobacter calcoaceticus PHEA-2	871585	UP000007477	Acinetobacter calcoaceticus (strain PHEA-2)	871585	3598	38	F0KH95	Two component transcriptional regulator, LuxR family	https://www.uniprot.org/uniprot/	https://www.uniprot.org/uniprot/F0KH95	https://www.uniprot.org/uniprot/F0KH95
Acinetobacter calcoaceticus PHEA-2	871585	UP000007477	Acinetobacter calcoaceticus (strain PHEA-2)	871585	3598	38	F0KNS3	Two-component response regulator	https://www.uniprot.org/uniprot/	https://www.uniprot.org/uniprot/F0KNS3	https://www.uniprot.org/uniprot/F0KNS3
Acinetobacter calcoaceticus PHEA-2	871585	UP000007477	Acinetobacter calcoaceticus (strain PHEA-2)	871585	3598	38	F0KPM6	Two-component response regulator	https://www.uniprot.org/uniprot/	https://www.uniprot.org/uniprot/F0KPM6	https://www.uniprot.org/uniprot/F0KPM6
Acinetobacter calcoaceticus PHEA-2	871585	UP000007477	Acinetobacter calcoaceticus (strain PHEA-2)	871585	3598	38	F0KNK5	Two-component system response regulator (Ntr family)	https://www.uniprot.org/uniprot/	https://www.uniprot.org/uniprot/F0KNK5	https://www.uniprot.org/uniprot/F0KNK5
Acinetobacter calcoaceticus PHEA-2	871585	UP000007477	Acinetobacter calcoaceticus (strain PHEA-2)	871585	3598	38	F0KIF4	Two-component system sensor protein	https://www.uniprot.org/uniprot/	https://www.uniprot.org/uniprot/F0KIF4	https://www.uniprot.org/uniprot/F0KIF4
Acinetobacter calcoaceticus PHEA-2	871585	UP000007477	Acinetobacter calcoaceticus (strain PHEA-2)	871585	3598	38	F0KMJ4	Two-component system, OmpR family, response regulator	https://www.uniprot.org/uniprot/	https://www.uniprot.org/uniprot/F0KMJ4	https://www.uniprot.org/uniprot/F0KMJ4
Acinetobacter calcoaceticus PHEA-2	871585	UP000007477	Acinetobacter calcoaceticus (strain PHEA-2)	871585	3598	38	F0KHI4	Two-component system, PleD related family, response regulator	https://www.uniprot.org/uniprot/	https://www.uniprot.org/uniprot/F0KHI4	https://www.uniprot.org/uniprot/F0KHI4
Acinetobacter calcoaceticus PHEA-2	871585	UP000007477	Acinetobacter calcoaceticus (strain PHEA-2)	871585	3598	38	F0KJW2	Two-component system, PleD related family, response regulator	https://www.uniprot.org/uniprot/	https://www.uniprot.org/uniprot/F0KJW2	https://www.uniprot.org/uniprot/F0KJW2
Acinetobacter calcoaceticus PHEA-2	871585	UP000007477	Acinetobacter calcoaceticus (strain PHEA-2)	871585	3598	38	F0KM08	Two-component system, response regulator YesN	https://www.uniprot.org/uniprot/	https://www.uniprot.org/uniprot/F0KM08	https://www.uniprot.org/uniprot/F0KM08
Acinetobacter calcoaceticus PHEA-2	871585	UP000007477	Acinetobacter calcoaceticus (strain PHEA-2)	871585	3598	38	F0KHS7	Two-component system, response regulator YesN	https://www.uniprot.org/uniprot/	https://www.uniprot.org/uniprot/F0KHS7	https://www.uniprot.org/uniprot/F0KHS7
Acinetobacter calcoaceticus PHEA-2	871585	UP000007477	Acinetobacter calcoaceticus (strain PHEA-2)	871585	3598	38	F0KIZ2	Two-component system, response regulator YesN	https://www.uniprot.org/uniprot/	https://www.uniprot.org/uniprot/F0KIZ2	https://www.uniprot.org/uniprot/F0KIZ2
Acinetobacter calcoaceticus PHEA-2	871585	UP000007477	Acinetobacter calcoaceticus (strain PHEA-2)	871585	3598	38	F0KEY3	8-amino-7-oxononanoate synthase	https://www.uniprot.org/uniprot/	https://www.uniprot.org/uniprot/F0KEY3	https://www.uniprot.org/uniprot/F0KEY3
Acinetobacter calcoaceticus PHEA-2	871585	UP000007477	Acinetobacter calcoaceticus (strain PHEA-2)	871585	3598	38	F0KKV1	Acyl-CoA dehydrogenase	https://www.uniprot.org/uniprot/	https://www.uniprot.org/uniprot/F0KKV1	https://www.uniprot.org/uniprot/F0KKV1
Acinetobacter calcoaceticus PHEA-2	871585	UP000007477	Acinetobacter calcoaceticus (strain PHEA-2)	871585	3598	38	F0KKD6	Acyl-CoA dehydrogenase	https://www.uniprot.org/uniprot/	https://www.uniprot.org/uniprot/F0KKD6	https://www.uniprot.org/uniprot/F0KKD6
Acinetobacter calcoaceticus PHEA-2	871585	UP000007477	Acinetobacter calcoaceticus (strain PHEA-2)	871585	3598	38	F0KKW6	Acyl-CoA dehydrogenase	https://www.uniprot.org/uniprot/	https://www.uniprot.org/uniprot/F0KKW6	https://www.uniprot.org/uniprot/F0KKW6
Acinetobacter calcoaceticus PHEA-2	871585	UP000007477	Acinetobacter calcoaceticus (strain PHEA-2)	871585	3598	38	F0KKV0	Enoyl-CoA hydratase	https://www.uniprot.org/uniprot/	https://www.uniprot.org/uniprot/F0KKV0	https://www.uniprot.org/uniprot/F0KKV0
Acinetobacter calcoaceticus PHEA-2	871585	UP000007477	Acinetobacter calcoaceticus (strain PHEA-2)	871585	3598	38	F0KK99	Enoyl-CoA hydratase/isomerase	https://www.uniprot.org/uniprot/	https://www.uniprot.org/uniprot/F0KK99	https://www.uniprot.org/uniprot/F0KK99
Acinetobacter calcoaceticus PHEA-2	871585	UP000007477	Acinetobacter calcoaceticus (strain PHEA-2)	871585	3598	38	F0KJC3	Putative acyl-CoA dehydrogenase	https://www.uniprot.org/uniprot/	https://www.uniprot.org/uniprot/F0KJC3	https://www.uniprot.org/uniprot/F0KJC3
Acinetobacter calcoaceticus PHEA-2	871585	UP000007477	Acinetobacter calcoaceticus (strain PHEA-2)	871585	3598	38	F0KHS5	Putative acyl-CoA dehydrogenase protein (AcdB-like)	https://www.uniprot.org/uniprot/	https://www.uniprot.org/uniprot/F0KHS5	https://www.uniprot.org/uniprot/F0KHS5
Acinetobacter calcoaceticus PHEA-2	871585	UP000007477	Acinetobacter calcoaceticus (strain PHEA-2)	871585	3598	38	F0KJC4	Putative enoyl-CoA hydratase/isomerase	https://www.uniprot.org/uniprot/	https://www.uniprot.org/uniprot/F0KJC4	https://www.uniprot.org/uniprot/F0KJC4
Acinetobacter calcoaceticus PHEA-2	871585	UP000007477	Acinetobacter calcoaceticus (strain PHEA-2)	871585	3598	38	F0KJ39	Histidine kinase	https://www.uniprot.org/uniprot/	https://www.uniprot.org/uniprot/F0KJ39	https://www.uniprot.org/uniprot/F0KJ39
Acinetobacter calcoaceticus PHEA-2	871585	UP000007477	Acinetobacter calcoaceticus (strain PHEA-2)	871585	3598	38	F0KMJ3	Histidine kinase	https://www.uniprot.org/uniprot/	https://www.uniprot.org/uniprot/F0KMJ3	https://www.uniprot.org/uniprot/F0KMJ3
Acinetobacter calcoaceticus PHEA-2	871585	UP000007477	Acinetobacter calcoaceticus (strain PHEA-2)	871585	3598	38	F0KIG4	Two component heavy metal response transcriptional regulator, winged helix family	https://www.uniprot.org/uniprot/	https://www.uniprot.org/uniprot/F0KIG4	https://www.uniprot.org/uniprot/F0KIG4
Acinetobacter calcoaceticus PHEA-2	871585	UP000007477	Acinetobacter calcoaceticus (strain PHEA-2)	871585	3598	38	F0KLQ4	Putative transcriptional regulator (LysR family)	https://www.uniprot.org/uniprot/	https://www.uniprot.org/uniprot/F0KLQ4	https://www.uniprot.org/uniprot/F0KLQ4
Acinetobacter calcoaceticus PHEA-2	871585	UP000007477	Acinetobacter calcoaceticus (strain PHEA-2)	871585	3598	38	F0KH20	LysR family transcriptional regulator	https://www.uniprot.org/uniprot/	https://www.uniprot.org/uniprot/F0KH20	https://www.uniprot.org/uniprot/F0KH20
Acinetobacter calcoaceticus PHEA-2	871585	UP000007477	Acinetobacter calcoaceticus (strain PHEA-2)	871585	3598	38	F0KK45	Type 4 fimbriae expression regulatory protein	https://www.uniprot.org/uniprot/	https://www.uniprot.org/uniprot/F0KK45	https://www.uniprot.org/uniprot/F0KK45
Acinetobacter haemolyticus NIPH 261	1217986	UP000013208	Acinetobacter haemolyticus NIPH 261	1217986	3279	17	N9FBR9	DNA-binding transcriptional regulator NtrC	https://www.uniprot.org/uniprot/	https://www.uniprot.org/uniprot/N9FBR9	https://www.uniprot.org/uniprot/N9FBR9
Acinetobacter haemolyticus NIPH 261	1217986	UP000013208	Acinetobacter haemolyticus NIPH 261	1217986	3279	17	N9F5E4	Histidine kinase (EC 2.7.13.3)	https://www.uniprot.org/uniprot/	https://www.uniprot.org/uniprot/N9F5E4	https://www.uniprot.org/uniprot/N9F5E4
Acinetobacter haemolyticus NIPH 261	1217986	UP000013208	Acinetobacter haemolyticus NIPH 261	1217986	3279	17	N9GQD1	Histidine kinase (EC 2.7.13.3)	https://www.uniprot.org/uniprot/	https://www.uniprot.org/uniprot/N9GQD1	https://www.uniprot.org/uniprot/N9GQD1
Acinetobacter haemolyticus NIPH 261	1217986	UP000013208	Acinetobacter haemolyticus NIPH 261	1217986	3279	17	N9GVH2	Histidine kinase (EC 2.7.13.3)	https://www.uniprot.org/uniprot/	https://www.uniprot.org/uniprot/N9GVH2	https://www.uniprot.org/uniprot/N9GVH2
Acinetobacter haemolyticus NIPH 261	1217986	UP000013208	Acinetobacter haemolyticus NIPH 261	1217986	3279	17	N9GPT8	Sensor protein (EC 2.7.13.3)	https://www.uniprot.org/uniprot/	https://www.uniprot.org/uniprot/N9GPT8	https://www.uniprot.org/uniprot/N9GPT8
Acinetobacter haemolyticus NIPH 261	1217986	UP000013208	Acinetobacter haemolyticus NIPH 261	1217986	3279	17	N9FIT1	Uncharacterized protein	https://www.uniprot.org/uniprot/	https://www.uniprot.org/uniprot/N9FIT1	https://www.uniprot.org/uniprot/N9FIT1
Acinetobacter haemolyticus NIPH 261	1217986	UP000013208	Acinetobacter haemolyticus NIPH 261	1217986	3279	17	N9FH61	Uncharacterized protein	https://www.uniprot.org/uniprot/	https://www.uniprot.org/uniprot/N9FH61	https://www.uniprot.org/uniprot/N9FH61
Acinetobacter haemolyticus NIPH 261	1217986	UP000013208	Acinetobacter haemolyticus NIPH 261	1217986	3279	17	N9F927	8-amino-7-oxononanoate synthase	https://www.uniprot.org/uniprot/	https://www.uniprot.org/uniprot/N9F927	https://www.uniprot.org/uniprot/N9F927
Acinetobacter haemolyticus NIPH 261	1217986	UP000013208	Acinetobacter haemolyticus NIPH 261	1217986	3279	17	N9FIH3	Histidine kinase	https://www.uniprot.org/uniprot/	https://www.uniprot.org/uniprot/N9FIH3	https://www.uniprot.org/uniprot/N9FIH3
Acinetobacter haemolyticus NIPH 261	1217986	UP000013208	Acinetobacter haemolyticus NIPH 261	1217986	3279	17	N9GNF8	Histidine kinase domain-containing protein	https://www.uniprot.org/uniprot/	https://www.uniprot.org/uniprot/N9GNF8	https://www.uniprot.org/uniprot/N9GNF8
Acinetobacter haemolyticus NIPH 261	1217986	UP000013208	Acinetobacter haemolyticus NIPH 261	1217986	3279	17	N9FHW2	HTH lysR-type domain-containing protein	https://www.uniprot.org/uniprot/	https://www.uniprot.org/uniprot/N9FHW2	https://www.uniprot.org/uniprot/N9FHW2
Acinetobacter haemolyticus NIPH 261	1217986	UP000013208	Acinetobacter haemolyticus NIPH 261	1217986	3279	17	N9GQL1	Histidine kinase	https://www.uniprot.org/uniprot/	https://www.uniprot.org/uniprot/N9GQL1	https://www.uniprot.org/uniprot/N9GQL1
Acinetobacter haemolyticus NIPH 261	1217986	UP000013208	Acinetobacter haemolyticus NIPH 261	1217986	3279	17	N9GMY4	HTH lysR-type domain-containing protein	https://www.uniprot.org/uniprot/	https://www.uniprot.org/uniprot/N9GMY4	https://www.uniprot.org/uniprot/N9GMY4
Acinetobacter haemolyticus NIPH 261	1217986	UP000013208	Acinetobacter haemolyticus NIPH 261	1217986	3279	17	N9F4N5	Acyl-CoA dehydrogenase	https://www.uniprot.org/uniprot/	https://www.uniprot.org/uniprot/N9F4N5	https://www.uniprot.org/uniprot/N9F4N5
Acinetobacter haemolyticus NIPH 261	1217986	UP000013208	Acinetobacter haemolyticus NIPH 261	1217986	3279	17	N9GJX6	Enoyl-CoA hydratase	https://www.uniprot.org/uniprot/	https://www.uniprot.org/uniprot/N9GJX6	https://www.uniprot.org/uniprot/N9GJX6
Acinetobacter haemolyticus NIPH 261	1217986	UP000013208	Acinetobacter haemolyticus NIPH 261	1217986	3279	17	N9GIC0	OmpR/PhoB-type	https://www.uniprot.org/uniprot/	https://www.uniprot.org/uniprot/N9GIC0	https://www.uniprot.org/uniprot/N9GIC0
Acinetobacter haemolyticus NIPH 261	1217986	UP000013208	Acinetobacter haemolyticus NIPH 261	1217986	3279	17	N9GZJ2	Sigma 54 factor interaction	https://www.uniprot.org/uniprot/	https://www.uniprot.org/uniprot/N9GZJ2	https://www.uniprot.org/uniprot/N9GZJ2
Acinetobacter johnsonii SH046	575586	UP000012047	Acinetobacter johnsonii SH046	575586	3363	18	D0SDU1	DNA-binding transcriptional regulator NtrC (Nitrogen regulation protein NR(I))	https://www.uniprot.org/uniprot/	https://www.uniprot.org/uniprot/D0SDU1	https://www.uniprot.org/uniprot/D0SDU1
Acinetobacter johnsonii SH046	575586	UP000012047	Acinetobacter johnsonii SH046	575586	3363	18	D0SCT6	Histidine kinase (EC 2.7.13.3)	https://www.uniprot.org/uniprot/	https://www.uniprot.org/uniprot/D0SCT6	https://www.uniprot.org/uniprot/D0SCT6
Acinetobacter johnsonii SH046	575586	UP000012047	Acinetobacter johnsonii SH046	575586	3363	18	D0SCW2	Histidine kinase (EC 2.7.13.3)	https://www.uniprot.org/uniprot/	https://www.uniprot.org/uniprot/D0SCW2	https://www.uniprot.org/uniprot/D0SCW2
Acinetobacter johnsonii SH046	575586	UP000012047	Acinetobacter johnsonii SH046	575586	3363	18	D0S834	Histidine kinase (EC 2.7.13.3)	https://www.uniprot.org/uniprot/	https://www.uniprot.org/uniprot/D0S834	https://www.uniprot.org/uniprot/D0S834
Acinetobacter johnsonii SH046	575586	UP000012047	Acinetobacter johnsonii SH046	575586	3363	18	D0SBS6	HTH luxR-type domain-containing protein	https://www.uniprot.org/uniprot/	https://www.uniprot.org/uniprot/D0SBS6	https://www.uniprot.org/uniprot/D0SBS6
Acinetobacter johnsonii SH046	575586	UP000012047	Acinetobacter johnsonii SH046	575586	3363	18	D0SFR2	Response regulator receiver domain protein	https://www.uniprot.org/uniprot/	https://www.uniprot.org/uniprot/D0SFR2	https://www.uniprot.org/uniprot/D0SFR2
Acinetobacter johnsonii SH046	575586	UP000012047	Acinetobacter johnsonii SH046	575586	3363	18	D0SDP9	Response regulator receiver domain protein	https://www.uniprot.org/uniprot/	https://www.uniprot.org/uniprot/D0SDP9	https://www.uniprot.org/uniprot/D0SDP9
Acinetobacter johnsonii SH046	575586	UP000012047	Acinetobacter johnsonii SH046	575586	3363	18	D0SF00	Sensor protein (EC 2.7.13.3)	https://www.uniprot.org/uniprot/	https://www.uniprot.org/uniprot/D0SF00	https://www.uniprot.org/uniprot/D0SF00
Acinetobacter johnsonii SH046	575586	UP000012047	Acinetobacter johnsonii SH046	575586	3363	18	D0SEF9	Transcriptional regulator, LuxR family	https://www.uniprot.org/uniprot/	https://www.uniprot.org/uniprot/D0SEF9	https://www.uniprot.org/uniprot/D0SEF9
Acinetobacter johnsonii SH046	575586	UP000012047	Acinetobacter johnsonii SH046	575586	3363	18	D0SCK7	Acyl-CoA dehydrogenase	https://www.uniprot.org/uniprot/	https://www.uniprot.org/uniprot/D0SCK7	https://www.uniprot.org/uniprot/D0SCK7
Acinetobacter johnsonii SH046	575586	UP000012047	Acinetobacter johnsonii SH046	575586	3363	18	D0SAI0	Ubiquinone biosynthesis hydroxylase, UbiH/UbiF/VisC/COQ6 family	https://www.uniprot.org/uniprot/	https://www.uniprot.org/uniprot/D0SAI0	https://www.uniprot.org/uniprot/D0SAI0
Acinetobacter johnsonii SH046	575586	UP000012047	Acinetobacter johnsonii SH046	575586	3363	18	D0SEX0	Histidine kinase	https://www.uniprot.org/uniprot/	https://www.uniprot.org/uniprot/D0SEX0	https://www.uniprot.org/uniprot/D0SEX0
Acinetobacter johnsonii SH046	575586	UP000012047	Acinetobacter johnsonii SH046	575586	3363	18	D0SC14	Histidine kinase	https://www.uniprot.org/uniprot/	https://www.uniprot.org/uniprot/D0SC14	https://www.uniprot.org/uniprot/D0SC14
Acinetobacter johnsonii SH046	575586	UP000012047	Acinetobacter johnsonii SH046	575586	3363	18	D0SEZ9	Transcriptional activator protein Irlr	https://www.uniprot.org/uniprot/	https://www.uniprot.org/uniprot/D0SEZ9	https://www.uniprot.org/uniprot/D0SEZ9
Acinetobacter johnsonii SH046	575586	UP000012047	Acinetobacter johnsonii SH046	575586	3363	18	D0SDQ1	Sigma-54 interaction domain protein	https://www.uniprot.org/uniprot/	https://www.uniprot.org/uniprot/D0SDQ1	https://www.uniprot.org/uniprot/D0SDQ1
Acinetobacter johnsonii SH046	575586	UP000012047	Acinetobacter johnsonii SH046	575586	3363	18	D0S885	Histidine kinase	https://www.uniprot.org/uniprot/	https://www.uniprot.org/uniprot/D0S885	https://www.uniprot.org/uniprot/D0S885
Acinetobacter johnsonii SH046	575586	UP000012047	Acinetobacter johnsonii SH046	575586	3363	18	D0SFI5	Phosphate regulon sensor protein PhoR	https://www.uniprot.org/uniprot/	https://www.uniprot.org/uniprot/D0SFI5	https://www.uniprot.org/uniprot/D0SFI5
Acinetobacter johnsonii SH046	575586	UP000012047	Acinetobacter johnsonii SH046	575586	3363	18	D0SEE3	Transcriptional regulator, LysR family	https://www.uniprot.org/uniprot/	https://www.uniprot.org/uniprot/D0SEE3	https://www.uniprot.org/uniprot/D0SEE3
Acinetobacter junii SH205	575587	UP000018442	Acinetobacter junii SH205	575587	3185	20	D0SIV8	DNA-binding transcriptional regulator NtrC (Nitrogen regulation protein NR(I))	https://www.uniprot.org/uniprot/	https://www.uniprot.org/uniprot/D0SIV8	https://www.uniprot.org/uniprot/D0SIV8
Acinetobacter junii SH205	575587	UP000018442	Acinetobacter junii SH205	575587	3185	20	D0SQB3	Histidine kinase (EC 2.7.13.3)	https://www.uniprot.org/uniprot/	https://www.uniprot.org/uniprot/D0SQB3	https://www.uniprot.org/uniprot/D0SQB3
Acinetobacter junii SH205	575587	UP000018442	Acinetobacter junii SH205	575587	3185	20	D0SQ74	Histidine kinase (EC 2.7.13.3)	https://www.uniprot.org/uniprot/	https://www.uniprot.org/uniprot/D0SQ74	https://www.uniprot.org/uniprot/D0SQ74
Acinetobacter junii SH205	575587	UP000018442	Acinetobacter junii SH205	575587	3185	20	D0SLH7	Histidine kinase (EC 2.7.13.3)	https://www.uniprot.org/uniprot/	https://www.uniprot.org/uniprot/D0SLH7	https://www.uniprot.org/uniprot/D0SLH7
Acinetobacter junii SH205	575587	UP000018442	Acinetobacter junii SH205	575587	3185	20	D0SR47	Nitrate/nitrite response regulator protein NarL	https://www.uniprot.org/uniprot/	https://www.uniprot.org/uniprot/D0SR47	https://www.uniprot.org/uniprot/D0SR47
Acinetobacter junii SH205	575587	UP000018442	Acinetobacter junii SH205	575587	3185	20	D0SNQ3	Response regulator receiver domain protein	https://www.uniprot.org/uniprot/	https://www.uniprot.org/uniprot/D0SNQ3	https://www.uniprot.org/uniprot/D0SNQ3
Acinetobacter junii SH205	575587	UP000018442	Acinetobacter junii SH205	575587	3185	20	D0SPB4	Response regulator receiver domain protein	https://www.uniprot.org/uniprot/	https://www.uniprot.org/uniprot/D0SPB4	https://www.uniprot.org/uniprot/D0SPB4
Acinetobacter junii SH205	575587	UP000018442	Acinetobacter junii SH205	575587	3185	20	D0SQH4	Sensor protein (EC 2.7.13.3)	https://www.uniprot.org/uniprot/	https://www.uniprot.org/uniprot/D0SQH4	https://www.uniprot.org/uniprot/D0SQH4
Acinetobacter junii SH205	575587	UP000018442	Acinetobacter junii SH205	575587	3185	20	D0SR48	Sensor protein (EC 2.7.13.3)	https://www.uniprot.org/uniprot/	https://www.uniprot.org/uniprot/D0SR48	https://www.uniprot.org/uniprot/D0SR48
Acinetobacter junii SH205	575587	UP000018442	Acinetobacter junii SH205	575587	3185	20	D0SJV2	Sensor protein (EC 2.7.13.3)	https://www.uniprot.org/uniprot/	https://www.uniprot.org/uniprot/D0SJV2	https://www.uniprot.org/uniprot/D0SJV2
Acinetobacter junii SH205	575587	UP000018442	Acinetobacter junii SH205	575587	3185	20	D0SM59	Transcriptional regulator, LuxR family	https://www.uniprot.org/uniprot/	https://www.uniprot.org/uniprot/D0SM59	https://www.uniprot.org/uniprot/D0SM59
Acinetobacter junii SH205	575587	UP000018442	Acinetobacter junii SH205	575587	3185	20	D0SKP7	Putative 8-amino-7-oxononanoate synthase	https://www.uniprot.org/uniprot/	https://www.uniprot.org/uniprot/D0SKP7	https://www.uniprot.org/uniprot/D0SKP7
Acinetobacter junii SH205	575587	UP000018442	Acinetobacter junii SH205	575587	3185	20	D0SI57	Histidine kinase	https://www.uniprot.org/uniprot/	https://www.uniprot.org/uniprot/D0SI57	https://www.uniprot.org/uniprot/D0SI57
Acinetobacter junii SH205	575587	UP000018442	Acinetobacter junii SH205	575587	3185	20	D0SNK4	Histidine kinase	https://www.uniprot.org/uniprot/	https://www.uniprot.org/uniprot/D0SNK4	https://www.uniprot.org/uniprot/D0SNK4
Acinetobacter junii SH205	575587	UP000018442	Acinetobacter junii SH205	575587	3185	20	D0SQH5	Transcriptional activator protein Irlr	https://www.uniprot.org/uniprot/	https://www.uniprot.org/uniprot/D0SQH5	https://www.uniprot.org/uniprot/D0SQH5
Acinetobacter junii SH205	575587	UP000018442	Acinetobacter junii SH205	575587	3185	20	D0SJV1	Transcriptional activator protein Irlr	https://www.uniprot.org/uniprot/	https://www.uniprot.org/uniprot/D0SJV1	https://www.uniprot.org/uniprot/D0SJV1
Acinetobacter junii SH205	575587	UP000018442	Acinetobacter junii SH205	575587	3185	20	D0SNZ0	Transcriptional regulator, LysR family	https://www.uniprot.org/uniprot/	https://www.uniprot.org/uniprot/D0SNZ0	https://www.uniprot.org/uniprot/D0SNZ0
Acinetobacter junii SH205	575587	UP000018442	Acinetobacter junii SH205	575587	3185	20	D0SMV0	Transcriptional regulator, LysR family	https://www.uniprot.org/uniprot/	https://www.uniprot.org/uniprot/D0SMV0	https://www.uniprot.org/uniprot/D0SMV0
Acinetobacter junii SH205	575587	UP000018442	Acinetobacter junii SH205	575587	3185	20	D0SPB2	Sigma-54 interaction domain protein	https://www.uniprot.org/uniprot/	https://www.uniprot.org/uniprot/D0SPB2	https://www.uniprot.org/uniprot/D0SPB2
Acinetobacter junii SH205	575587	UP000018442	Acinetobacter junii SH205	575587	3185	20	D0SLT4	Histidine kinase	https://www.uniprot.org/uniprot/	https://www.uniprot.org/uniprot/D0SLT4	https://www.uniprot.org/uniprot/D0SLT4
Acinetobacter lwoffii WJ10621	1046625	UP000013033	Acinetobacter lwoffii ATCC 9957 = CIP 70.31	1311804	3363	21	N9H567	DNA-binding transcriptional regulator NtrC (Nitrogen regulation protein NR(I))	https://www.uniprot.org/uniprot/	https://www.uniprot.org/uniprot/N9H567	https://www.uniprot.org/uniprot/N9H567
Acinetobacter lwoffii WJ10621	1046625	UP000013033	Acinetobacter lwoffii ATCC 9957 = CIP 70.31	1311804	3363	21	N9HHY3	Histidine kinase (EC 2.7.13.3)	https://www.uniprot.org/uniprot/	https://www.uniprot.org/uniprot/N9HHY3	https://www.uniprot.org/uniprot/N9HHY3
Acinetobacter lwoffii WJ10621	1046625	UP000013033	Acinetobacter lwoffii ATCC 9957 = CIP 70.31	1311804	3363	21	N9HK52	Histidine kinase (EC 2.7.13.3)	https://www.uniprot.org/uniprot/	https://www.uniprot.org/uniprot/N9HK52	https://www.uniprot.org/uniprot/N9HK52
Acinetobacter lwoffii WJ10621	1046625	UP000013033	Acinetobacter lwoffii ATCC 9957 = CIP 70.31	1311804	3363	21	N9HDT1	HTH luxR-type domain-containing protein	https://www.uniprot.org/uniprot/	https://www.uniprot.org/uniprot/N9HDT1	https://www.uniprot.org/uniprot/N9HDT1
Acinetobacter lwoffii WJ10621	1046625	UP000013033	Acinetobacter lwoffii ATCC 9957 = CIP 70.31	1311804	3363	21	N9H0E6	Sensor protein (EC 2.7.13.3)	https://www.uniprot.org/uniprot/	https://www.uniprot.org/uniprot/N9H0E6	https://www.uniprot.org/uniprot/N9H0E6
Acinetobacter lwoffii WJ10621	1046625	UP000013033	Acinetobacter lwoffii ATCC 9957 = CIP 70.31	1311804	3363	21	N9HCB8	Uncharacterized protein	https://www.uniprot.org/uniprot/	https://www.uniprot.org/uniprot/N9HCB8	https://www.uniprot.org/uniprot/N9HCB8
Acinetobacter lwoffii WJ10621	1046625	UP000013033	Acinetobacter lwoffii ATCC 9957 = CIP 70.31	1311804	3363	21	N9GYH6	Uncharacterized protein	https://www.uniprot.org/uniprot/	https://www.uniprot.org/uniprot/N9GYH6	https://www.uniprot.org/uniprot/N9GYH6
Acinetobacter lwoffii WJ10621	1046625	UP000013033	Acinetobacter lwoffii ATCC 9957 = CIP 70.31	1311804	3363	21	N9H103	Uncharacterized protein	https://www.uniprot.org/uniprot/	https://www.uniprot.org/uniprot/N9H103	https://www.uniprot.org/uniprot/N9H103
Acinetobacter lwoffii WJ10621	1046625	UP000013033	Acinetobacter lwoffii ATCC 9957 = CIP 70.31	1311804	3363	21	N9H0A7	8-amino-7-oxononanoate synthase	https://www.uniprot.org/uniprot/	https://www.uniprot.org/uniprot/N9H0A7	https://www.uniprot.org/uniprot/N9H0A7
Acinetobacter lwoffii WJ10621	1046625	UP000013033	Acinetobacter lwoffii ATCC 9957 = CIP 70.31	1311804	3363	21	N9HHM5	Histidine kinase	https://www.uniprot.org/uniprot/	https://www.uniprot.org/uniprot/N9HHM5	https://www.uniprot.org/uniprot/N9HHM5
Acinetobacter lwoffii WJ10621	1046625	UP000013033	Acinetobacter lwoffii ATCC 9957 = CIP 70.31	1311804	3363	21	N9HJ70	Histidine kinase	https://www.uniprot.org/uniprot/	https://www.uniprot.org/uniprot/N9HJ70	https://www.uniprot.org/uniprot/N9HJ70
Acinetobacter lwoffii WJ10621	1046625	UP000013033	Acinetobacter lwoffii ATCC 9957 = CIP 70.31	1311804	3363	21	N9FVJ8	Histidine kinase	https://www.uniprot.org/uniprot/	https://www.uniprot.org/uniprot/N9FVJ8	https://www.uniprot.org/uniprot/N9FVJ8
Acinetobacter lwoffii WJ10621	1046625	UP000013033	Acinetobacter lwoffii ATCC 9957 = CIP 70.31	1311804	3363	21	N9FWU1	Phosphate regulon sensor protein PhoR	https://www.uniprot.org/uniprot/	https://www.uniprot.org/uniprot/N9FWU1	https://www.uniprot.org/uniprot/N9FWU1
Acinetobacter lwoffii WJ10621	1046625	UP000013033	Acinetobacter lwoffii ATCC 9957 = CIP 70.31	1311804	3363	21	N9G4K5	HTH lysR-type domain-containing protein	https://www.uniprot.org/uniprot/	https://www.uniprot.org/uniprot/N9G4K5	https://www.uniprot.org/uniprot/N9G4K5
Acinetobacter lwoffii WJ10621	1046625	UP000013033	Acinetobacter lwoffii ATCC 9957 = CIP 70.31	1311804	3363	21	N9G4G7	Acyl-CoA dehydrogenase	https://www.uniprot.org/uniprot/	https://www.uniprot.org/uniprot/N9G4G7	https://www.uniprot.org/uniprot/N9G4G7
Acinetobacter lwoffii WJ10621	1046625	UP000013033	Acinetobacter lwoffii ATCC 9957 = CIP 70.31	1311804	3363	21	N9FVE2	Acyl-CoA dehydrogenase	https://www.uniprot.org/uniprot/	https://www.uniprot.org/uniprot/N9FVE2	https://www.uniprot.org/uniprot/N9FVE2
Acinetobacter lwoffii WJ10621	1046625	UP000013033	Acinetobacter lwoffii ATCC 9957 = CIP 70.31	1311804	3363	21	N9HBJ7	Acyl-CoA dehydrogenase	https://www.uniprot.org/uniprot/	https://www.uniprot.org/uniprot/N9HBJ7	https://www.uniprot.org/uniprot/N9HBJ7
Acinetobacter lwoffii WJ10621	1046625	UP000013033	Acinetobacter lwoffii ATCC 9957 = CIP 70.31	1311804	3363	21	N9H4B9	Enoyl-CoA hydratase	https://www.uniprot.org/uniprot/	https://www.uniprot.org/uniprot/N9H4B9	https://www.uniprot.org/uniprot/N9H4B9
Acinetobacter lwoffii WJ10621	1046625	UP000013033	Acinetobacter lwoffii ATCC 9957 = CIP 70.31	1311804	3363	21	N9HBH6	Enoyl-CoA hydratase	https://www.uniprot.org/uniprot/	https://www.uniprot.org/uniprot/N9HBH6	https://www.uniprot.org/uniprot/N9HBH6
Acinetobacter lwoffii WJ10621	1046625	UP000013033	Acinetobacter lwoffii ATCC 9957 = CIP 70.31	1311804	3363	21	N9H7L1	OmpR/PhoB-type	https://www.uniprot.org/uniprot/	https://www.uniprot.org/uniprot/N9H7L1	https://www.uniprot.org/uniprot/N9H7L1
Acinetobacter lwoffii WJ10621	1046625	UP000013033	Acinetobacter lwoffii ATCC 9957 = CIP 70.31	1311804	3363	21	N9FKC3	Sigma 54 factor interaction	https://www.uniprot.org/uniprot/	https://www.uniprot.org/uniprot/N9FKC3	https://www.uniprot.org/uniprot/N9FKC3
Acinetobacter pittii ANC 4052	1217689	UP000013986	Acinetobacter lactucae (Strain: ANC 4052)	1785128	3635	30	R8Z564	Acyl-homoserine-lactone synthase (EC 2.3.1.184) (Autoinducer synthesis protein)	https://www.uniprot.org/uniprot/	https://www.uniprot.org/uniprot/R8Z564	https://www.uniprot.org/uniprot/R8Z564
Acinetobacter pittii ANC 4052	1217689	UP000013986	Acinetobacter lactucae (Strain: ANC 4052)	1785128	3635	30	A0A151YKT2	DNA-binding response regulator (LuxR family transcriptional regulator)	https://www.uniprot.org/uniprot/	https://www.uniprot.org/uniprot/A0A151YKT2	https://www.uniprot.org/uniprot/A0A151YKT2
Acinetobacter pittii ANC 4052	1217689	UP000013986	Acinetobacter lactucae (Strain: ANC 4052)	1785128	3635	30	A0A151YTR8	DNA-binding response regulator (Response regulator) (Two-component system response regulator)	https://www.uniprot.org/uniprot/	https://www.uniprot.org/uniprot/A0A151YTR8	https://www.uniprot.org/uniprot/A0A151YTR8
Acinetobacter pittii ANC 4052	1217689	UP000013986	Acinetobacter lactucae (Strain: ANC 4052)	1785128	3635	30	R8YVH3	DNA-binding transcriptional regulator NtrC (Nitrogen regulation protein NR(I))	https://www.uniprot.org/uniprot/	https://www.uniprot.org/uniprot/R8YVH3	https://www.uniprot.org/uniprot/R8YVH3
Acinetobacter pittii ANC 4052	1217689	UP000013986	Acinetobacter lactucae (Strain: ANC 4052)	1785128	3635	30	A0A151YNX5	Histidine kinase (EC 2.7.13.3)	https://www.uniprot.org/uniprot/	https://www.uniprot.org/uniprot/A0A151YNX5	https://www.uniprot.org/uniprot/A0A151YNX5
Acinetobacter pittii ANC 4052	1217689	UP000013986	Acinetobacter lactucae (Strain: ANC 4052)	1785128	3635	30	R8Z351	Histidine kinase (EC 2.7.13.3)	https://www.uniprot.org/uniprot/	https://www.uniprot.org/uniprot/R8Z351	https://www.uniprot.org/uniprot/R8Z351
Acinetobacter pittii ANC 4052	1217689	UP000013986	Acinetobacter lactucae (Strain: ANC 4052)	1785128	3635	30	R8YVX4	Histidine kinase (EC 2.7.13.3)	https://www.uniprot.org/uniprot/	https://www.uniprot.org/uniprot/R8YVX4	https://www.uniprot.org/uniprot/R8YVX4
Acinetobacter pittii ANC 4052	1217689	UP000013986	Acinetobacter lactucae (Strain: ANC 4052)	1785128	3635	30	R8Z006	HTH luxR-type domain-containing protein	https://www.uniprot.org/uniprot/	https://www.uniprot.org/uniprot/R8Z006	https://www.uniprot.org/uniprot/R8Z006
Acinetobacter pittii ANC 4052	1217689	UP000013986	Acinetobacter lactucae (Strain: ANC 4052)	1785128	3635	30	R8YUG7	HTH luxR-type domain-containing protein	https://www.uniprot.org/uniprot/	https://www.uniprot.org/uniprot/R8YUG7	https://www.uniprot.org/uniprot/R8YUG7
Acinetobacter pittii ANC 4052	1217689	UP000013986	Acinetobacter lactucae (Strain: ANC 4052)	1785128	3635	30	A0A151YT08	Two-component system response regulator	https://www.uniprot.org/uniprot/	https://www.uniprot.org/uniprot/A0A151YT08	https://www.uniprot.org/uniprot/A0A151YT08
Acinetobacter pittii ANC 4052	1217689	UP000013986	Acinetobacter lactucae (Strain: ANC 4052)	1785128	3635	30	A0A151YMH7	Two-component system response regulator	https://www.uniprot.org/uniprot/	https://www.uniprot.org/uniprot/A0A151YMH7	https://www.uniprot.org/uniprot/A0A151YMH7
Acinetobacter pittii ANC 4052	1217689	UP000013986	Acinetobacter lactucae (Strain: ANC 4052)	1785128	3635	30	R8Z0B0	Two-component system response regulator	https://www.uniprot.org/uniprot/	https://www.uniprot.org/uniprot/R8Z0B0	https://www.uniprot.org/uniprot/R8Z0B0
Acinetobacter pittii ANC 4052	1217689	UP000013986	Acinetobacter lactucae (Strain: ANC 4052)	1785128	3635	30	A0A151YLK6	Two-component system response regulator	https://www.uniprot.org/uniprot/	https://www.uniprot.org/uniprot/A0A151YLK6	https://www.uniprot.org/uniprot/A0A151YLK6
Acinetobacter pittii ANC 4052	1217689	UP000013986	Acinetobacter lactucae (Strain: ANC 4052)	1785128	3635	30	A0A151YKJ8	Two-component system response regulator OmpR	https://www.uniprot.org/uniprot/	https://www.uniprot.org/uniprot/A0A151YKJ8	https://www.uniprot.org/uniprot/A0A151YKJ8
Acinetobacter pittii ANC 4052	1217689	UP000013986	Acinetobacter lactucae (Strain: ANC 4052)	1785128	3635	30	R8YXQ1	Uncharacterized protein	https://www.uniprot.org/uniprot/	https://www.uniprot.org/uniprot/R8YXQ1	https://www.uniprot.org/uniprot/R8YXQ1
Acinetobacter pittii ANC 4052	1217689	UP000013986	Acinetobacter lactucae	1785128	3635	30	R8Z2C6	8-amino-7-oxononanoate synthase	https://www.uniprot.org/uniprot/	https://www.uniprot.org/uniprot/R8Z2C6	https://www.uniprot.org/uniprot/R8Z2C6
Acinetobacter pittii ANC 4052	1217689	UP000013986	Acinetobacter lactucae	1785128	3635	30	R8YZZ5	Acyl-CoA dehydrogenase	https://www.uniprot.org/uniprot/	https://www.uniprot.org/uniprot/R8YZZ5	https://www.uniprot.org/uniprot/R8YZZ5
Acinetobacter pittii ANC 4052	1217689	UP000013986	Acinetobacter lactucae	1785128	3635	30	R8Z3F2	Histidine kinase	https://www.uniprot.org/uniprot/	https://www.uniprot.org/uniprot/R8Z3F2	https://www.uniprot.org/uniprot/R8Z3F2
Acinetobacter pittii ANC 4052	1217689	UP000013986	Acinetobacter lactucae	1785128	3635	30	R8YYT8	Histidine kinase	https://www.uniprot.org/uniprot/	https://www.uniprot.org/uniprot/R8YYT8	https://www.uniprot.org/uniprot/R8YYT8
Acinetobacter pittii ANC 4052	1217689	UP000013986	Acinetobacter lactucae	1785128	3635	30	R8Z0W0	Histidine kinase	https://www.uniprot.org/uniprot/	https://www.uniprot.org/uniprot/R8Z0W0	https://www.uniprot.org/uniprot/R8Z0W0
Acinetobacter pittii ANC 4052	1217689	UP000013986	Acinetobacter lactucae	1785128	3635	30	R8YVN4	HTH lysR-type domain-containing protein	https://www.uniprot.org/uniprot/	https://www.uniprot.org/uniprot/R8YVN4	https://www.uniprot.org/uniprot/R8YVN4
Acinetobacter pittii ANC 4052	1217689	UP000013986	Acinetobacter lactucae	1785128	3635	30	R8YTL0	LysR family transcriptional regulator	https://www.uniprot.org/uniprot/	https://www.uniprot.org/uniprot/R8YTL0	https://www.uniprot.org/uniprot/R8YTL0
Acinetobacter pittii ANC 4052	1217689	UP000013986	Acinetobacter lactucae	1785128	3635	30	R8YVY3	Acyl-CoA dehydrogenase	https://www.uniprot.org/uniprot/	https://www.uniprot.org/uniprot/R8YVY3	https://www.uniprot.org/uniprot/R8YVY3
Acinetobacter pittii ANC 4052	1217689	UP000013986	Acinetobacter lactucae	1785128	3635	30	R8YYI5	Acyl-CoA dehydrogenase	https://www.uniprot.org/uniprot/	https://www.uniprot.org/uniprot/R8YYI5	https://www.uniprot.org/uniprot/R8YYI5
Acinetobacter pittii ANC 4052	1217689	UP000013986	Acinetobacter lactucae	1785128	3635	30	R8Z323	Acyl-CoA dehydrogenase	https://www.uniprot.org/uniprot/	https://www.uniprot.org/uniprot/R8Z323	https://www.uniprot.org/uniprot/R8Z323
Acinetobacter pittii ANC 4052	1217689	UP000013986	Acinetobacter lactucae	1785128	3635	30	R8Z336	Acyl-CoA dehydrogenase	https://www.uniprot.org/uniprot/	https://www.uniprot.org/uniprot/R8Z336	https://www.uniprot.org/uniprot/R8Z336
Acinetobacter pittii ANC 4052	1217689	UP000013986	Acinetobacter lactucae	1785128	3635	30	R8Z001	Enoyl-CoA hydratase	https://www.uniprot.org/uniprot/	https://www.uniprot.org/uniprot/R8Z001	https://www.uniprot.org/uniprot/R8Z001
Acinetobacter pittii ANC 4052	1217689	UP000013986	Acinetobacter lactucae	1785128	3635	30	R8YYJ4	Enoyl-CoA hydratase	https://www.uniprot.org/uniprot/	https://www.uniprot.org/uniprot/R8YYJ4	https://www.uniprot.org/uniprot/R8YYJ4
Acinetobacter pittii ANC 4052	1217689	UP000013986	Acinetobacter lactucae	1785128	3635	30	R8YXU8	Enoyl-CoA hydratase	https://www.uniprot.org/uniprot/	https://www.uniprot.org/uniprot/R8YXU8	https://www.uniprot.org/uniprot/R8YXU8
Acinetobacter pittii ANC 4052	1217689	UP000013986	Acinetobacter lactucae	1785128	3635	30	R8Z5H5	Sigma 54 factor interaction	https://www.uniprot.org/uniprot/	https://www.uniprot.org/uniprot/R8Z5H5	https://www.uniprot.org/uniprot/R8Z5H5
Acinetobacter radioresistens NIPH 2130	1217674	UP000018427	Acinetobacter radioresistens NIPH 2130	1217674	2932	21	A0A3F3GSC5	DNA-binding transcriptional regulator NtrC (Nitrogen regulation protein NR(I))	https://www.uniprot.org/uniprot/	https://www.uniprot.org/uniprot/A0A3F3GSC5	https://www.uniprot.org/uniprot/A0A3F3GSC5
Acinetobacter radioresistens NIPH 2130	1217674	UP000018427	Acinetobacter radioresistens NIPH 2130	1217674	2932	21	A0A3F3H053	Histidine kinase (EC 2.7.13.3)	https://www.uniprot.org/uniprot/	https://www.uniprot.org/uniprot/A0A3F3H053	https://www.uniprot.org/uniprot/A0A3F3H053
Acinetobacter radioresistens NIPH 2130	1217674	UP000018427	Acinetobacter radioresistens NIPH 2130	1217674	2932	21	A0A3F3GQH1	Histidine kinase (EC 2.7.13.3)	https://www.uniprot.org/uniprot/	https://www.uniprot.org/uniprot/A0A3F3GQH1	https://www.uniprot.org/uniprot/A0A3F3GQH1
Acinetobacter radioresistens NIPH 2130	1217674	UP000018427	Acinetobacter radioresistens NIPH 2130	1217674	2932	21	A0A3F3GIM8	Histidine kinase (EC 2.7.13.3)	https://www.uniprot.org/uniprot/	https://www.uniprot.org/uniprot/A0A3F3GIM8	https://www.uniprot.org/uniprot/A0A3F3GIM8
Acinetobacter radioresistens NIPH 2130	1217674	UP000018427	Acinetobacter radioresistens NIPH 2130	1217674	2932	21	A0A3F3GI90	Sensor protein (EC 2.7.13.3)	https://www.uniprot.org/uniprot/	https://www.uniprot.org/uniprot/A0A3F3GI90	https://www.uniprot.org/uniprot/A0A3F3GI90
Acinetobacter radioresistens NIPH 2130	1217674	UP000018427	Acinetobacter radioresistens NIPH 2130	1217674	2932	21	A0A3F3GNM3	Uncharacterized protein	https://www.uniprot.org/uniprot/	https://www.uniprot.org/uniprot/A0A3F3GNM3	https://www.uniprot.org/uniprot/A0A3F3GNM3
Acinetobacter radioresistens NIPH 2130	1217674	UP000018427	Acinetobacter radioresistens NIPH 2130	1217674	2932	21	A0A3F3GPS6	Uncharacterized protein	https://www.uniprot.org/uniprot/	https://www.uniprot.org/uniprot/A0A3F3GPS6	https://www.uniprot.org/uniprot/A0A3F3GPS6
Acinetobacter radioresistens NIPH 2130	1217674	UP000018427	Acinetobacter radioresistens NIPH 2130	1217674	2932	21	A0A3F3GJI6	8-amino-7-oxononanoate synthase	https://www.uniprot.org/uniprot/	https://www.uniprot.org/uniprot/A0A3F3GJI6	https://www.uniprot.org/uniprot/A0A3F3GJI6
Acinetobacter radioresistens NIPH 2130	1217674	UP000018427	Acinetobacter radioresistens NIPH 2130	1217674	2932	21	A0A3F3GY25	Histidine kinase	https://www.uniprot.org/uniprot/	https://www.uniprot.org/uniprot/A0A3F3GY25	https://www.uniprot.org/uniprot/A0A3F3GY25
Acinetobacter radioresistens NIPH 2130	1217674	UP000018427	Acinetobacter radioresistens NIPH 2130	1217674	2932	21	A0A3F3GWC8	Histidine kinase	https://www.uniprot.org/uniprot/	https://www.uniprot.org/uniprot/A0A3F3GWC8	https://www.uniprot.org/uniprot/A0A3F3GWC8
Acinetobacter radioresistens NIPH 2130	1217674	UP000018427	Acinetobacter radioresistens NIPH 2130	1217674	2932	21	A0A3F3GIE4	HTH lysR-type domain-containing protein	https://www.uniprot.org/uniprot/	https://www.uniprot.org/uniprot/A0A3F3GIE4	https://www.uniprot.org/uniprot/A0A3F3GIE4
Acinetobacter radioresistens NIPH 2130	1217674	UP000018427	Acinetobacter radioresistens NIPH 2130	1217674	2932	21	A0A3F3GLR8	HTH lysR-type domain-containing protein	https://www.uniprot.org/uniprot/	https://www.uniprot.org/uniprot/A0A3F3GLR8	https://www.uniprot.org/uniprot/A0A3F3GLR8
Acinetobacter radioresistens NIPH 2130	1217674	UP000018427	Acinetobacter radioresistens NIPH 2130	1217674	2932	21	A0A3F3GMG8	Histidine kinase	https://www.uniprot.org/uniprot/	https://www.uniprot.org/uniprot/A0A3F3GMG8	https://www.uniprot.org/uniprot/A0A3F3GMG8
Acinetobacter radioresistens NIPH 2130	1217674	UP000018427	Acinetobacter radioresistens NIPH 2130	1217674	2932	21	A0A3F3GNK0	Acyl-CoA dehydrogenase	https://www.uniprot.org/uniprot/	https://www.uniprot.org/uniprot/A0A3F3GNK0	https://www.uniprot.org/uniprot/A0A3F3GNK0
Acinetobacter radioresistens NIPH 2130	1217674	UP000018427	Acinetobacter radioresistens NIPH 2130	1217674	2932	21	A0A3F3GPB0	Acyl-CoA dehydrogenase	https://www.uniprot.org/uniprot/	https://www.uniprot.org/uniprot/A0A3F3GPB0	https://www.uniprot.org/uniprot/A0A3F3GPB0
Acinetobacter radioresistens NIPH 2130	1217674	UP000018427	Acinetobacter radioresistens NIPH 2130	1217674	2932	21	A0A3F3H0K6	Acyl-CoA dehydrogenase	https://www.uniprot.org/uniprot/	https://www.uniprot.org/uniprot/A0A3F3H0K6	https://www.uniprot.org/uniprot/A0A3F3H0K6
Acinetobacter radioresistens NIPH 2130	1217674	UP000018427	Acinetobacter radioresistens NIPH 2130	1217674	2932	21	A0A3F3GZ54	Acyl-CoA dehydrogenase	https://www.uniprot.org/uniprot/	https://www.uniprot.org/uniprot/A0A3F3GZ54	https://www.uniprot.org/uniprot/A0A3F3GZ54
Acinetobacter radioresistens NIPH 2130	1217674	UP000018427	Acinetobacter radioresistens NIPH 2130	1217674	2932	21	A0A3F3H170	Acyl-CoA dehydrogenase	https://www.uniprot.org/uniprot/	https://www.uniprot.org/uniprot/A0A3F3H170	https://www.uniprot.org/uniprot/A0A3F3H170
Acinetobacter radioresistens NIPH 2130	1217674	UP000018427	Acinetobacter radioresistens NIPH 2130	1217674	2932	21	A0A3F3GYF4	Acyl-CoA dehydrogenase	https://www.uniprot.org/uniprot/	https://www.uniprot.org/uniprot/A0A3F3GYF4	https://www.uniprot.org/uniprot/A0A3F3GYF4
Acinetobacter radioresistens NIPH 2130	1217674	UP000018427	Acinetobacter radioresistens NIPH 2130	1217674	2932	21	A0A3F3GZ55	Enoyl-CoA hydratase	https://www.uniprot.org/uniprot/	https://www.uniprot.org/uniprot/A0A3F3GZ55	https://www.uniprot.org/uniprot/A0A3F3GZ55
Acinetobacter radioresistens NIPH 2130	1217674	UP000018427	Acinetobacter radioresistens NIPH 2130	1217674	2932	21	A0A3F3H1K4	OmpR/PhoB-type	https://www.uniprot.org/uniprot/	https://www.uniprot.org/uniprot/A0A3F3H1K4	https://www.uniprot.org/uniprot/A0A3F3H1K4
Actinobacillus pleuropneumoniae L20	416269	UP000001432	Actinobacillus pleuropneumoniae serotype 5b (strain L20)	416269	2004	10	A3N0U5	Aerobic respiration control sensor protein (EC 2.7.13.3)	https://www.uniprot.org/uniprot/	https://www.uniprot.org/uniprot/A3N0U5	https://www.uniprot.org/uniprot/A3N0U5
Actinobacillus pleuropneumoniae L20	416269	UP000001432	Actinobacillus pleuropneumoniae serotype 5b (strain L20)	416269	2004	10	A3N1N3	HTH-type transcriptional regulator MalT (ATP-dependent transcriptional activator MalT)	https://www.uniprot.org/uniprot/	https://www.uniprot.org/uniprot/A3N1N3	https://www.uniprot.org/uniprot/A3N1N3
Actinobacillus pleuropneumoniae L20	416269	UP000001432	Actinobacillus pleuropneumoniae serotype 5b (strain L20)	416269	2004	10	A3MYD1	Nitrate/nitrite response regulator protein	https://www.uniprot.org/uniprot/	https://www.uniprot.org/uniprot/A3MYD1	https://www.uniprot.org/uniprot/A3MYD1
Actinobacillus pleuropneumoniae L20	416269	UP000001432	Actinobacillus pleuropneumoniae serotype 5b (strain L20)	416269	2004	10	A3MZI0	Sensor protein (EC 2.7.13.3)	https://www.uniprot.org/uniprot/	https://www.uniprot.org/uniprot/A3MZI0	https://www.uniprot.org/uniprot/A3MZI0
Actinobacillus pleuropneumoniae L20	416269	UP000001432	Actinobacillus pleuropneumoniae serotype 5b (strain L20)	416269	2004	10	A3N1L8	S-ribosylhomocysteine lyase (EC 4.4.1.21) (AI-2 synthesis protein) (Autoinducer-2 production protein LuxS)	https://www.uniprot.org/uniprot/	https://www.uniprot.org/uniprot/A3N1L8	https://www.uniprot.org/uniprot/A3N1L8
Actinobacillus pleuropneumoniae L20	416269	UP000001432	Actinobacillus pleuropneumoniae serotype 5b (strain L20)	416269	2004	10	A3N0V1	8-amino-7-oxononanoate synthase	https://www.uniprot.org/uniprot/	https://www.uniprot.org/uniprot/A3N0V1	https://www.uniprot.org/uniprot/A3N0V1
Actinobacillus pleuropneumoniae L20	416269	UP000001432	Actinobacillus pleuropneumoniae serotype 5b (strain L20)	416269	2004	10	A3N232	3-oxoacyl-[acyl-carrier-protein] synthase 3	https://www.uniprot.org/uniprot/	https://www.uniprot.org/uniprot/A3N232	https://www.uniprot.org/uniprot/A3N232
Actinobacillus pleuropneumoniae L20	416269	UP000001432	Actinobacillus pleuropneumoniae serotype 5b (strain L20)	416269	2004	10	A3N170	Histidine kinase	https://www.uniprot.org/uniprot/	https://www.uniprot.org/uniprot/A3N170	https://www.uniprot.org/uniprot/A3N170
Actinobacillus pleuropneumoniae L20	416269	UP000001432	Actinobacillus pleuropneumoniae serotype 5b (strain L20)	416269	2004	10	A3N1Q6	Phosphate regulon sensor protein PhoR	https://www.uniprot.org/uniprot/	https://www.uniprot.org/uniprot/A3N1Q6	https://www.uniprot.org/uniprot/A3N1Q6
Actinobacillus pleuropneumoniae L20	416269	UP000001432	Actinobacillus pleuropneumoniae serotype 5b (strain L20)	416269	2004	10	A3N2X0	D-ribose-binding periplasmic protein	https://www.uniprot.org/uniprot/	https://www.uniprot.org/uniprot/A3N2X0	https://www.uniprot.org/uniprot/A3N2X0
Actinomyces cardiffensis F0333	888050	UP000013015	Schaalia cardiffensis F0333	888050	1983	8	N6X4J4	Autoinducer 2-binding protein LsrB	https://www.uniprot.org/uniprot/	https://www.uniprot.org/uniprot/N6X4J4	https://www.uniprot.org/uniprot/N6X4J4
Actinomyces cardiffensis F0333	888050	UP000013015	Schaalia cardiffensis F0333	888050	1983	8	N6X4V6	DNA-binding response regulator (EC 3.1.1.61)	https://www.uniprot.org/uniprot/	https://www.uniprot.org/uniprot/N6X4V6	https://www.uniprot.org/uniprot/N6X4V6
Actinomyces cardiffensis F0333	888050	UP000013015	Schaalia cardiffensis F0333	888050	1983	8	N6WG25	LuxR family DNA-binding response regulator	https://www.uniprot.org/uniprot/	https://www.uniprot.org/uniprot/N6WG25	https://www.uniprot.org/uniprot/N6WG25
Actinomyces cardiffensis F0333	888050	UP000013015	Schaalia cardiffensis F0333	888050	1983	8	N6WFN4	LuxR family response regulator	https://www.uniprot.org/uniprot/	https://www.uniprot.org/uniprot/N6WFN4	https://www.uniprot.org/uniprot/N6WFN4
Actinomyces cardiffensis F0333	888050	UP000013015	Schaalia cardiffensis F0333	888050	1983	8	N6WFQ2	S-ribosylhomocysteine lyase	https://www.uniprot.org/uniprot/	https://www.uniprot.org/uniprot/N6WFQ2	https://www.uniprot.org/uniprot/N6WFQ2
Actinomyces cardiffensis F0333	888050	UP000013015	Schaalia cardiffensis F0333	888050	1983	8	N6X2V1	Two component system response regulator	https://www.uniprot.org/uniprot/	https://www.uniprot.org/uniprot/N6X2V1	https://www.uniprot.org/uniprot/N6X2V1
Actinomyces cardiffensis F0333	888050	UP000013015	Schaalia cardiffensis F0333	888050	1983	8	N6X1K2	Two component system response regulator	https://www.uniprot.org/uniprot/	https://www.uniprot.org/uniprot/N6X1K2	https://www.uniprot.org/uniprot/N6X1K2
Actinomyces cardiffensis F0333	888050	UP000013015	Schaalia cardiffensis F0333	888050	1983	8	N6X6C6	Two component system response regulator	https://www.uniprot.org/uniprot/	https://www.uniprot.org/uniprot/N6X6C6	https://www.uniprot.org/uniprot/N6X6C6
Actinomyces georgiae DSM 6843	1120942	UP000276858	Schaalia georgiae (Strain: KHUD_A1)	52768	2242	15	A0A3R8QY85	Autoinducer 2-binding protein LsrB	https://www.uniprot.org/uniprot/	https://www.uniprot.org/uniprot/A0A3R8QY85	https://www.uniprot.org/uniprot/A0A3R8QY85
Actinomyces georgiae DSM 6843	1120942	UP000276858	Schaalia georgiae (Strain: KHUD_A1)	52768	2242	15	A0A426SYG7	Autoinducer 2-binding protein LsrB	https://www.uniprot.org/uniprot/	https://www.uniprot.org/uniprot/A0A426SYG7	https://www.uniprot.org/uniprot/A0A426SYG7
Actinomyces georgiae DSM 6843	1120942	UP000276858	Schaalia georgiae (Strain: KHUD_A1)	52768	2242	15	A0A426T0E7	DNA-binding response regulator	https://www.uniprot.org/uniprot/	https://www.uniprot.org/uniprot/A0A426T0E7	https://www.uniprot.org/uniprot/A0A426T0E7
Actinomyces georgiae DSM 6843	1120942	UP000276858	Schaalia georgiae (Strain: KHUD_A1)	52768	2242	15	A0A426SZY5	DNA-binding response regulator	https://www.uniprot.org/uniprot/	https://www.uniprot.org/uniprot/A0A426SZY5	https://www.uniprot.org/uniprot/A0A426SZY5
Actinomyces georgiae DSM 6843	1120942	UP000276858	Schaalia georgiae (Strain: KHUD_A1)	52768	2242	15	A0A426SV10	DNA-binding response regulator	https://www.uniprot.org/uniprot/	https://www.uniprot.org/uniprot/A0A426SV10	https://www.uniprot.org/uniprot/A0A426SV10
Actinomyces georgiae DSM 6843	1120942	UP000276858	Schaalia georgiae (Strain: KHUD_A1)	52768	2242	15	A0A426SVL5	DNA-binding response regulator	https://www.uniprot.org/uniprot/	https://www.uniprot.org/uniprot/A0A426SVL5	https://www.uniprot.org/uniprot/A0A426SVL5
Actinomyces georgiae DSM 6843	1120942	UP000276858	Schaalia georgiae (Strain: KHUD_A1)	52768	2242	15	A0A426SZ93	Response regulator transcription factor	https://www.uniprot.org/uniprot/	https://www.uniprot.org/uniprot/A0A426SZ93	https://www.uniprot.org/uniprot/A0A426SZ93
Actinomyces georgiae DSM 6843	1120942	UP000276858	Schaalia georgiae (Strain: KHUD_A1)	52768	2242	15	A0A3R8RU20	Response regulator transcription factor	https://www.uniprot.org/uniprot/	https://www.uniprot.org/uniprot/A0A3R8RU20	https://www.uniprot.org/uniprot/A0A3R8RU20
Actinomyces georgiae DSM 6843	1120942	UP000276858	Schaalia georgiae (Strain: KHUD_A1)	52768	2242	15	A0A426SU72	S-ribosylhomocysteine lyase (EC 4.4.1.21) (AI-2 synthesis protein) (Autoinducer-2 production protein LuxS)	https://www.uniprot.org/uniprot/	https://www.uniprot.org/uniprot/A0A426SU72	https://www.uniprot.org/uniprot/A0A426SU72
Actinomyces georgiae DSM 6843	1120942	UP000276858	Schaalia georgiae (Strain: KHUD_A1)	52768	2242	15	A0A3R8S592	Two-component system sensor histidine kinase UhpB (EC 2.7.13.3) (Fragment)	https://www.uniprot.org/uniprot/	https://www.uniprot.org/uniprot/A0A3R8S592	https://www.uniprot.org/uniprot/A0A3R8S592
Actinomyces georgiae DSM 6843	1120942	UP000276858	Schaalia georgiae	52768	2242	15	A0A3R8QW91	Histidine kinase	https://www.uniprot.org/uniprot/	https://www.uniprot.org/uniprot/A0A3R8QW91	https://www.uniprot.org/uniprot/A0A3R8QW91
Actinomyces georgiae DSM 6843	1120942	UP000276858	Schaalia georgiae	52768	2242	15	A0A426SVH2	Histidine kinase	https://www.uniprot.org/uniprot/	https://www.uniprot.org/uniprot/A0A426SVH2	https://www.uniprot.org/uniprot/A0A426SVH2
Actinomyces georgiae DSM 6843	1120942	UP000276858	Schaalia georgiae	52768	2242	15	A0A426SYX7	ATP-binding protein	https://www.uniprot.org/uniprot/	https://www.uniprot.org/uniprot/A0A426SYX7	https://www.uniprot.org/uniprot/A0A426SYX7
Actinomyces georgiae DSM 6843	1120942	UP000276858	Schaalia georgiae	52768	2242	15	A0A3R8R2F5	DNA-binding response regulator	https://www.uniprot.org/uniprot/	https://www.uniprot.org/uniprot/A0A3R8R2F5	https://www.uniprot.org/uniprot/A0A3R8R2F5
Actinomyces georgiae DSM 6843	1120942	UP000276858	Schaalia georgiae	52768	2242	15	A0A3R8QUP5	Rgg/GadR/MutR family transcriptional regulator (Fragment)	https://www.uniprot.org/uniprot/	https://www.uniprot.org/uniprot/A0A3R8QUP5	https://www.uniprot.org/uniprot/A0A3R8QUP5
Actinomyces graevenitzii C83	435830	UP000003822	Actinomyces graevenitzii C83	435830	1852	7	G9PGC9	AI-2 synthesis protein (EC 4.4.1.21) (Autoinducer-2 production protein LuxS) (S-ribosylhomocysteine lyase)	https://www.uniprot.org/uniprot/	https://www.uniprot.org/uniprot/G9PGC9	https://www.uniprot.org/uniprot/G9PGC9
Actinomyces graevenitzii C83	435830	UP000003822	Actinomyces graevenitzii C83	435830	1852	7	G9PHT8	Uncharacterized protein	https://www.uniprot.org/uniprot/	https://www.uniprot.org/uniprot/G9PHT8	https://www.uniprot.org/uniprot/G9PHT8
Actinomyces graevenitzii C83	435830	UP000003822	Actinomyces graevenitzii C83	435830	1852	7	G9PCR7	Uncharacterized protein	https://www.uniprot.org/uniprot/	https://www.uniprot.org/uniprot/G9PCR7	https://www.uniprot.org/uniprot/G9PCR7
Actinomyces graevenitzii C83	435830	UP000003822	Actinomyces graevenitzii C83	435830	1852	7	G9PEN9	Uncharacterized protein	https://www.uniprot.org/uniprot/	https://www.uniprot.org/uniprot/G9PEN9	https://www.uniprot.org/uniprot/G9PEN9
Actinomyces graevenitzii C83	435830	UP000003822	Actinomyces graevenitzii C83	435830	1852	7	G9PG43	Uncharacterized protein	https://www.uniprot.org/uniprot/	https://www.uniprot.org/uniprot/G9PG43	https://www.uniprot.org/uniprot/G9PG43
Actinomyces graevenitzii C83	435830	UP000003822	Actinomyces graevenitzii C83	435830	1852	7	G9PHE8	Uncharacterized protein	https://www.uniprot.org/uniprot/	https://www.uniprot.org/uniprot/G9PHE8	https://www.uniprot.org/uniprot/G9PHE8
Actinomyces graevenitzii C83	435830	UP000003822	Actinomyces graevenitzii C83	435830	1852	7	G9PGP2	Histidine kinase	https://www.uniprot.org/uniprot/	https://www.uniprot.org/uniprot/G9PGP2	https://www.uniprot.org/uniprot/G9PGP2
Actinomyces naeslundii str. Howell 279	1115803	UP000007814	Actinomyces naeslundii (strain ATCC 12104 ）	1115803	2930	27	J3ABK3	Response regulator receiver domain protein	https://www.uniprot.org/uniprot/	https://www.uniprot.org/uniprot/J3ABK3	https://www.uniprot.org/uniprot/J3ABK3
Actinomyces naeslundii str. Howell 279	1115803	UP000007814	Actinomyces naeslundii (strain ATCC 12104 ）	1115803	2930	27	J2ZRU9	Response regulator receiver domain protein	https://www.uniprot.org/uniprot/	https://www.uniprot.org/uniprot/J2ZRU9	https://www.uniprot.org/uniprot/J2ZRU9
Actinomyces naeslundii str. Howell 279	1115803	UP000007814	Actinomyces naeslundii (strain ATCC 12104 ）	1115803	2930	27	J3JLG4	Response regulator receiver domain protein	https://www.uniprot.org/uniprot/	https://www.uniprot.org/uniprot/J3JLG4	https://www.uniprot.org/uniprot/J3JLG4
Actinomyces naeslundii str. Howell 279	1115803	UP000007814	Actinomyces naeslundii (strain ATCC 12104 ）	1115803	2930	27	J3F0X5	Response regulator receiver domain protein	https://www.uniprot.org/uniprot/	https://www.uniprot.org/uniprot/J3F0X5	https://www.uniprot.org/uniprot/J3F0X5
Actinomyces naeslundii str. Howell 279	1115803	UP000007814	Actinomyces naeslundii (strain ATCC 12104 ）	1115803	2930	27	J3F1K8	Response regulator receiver domain protein	https://www.uniprot.org/uniprot/	https://www.uniprot.org/uniprot/J3F1K8	https://www.uniprot.org/uniprot/J3F1K8
Actinomyces naeslundii str. Howell 279	1115803	UP000007814	Actinomyces naeslundii (strain ATCC 12104 ）	1115803	2930	27	J3F3V5	Response regulator receiver domain protein	https://www.uniprot.org/uniprot/	https://www.uniprot.org/uniprot/J3F3V5	https://www.uniprot.org/uniprot/J3F3V5
Actinomyces naeslundii str. Howell 279	1115803	UP000007814	Actinomyces naeslundii (strain ATCC 12104 ）	1115803	2930	27	J3JK03	Response regulator receiver domain protein	https://www.uniprot.org/uniprot/	https://www.uniprot.org/uniprot/J3JK03	https://www.uniprot.org/uniprot/J3JK03
Actinomyces naeslundii str. Howell 279	1115803	UP000007814	Actinomyces naeslundii (strain ATCC 12104 ）	1115803	2930	27	J2ZTR4	Response regulator receiver domain protein	https://www.uniprot.org/uniprot/	https://www.uniprot.org/uniprot/J2ZTR4	https://www.uniprot.org/uniprot/J2ZTR4
Actinomyces naeslundii str. Howell 279	1115803	UP000007814	Actinomyces naeslundii (strain ATCC 12104 ）	1115803	2930	27	J2ZLX0	Response regulator receiver domain protein	https://www.uniprot.org/uniprot/	https://www.uniprot.org/uniprot/J2ZLX0	https://www.uniprot.org/uniprot/J2ZLX0
Actinomyces naeslundii str. Howell 279	1115803	UP000007814	Actinomyces naeslundii (strain ATCC 12104 ）	1115803	2930	27	J3JIT7	Response regulator receiver domain protein	https://www.uniprot.org/uniprot/	https://www.uniprot.org/uniprot/J3JIT7	https://www.uniprot.org/uniprot/J3JIT7
Actinomyces naeslundii str. Howell 279	1115803	UP000007814	Actinomyces naeslundii (strain ATCC 12104 ）	1115803	2930	27	J3JIV7	Response regulator receiver domain protein	https://www.uniprot.org/uniprot/	https://www.uniprot.org/uniprot/J3JIV7	https://www.uniprot.org/uniprot/J3JIV7
Actinomyces naeslundii str. Howell 279	1115803	UP000007814	Actinomyces naeslundii (strain ATCC 12104 ）	1115803	2930	27	J3JKE0	Response regulator receiver domain protein	https://www.uniprot.org/uniprot/	https://www.uniprot.org/uniprot/J3JKE0	https://www.uniprot.org/uniprot/J3JKE0
Actinomyces naeslundii str. Howell 279	1115803	UP000007814	Actinomyces naeslundii (strain ATCC 12104 ）	1115803	2930	27	J3JLB2	Response regulator receiver domain protein	https://www.uniprot.org/uniprot/	https://www.uniprot.org/uniprot/J3JLB2	https://www.uniprot.org/uniprot/J3JLB2
Actinomyces naeslundii str. Howell 279	1115803	UP000007814	Actinomyces naeslundii (strain ATCC 12104 ）	1115803	2930	27	J3ADD0	Response regulator receiver domain protein	https://www.uniprot.org/uniprot/	https://www.uniprot.org/uniprot/J3ADD0	https://www.uniprot.org/uniprot/J3ADD0
Actinomyces naeslundii str. Howell 279	1115803	UP000007814	Actinomyces naeslundii (strain ATCC 12104 ）	1115803	2930	27	J2ZTU2	Response regulator receiver domain protein	https://www.uniprot.org/uniprot/	https://www.uniprot.org/uniprot/J2ZTU2	https://www.uniprot.org/uniprot/J2ZTU2
Actinomyces naeslundii str. Howell 279	1115803	UP000007814	Actinomyces naeslundii (strain ATCC 12104 ）	1115803	2930	27	J3ABT6	Response regulator receiver domain protein	https://www.uniprot.org/uniprot/	https://www.uniprot.org/uniprot/J3ABT6	https://www.uniprot.org/uniprot/J3ABT6
Actinomyces naeslundii str. Howell 279	1115803	UP000007814	Actinomyces naeslundii (strain ATCC 12104 ）	1115803	2930	27	J3AAX1	Response regulator receiver domain protein	https://www.uniprot.org/uniprot/	https://www.uniprot.org/uniprot/J3AAX1	https://www.uniprot.org/uniprot/J3AAX1
Actinomyces naeslundii str. Howell 279	1115803	UP000007814	Actinomyces naeslundii (strain ATCC 12104 ）	1115803	2930	27	J3F510	Response regulator receiver domain protein	https://www.uniprot.org/uniprot/	https://www.uniprot.org/uniprot/J3F510	https://www.uniprot.org/uniprot/J3F510
Actinomyces naeslundii str. Howell 279	1115803	UP000007814	Actinomyces naeslundii (strain ATCC 12104 ）	1115803	2930	27	J3F1Y9	Response regulator receiver domain protein	https://www.uniprot.org/uniprot/	https://www.uniprot.org/uniprot/J3F1Y9	https://www.uniprot.org/uniprot/J3F1Y9
Actinomyces naeslundii str. Howell 279	1115803	UP000007814	Actinomyces naeslundii (strain ATCC 12104 ）	1115803	2930	27	J2ZTY3	Response regulator receiver domain protein	https://www.uniprot.org/uniprot/	https://www.uniprot.org/uniprot/J2ZTY3	https://www.uniprot.org/uniprot/J2ZTY3
Actinomyces naeslundii str. Howell 279	1115803	UP000007814	Actinomyces naeslundii (strain ATCC 12104 ）	1115803	2930	27	J2ZTA9	Response regulator receiver domain protein	https://www.uniprot.org/uniprot/	https://www.uniprot.org/uniprot/J2ZTA9	https://www.uniprot.org/uniprot/J2ZTA9
Actinomyces naeslundii str. Howell 279	1115803	UP000007814	Actinomyces naeslundii (strain ATCC 12104 ）	1115803	2930	27	J2ZMG5	Response regulator receiver domain protein (Fragment)	https://www.uniprot.org/uniprot/	https://www.uniprot.org/uniprot/J2ZMG5	https://www.uniprot.org/uniprot/J2ZMG5
Actinomyces naeslundii str. Howell 279	1115803	UP000007814	Actinomyces naeslundii (strain ATCC 12104 ）	1115803	2930	27	J3JKZ6	Sigma-70, region 4 (Fragment)	https://www.uniprot.org/uniprot/	https://www.uniprot.org/uniprot/J3JKZ6	https://www.uniprot.org/uniprot/J3JKZ6
Actinomyces naeslundii str. Howell 279	1115803	UP000007814	Actinomyces naeslundii (strain ATCC 12104 ）	1115803	2930	27	J3ACP9	S-ribosylhomocysteine lyase (EC 4.4.1.21) (AI-2 synthesis protein) (Autoinducer-2 production protein LuxS)	https://www.uniprot.org/uniprot/	https://www.uniprot.org/uniprot/J3ACP9	https://www.uniprot.org/uniprot/J3ACP9
Actinomyces naeslundii str. Howell 279	1115803	UP000007814	Actinomyces naeslundii (strain ATCC 12104 ）	1115803	2930	27	J3A7S9	Transcriptional regulator, LuxR family (Fragment)	https://www.uniprot.org/uniprot/	https://www.uniprot.org/uniprot/J3A7S9	https://www.uniprot.org/uniprot/J3A7S9
Actinomyces naeslundii str. Howell 279	1115803	UP000007814	Actinomyces naeslundii (strain ATCC 12104 / DSM 43013 / JCM 8349 / NCTC 10301 / Howell 279)	1115803	2930	27	J2ZUH3	Putative signal-transduction histidine kinase senX3	https://www.uniprot.org/uniprot/	https://www.uniprot.org/uniprot/J2ZUH3	https://www.uniprot.org/uniprot/J2ZUH3
Actinomyces naeslundii str. Howell 279	1115803	UP000007814	Actinomyces naeslundii (strain ATCC 12104 / DSM 43013 / JCM 8349 / NCTC 10301 / Howell 279)	1115803	2930	27	J3JKH1	Histidine kinase dimerization/phosphoacceptor domain protein	https://www.uniprot.org/uniprot/	https://www.uniprot.org/uniprot/J3JKH1	https://www.uniprot.org/uniprot/J3JKH1
Actinomyces odontolyticus ATCC 17982	411466	UP000003553	Schaalia odontolytica ATCC 17982	411466	2134	3	A7BAN3	Autoinducer 2-binding protein LsrB	https://www.uniprot.org/uniprot/	https://www.uniprot.org/uniprot/A7BAN3	https://www.uniprot.org/uniprot/A7BAN3
Actinomyces odontolyticus ATCC 17982	411466	UP000003553	Schaalia odontolytica ATCC 17982	411466	2134	3	A7BAP0	Autoinducer 2-binding protein LsrB	https://www.uniprot.org/uniprot/	https://www.uniprot.org/uniprot/A7BAP0	https://www.uniprot.org/uniprot/A7BAP0
Actinomyces odontolyticus ATCC 17982	411466	UP000003553	Schaalia odontolytica ATCC 17982	411466	2134	3	A7BE17	S-ribosylhomocysteine lyase (EC 4.4.1.21) (AI-2 synthesis protein) (Autoinducer-2 production protein LuxS)	https://www.uniprot.org/uniprot/	https://www.uniprot.org/uniprot/A7BE17	https://www.uniprot.org/uniprot/A7BE17
Actinomyces oris K20	871541	UP000185772	Actinomyces oris (Strain: MMRCO6-1)	544580	2624	30	A0A1Q8W0H2	DNA-binding response regulator	https://www.uniprot.org/uniprot/	https://www.uniprot.org/uniprot/A0A1Q8W0H2	https://www.uniprot.org/uniprot/A0A1Q8W0H2
Actinomyces oris K20	871541	UP000185772	Actinomyces oris (Strain: MMRCO6-1)	544580	2624	30	A0A1Q8VSV9	DNA-binding response regulator	https://www.uniprot.org/uniprot/	https://www.uniprot.org/uniprot/A0A1Q8VSV9	https://www.uniprot.org/uniprot/A0A1Q8VSV9
Actinomyces oris K20	871541	UP000185772	Actinomyces oris (Strain: MMRCO6-1)	544580	2624	30	A0A1Q8VWQ6	DNA-binding response regulator	https://www.uniprot.org/uniprot/	https://www.uniprot.org/uniprot/A0A1Q8VWQ6	https://www.uniprot.org/uniprot/A0A1Q8VWQ6
Actinomyces oris K20	871541	UP000185772	Actinomyces oris (Strain: MMRCO6-1)	544580	2624	30	A0A1Q8VWD2	DNA-binding response regulator	https://www.uniprot.org/uniprot/	https://www.uniprot.org/uniprot/A0A1Q8VWD2	https://www.uniprot.org/uniprot/A0A1Q8VWD2
Actinomyces oris K20	871541	UP000185772	Actinomyces oris (Strain: MMRCO6-1)	544580	2624	30	A0A1Q8VUB5	DNA-binding response regulator	https://www.uniprot.org/uniprot/	https://www.uniprot.org/uniprot/A0A1Q8VUB5	https://www.uniprot.org/uniprot/A0A1Q8VUB5
Actinomyces oris K20	871541	UP000185772	Actinomyces oris (Strain: MMRCO6-1)	544580	2624	30	A0A1Q8WPW7	DNA-binding response regulator	https://www.uniprot.org/uniprot/	https://www.uniprot.org/uniprot/A0A1Q8WPW7	https://www.uniprot.org/uniprot/A0A1Q8WPW7
Actinomyces oris K20	871541	UP000185772	Actinomyces oris (Strain: MMRCO6-1)	544580	2624	30	A0A1Q8VXK5	DNA-binding response regulator	https://www.uniprot.org/uniprot/	https://www.uniprot.org/uniprot/A0A1Q8VXK5	https://www.uniprot.org/uniprot/A0A1Q8VXK5
Actinomyces oris K20	871541	UP000185772	Actinomyces oris (Strain: MMRCO6-1)	544580	2624	30	A0A1Q8WKN4	DNA-binding response regulator	https://www.uniprot.org/uniprot/	https://www.uniprot.org/uniprot/A0A1Q8WKN4	https://www.uniprot.org/uniprot/A0A1Q8WKN4
Actinomyces oris K20	871541	UP000185772	Actinomyces oris (Strain: MMRCO6-1)	544580	2624	30	A0A1Q8VXS7	DNA-binding response regulator	https://www.uniprot.org/uniprot/	https://www.uniprot.org/uniprot/A0A1Q8VXS7	https://www.uniprot.org/uniprot/A0A1Q8VXS7
Actinomyces oris K20	871541	UP000185772	Actinomyces oris (Strain: MMRCO6-1)	544580	2624	30	A0A1Q8WKL5	DNA-binding response regulator	https://www.uniprot.org/uniprot/	https://www.uniprot.org/uniprot/A0A1Q8WKL5	https://www.uniprot.org/uniprot/A0A1Q8WKL5
Actinomyces oris K20	871541	UP000185772	Actinomyces oris (Strain: MMRCO6-1)	544580	2624	30	A0A1Q8VZP0	DNA-binding response regulator	https://www.uniprot.org/uniprot/	https://www.uniprot.org/uniprot/A0A1Q8VZP0	https://www.uniprot.org/uniprot/A0A1Q8VZP0
Actinomyces oris K20	871541	UP000185772	Actinomyces oris (Strain: MMRCO6-1)	544580	2624	30	A0A1Q8VT92	DNA-binding response regulator	https://www.uniprot.org/uniprot/	https://www.uniprot.org/uniprot/A0A1Q8VT92	https://www.uniprot.org/uniprot/A0A1Q8VT92
Actinomyces oris K20	871541	UP000185772	Actinomyces oris (Strain: MMRCO6-1)	544580	2624	30	A0A1Q8VVF1	DNA-binding response regulator	https://www.uniprot.org/uniprot/	https://www.uniprot.org/uniprot/A0A1Q8VVF1	https://www.uniprot.org/uniprot/A0A1Q8VVF1
Actinomyces oris K20	871541	UP000185772	Actinomyces oris (Strain: MMRCO6-1)	544580	2624	30	A0A1Q8W0L1	DNA-binding response regulator	https://www.uniprot.org/uniprot/	https://www.uniprot.org/uniprot/A0A1Q8W0L1	https://www.uniprot.org/uniprot/A0A1Q8W0L1
Actinomyces oris K20	871541	UP000185772	Actinomyces oris (Strain: MMRCO6-1)	544580	2624	30	A0A1Q8VXF6	DNA-binding response regulator	https://www.uniprot.org/uniprot/	https://www.uniprot.org/uniprot/A0A1Q8VXF6	https://www.uniprot.org/uniprot/A0A1Q8VXF6
Actinomyces oris K20	871541	UP000185772	Actinomyces oris (Strain: MMRCO6-1)	544580	2624	30	A0A1Q8VVT5	DNA-binding response regulator (Fragment)	https://www.uniprot.org/uniprot/	https://www.uniprot.org/uniprot/A0A1Q8VVT5	https://www.uniprot.org/uniprot/A0A1Q8VVT5
Actinomyces oris K20	871541	UP000185772	Actinomyces oris (Strain: MMRCO6-1)	544580	2624	30	A0A0X8K031	DNA-binding response regulator (LuxR family transcriptional regulator) (Response regulator transcription factor)	https://www.uniprot.org/uniprot/	https://www.uniprot.org/uniprot/A0A0X8K031	https://www.uniprot.org/uniprot/A0A0X8K031
Actinomyces oris K20	871541	UP000185772	Actinomyces oris (Strain: MMRCO6-1)	544580	2624	30	A0A1Q8W186	HTH luxR-type domain-containing protein	https://www.uniprot.org/uniprot/	https://www.uniprot.org/uniprot/A0A1Q8W186	https://www.uniprot.org/uniprot/A0A1Q8W186
Actinomyces oris K20	871541	UP000185772	Actinomyces oris (Strain: MMRCO6-1)	544580	2624	30	A0A1Q8W1A4	Response regulator	https://www.uniprot.org/uniprot/	https://www.uniprot.org/uniprot/A0A1Q8W1A4	https://www.uniprot.org/uniprot/A0A1Q8W1A4
Actinomyces oris K20	871541	UP000185772	Actinomyces oris (Strain: MMRCO6-1)	544580	2624	30	A0A1Q8W035	S-ribosylhomocysteine lyase (EC 4.4.1.21) (AI-2 synthesis protein) (Autoinducer-2 production protein LuxS)	https://www.uniprot.org/uniprot/	https://www.uniprot.org/uniprot/A0A1Q8W035	https://www.uniprot.org/uniprot/A0A1Q8W035
Actinomyces oris K20	871541	UP000185772	Actinomyces oris (Strain: MMRCO6-1)	544580	2624	30	A0A1Q8VX74	Two-component sensor histidine kinase	https://www.uniprot.org/uniprot/	https://www.uniprot.org/uniprot/A0A1Q8VX74	https://www.uniprot.org/uniprot/A0A1Q8VX74
Actinomyces oris K20	871541	UP000185772	Actinomyces oris (Strain: MMRCO6-1)	544580	2624	30	A0A1Q8W0L3	Two-component sensor histidine kinase	https://www.uniprot.org/uniprot/	https://www.uniprot.org/uniprot/A0A1Q8W0L3	https://www.uniprot.org/uniprot/A0A1Q8W0L3
Actinomyces oris K20	871541	UP000185772	Actinomyces oris (Strain: MMRCO6-1)	544580	2624	30	A0A1Q8VZT2	Two-component sensor histidine kinase	https://www.uniprot.org/uniprot/	https://www.uniprot.org/uniprot/A0A1Q8VZT2	https://www.uniprot.org/uniprot/A0A1Q8VZT2
Actinomyces oris K20	871541	UP000185772	Actinomyces oris (Strain: MMRCO6-1)	544580	2624	30	A0A1Q8VXD6	Two-component sensor histidine kinase	https://www.uniprot.org/uniprot/	https://www.uniprot.org/uniprot/A0A1Q8VXD6	https://www.uniprot.org/uniprot/A0A1Q8VXD6
Actinomyces oris K20	871541	UP000185772	Actinomyces oris (Strain: MMRCO6-1)	544580	2624	30	A0A1Q8VXK2	Two-component sensor histidine kinase	https://www.uniprot.org/uniprot/	https://www.uniprot.org/uniprot/A0A1Q8VXK2	https://www.uniprot.org/uniprot/A0A1Q8VXK2
Actinomyces oris K20	871541	UP000185772	Actinomyces oris (Strain: MMRCO6-1)	544580	2624	30	A0A1Q8VXH1	Two-component sensor histidine kinase	https://www.uniprot.org/uniprot/	https://www.uniprot.org/uniprot/A0A1Q8VXH1	https://www.uniprot.org/uniprot/A0A1Q8VXH1
Actinomyces oris K20	871541	UP000185772	Actinomyces oris (Strain: MMRCO6-1)	544580	2624	30	A0A1Q8VZ05	Two-component sensor histidine kinase	https://www.uniprot.org/uniprot/	https://www.uniprot.org/uniprot/A0A1Q8VZ05	https://www.uniprot.org/uniprot/A0A1Q8VZ05
Actinomyces oris K20	871541	UP000185772	Actinomyces oris (Strain: MMRCO6-1)	544580	2624	30	A0A1Q8VWX1	Two-component sensor histidine kinase	https://www.uniprot.org/uniprot/	https://www.uniprot.org/uniprot/A0A1Q8VWX1	https://www.uniprot.org/uniprot/A0A1Q8VWX1
Actinomyces oris K20	871541	UP000185772	Actinomyces oris (Strain: MMRCO6-1)	544580	2624	30	A0A1Q8VWG6	Two-component sensor histidine kinase	https://www.uniprot.org/uniprot/	https://www.uniprot.org/uniprot/A0A1Q8VWG6	https://www.uniprot.org/uniprot/A0A1Q8VWG6
Actinomyces oris K20	871541	UP000185772	Actinomyces oris (Strain: MMRCO6-1)	544580	2624	30	A0A1Q8VYT8	Two-component sensor histidine kinase	https://www.uniprot.org/uniprot/	https://www.uniprot.org/uniprot/A0A1Q8VYT8	https://www.uniprot.org/uniprot/A0A1Q8VYT8
Actinomyces turicensis ACS-279-V-Col4	883077	UP000003994	Schaalia turicensis ACS-279-V-Col4	883077	1709	5	K0YV38	Autoinducer 2-binding protein LsrB	https://www.uniprot.org/uniprot/	https://www.uniprot.org/uniprot/K0YV38	https://www.uniprot.org/uniprot/K0YV38
Actinomyces turicensis ACS-279-V-Col4	883077	UP000003994	Schaalia turicensis ACS-279-V-Col4	883077	1709	5	K0Z0J0	S-ribosylhomocysteine lyase (EC 4.4.1.21) (AI-2 synthesis protein) (Autoinducer-2 production protein LuxS)	https://www.uniprot.org/uniprot/	https://www.uniprot.org/uniprot/K0Z0J0	https://www.uniprot.org/uniprot/K0Z0J0
Actinomyces turicensis ACS-279-V-Col4	883077	UP000003994	Schaalia turicensis ACS-279-V-Col4	883077	1709	5	K0YQP6	Uncharacterized protein	https://www.uniprot.org/uniprot/	https://www.uniprot.org/uniprot/K0YQP6	https://www.uniprot.org/uniprot/K0YQP6
Actinomyces turicensis ACS-279-V-Col4	883077	UP000003994	Schaalia turicensis ACS-279-V-Col4	883077	1709	5	K0YPQ3	Uncharacterized protein	https://www.uniprot.org/uniprot/	https://www.uniprot.org/uniprot/K0YPQ3	https://www.uniprot.org/uniprot/K0YPQ3
Actinomyces turicensis ACS-279-V-Col4	883077	UP000003994	Schaalia turicensis ACS-279-V-Col4	883077	1709	5	K0YU35	Histidine kinase domain-containing protein	https://www.uniprot.org/uniprot/	https://www.uniprot.org/uniprot/K0YU35	https://www.uniprot.org/uniprot/K0YU35
Actinomyces urogenitalis DSM 15434	525246	UP000004778	Actinomyces urogenitalis DSM 15434	525246	2394	11	C0W2P4	Response regulator receiver domain protein	https://www.uniprot.org/uniprot/	https://www.uniprot.org/uniprot/C0W2P4	https://www.uniprot.org/uniprot/C0W2P4
Actinomyces urogenitalis DSM 15434	525246	UP000004778	Actinomyces urogenitalis DSM 15434	525246	2394	11	C0W7W9	Response regulator receiver domain protein	https://www.uniprot.org/uniprot/	https://www.uniprot.org/uniprot/C0W7W9	https://www.uniprot.org/uniprot/C0W7W9
Actinomyces urogenitalis DSM 15434	525246	UP000004778	Actinomyces urogenitalis DSM 15434	525246	2394	11	C0W7P0	Response regulator receiver domain protein	https://www.uniprot.org/uniprot/	https://www.uniprot.org/uniprot/C0W7P0	https://www.uniprot.org/uniprot/C0W7P0
Actinomyces urogenitalis DSM 15434	525246	UP000004778	Actinomyces urogenitalis DSM 15434	525246	2394	11	C0W2T1	Response regulator receiver domain protein	https://www.uniprot.org/uniprot/	https://www.uniprot.org/uniprot/C0W2T1	https://www.uniprot.org/uniprot/C0W2T1
Actinomyces urogenitalis DSM 15434	525246	UP000004778	Actinomyces urogenitalis DSM 15434	525246	2394	11	C0W907	Response regulator receiver domain protein	https://www.uniprot.org/uniprot/	https://www.uniprot.org/uniprot/C0W907	https://www.uniprot.org/uniprot/C0W907
Actinomyces urogenitalis DSM 15434	525246	UP000004778	Actinomyces urogenitalis DSM 15434	525246	2394	11	C0W5Z5	Response regulator receiver domain protein	https://www.uniprot.org/uniprot/	https://www.uniprot.org/uniprot/C0W5Z5	https://www.uniprot.org/uniprot/C0W5Z5
Actinomyces urogenitalis DSM 15434	525246	UP000004778	Actinomyces urogenitalis DSM 15434	525246	2394	11	C0W4M4	S-ribosylhomocysteine lyase (EC 4.4.1.21) (AI-2 synthesis protein) (Autoinducer-2 production protein LuxS)	https://www.uniprot.org/uniprot/	https://www.uniprot.org/uniprot/C0W4M4	https://www.uniprot.org/uniprot/C0W4M4
Actinomyces urogenitalis DSM 15434	525246	UP000004778	Actinomyces urogenitalis DSM 15434	525246	2394	11	C0W6Q1	Transcriptional regulator, LuxR family	https://www.uniprot.org/uniprot/	https://www.uniprot.org/uniprot/C0W6Q1	https://www.uniprot.org/uniprot/C0W6Q1
Actinomyces urogenitalis DSM 15434	525246	UP000004778	Actinomyces urogenitalis DSM 15434	525246	2394	11	C0W6A7	Transcriptional regulator, LuxR family	https://www.uniprot.org/uniprot/	https://www.uniprot.org/uniprot/C0W6A7	https://www.uniprot.org/uniprot/C0W6A7
Actinomyces urogenitalis DSM 15434	525246	UP000004778	Actinomyces urogenitalis DSM 15434	525246	2394	11	C0W5A4	ATPase/histidine kinase/DNA gyrase B/HSP90 domain protein	https://www.uniprot.org/uniprot/	https://www.uniprot.org/uniprot/C0W5A4	https://www.uniprot.org/uniprot/C0W5A4
Actinomyces urogenitalis DSM 15434	525246	UP000004778	Actinomyces urogenitalis DSM 15434	525246	2394	11	C0W8H5	Histidine kinase	https://www.uniprot.org/uniprot/	https://www.uniprot.org/uniprot/C0W8H5	https://www.uniprot.org/uniprot/C0W8H5
Actinomyces viscosus C505	562973	UP000004668	Actinomyces viscosus C505	562973	2587	24	F2UWV4	S-ribosylhomocysteine lyase (EC 4.4.1.21) (AI-2 synthesis protein) (Autoinducer-2 production protein LuxS)	https://www.uniprot.org/uniprot/	https://www.uniprot.org/uniprot/F2UWV4	https://www.uniprot.org/uniprot/F2UWV4
Actinomyces viscosus C505	562973	UP000004668	Actinomyces viscosus C505	562973	2587	24	F2UWW8	Uncharacterized protein	https://www.uniprot.org/uniprot/	https://www.uniprot.org/uniprot/F2UWW8	https://www.uniprot.org/uniprot/F2UWW8
Actinomyces viscosus C505	562973	UP000004668	Actinomyces viscosus C505	562973	2587	24	F2UYB9	Uncharacterized protein	https://www.uniprot.org/uniprot/	https://www.uniprot.org/uniprot/F2UYB9	https://www.uniprot.org/uniprot/F2UYB9
Actinomyces viscosus C505	562973	UP000004668	Actinomyces viscosus C505	562973	2587	24	F2UWA9	Uncharacterized protein	https://www.uniprot.org/uniprot/	https://www.uniprot.org/uniprot/F2UWA9	https://www.uniprot.org/uniprot/F2UWA9
Actinomyces viscosus C505	562973	UP000004668	Actinomyces viscosus C505	562973	2587	24	F2UX53	Uncharacterized protein	https://www.uniprot.org/uniprot/	https://www.uniprot.org/uniprot/F2UX53	https://www.uniprot.org/uniprot/F2UX53
Actinomyces viscosus C505	562973	UP000004668	Actinomyces viscosus C505	562973	2587	24	F2V1B9	Uncharacterized protein	https://www.uniprot.org/uniprot/	https://www.uniprot.org/uniprot/F2V1B9	https://www.uniprot.org/uniprot/F2V1B9
Actinomyces viscosus C505	562973	UP000004668	Actinomyces viscosus C505	562973	2587	24	F2UZ71	Uncharacterized protein	https://www.uniprot.org/uniprot/	https://www.uniprot.org/uniprot/F2UZ71	https://www.uniprot.org/uniprot/F2UZ71
Actinomyces viscosus C505	562973	UP000004668	Actinomyces viscosus C505	562973	2587	24	F2UWT2	Uncharacterized protein	https://www.uniprot.org/uniprot/	https://www.uniprot.org/uniprot/F2UWT2	https://www.uniprot.org/uniprot/F2UWT2
Actinomyces viscosus C505	562973	UP000004668	Actinomyces viscosus C505	562973	2587	24	F2UVV9	Uncharacterized protein	https://www.uniprot.org/uniprot/	https://www.uniprot.org/uniprot/F2UVV9	https://www.uniprot.org/uniprot/F2UVV9
Actinomyces viscosus C505	562973	UP000004668	Actinomyces viscosus C505	562973	2587	24	F2V0R6	Uncharacterized protein	https://www.uniprot.org/uniprot/	https://www.uniprot.org/uniprot/F2V0R6	https://www.uniprot.org/uniprot/F2V0R6
Actinomyces viscosus C505	562973	UP000004668	Actinomyces viscosus C505	562973	2587	24	F2V013	Uncharacterized protein	https://www.uniprot.org/uniprot/	https://www.uniprot.org/uniprot/F2V013	https://www.uniprot.org/uniprot/F2V013
Actinomyces viscosus C505	562973	UP000004668	Actinomyces viscosus C505	562973	2587	24	F2V187	Uncharacterized protein	https://www.uniprot.org/uniprot/	https://www.uniprot.org/uniprot/F2V187	https://www.uniprot.org/uniprot/F2V187
Actinomyces viscosus C505	562973	UP000004668	Actinomyces viscosus C505	562973	2587	24	F2UUR6	Uncharacterized protein	https://www.uniprot.org/uniprot/	https://www.uniprot.org/uniprot/F2UUR6	https://www.uniprot.org/uniprot/F2UUR6
Actinomyces viscosus C505	562973	UP000004668	Actinomyces viscosus C505	562973	2587	24	F2UW28	Uncharacterized protein	https://www.uniprot.org/uniprot/	https://www.uniprot.org/uniprot/F2UW28	https://www.uniprot.org/uniprot/F2UW28
Actinomyces viscosus C505	562973	UP000004668	Actinomyces viscosus C505	562973	2587	24	F2UUS1	Uncharacterized protein	https://www.uniprot.org/uniprot/	https://www.uniprot.org/uniprot/F2UUS1	https://www.uniprot.org/uniprot/F2UUS1
Actinomyces viscosus C505	562973	UP000004668	Actinomyces viscosus C505	562973	2587	24	F2V1E0	Uncharacterized protein	https://www.uniprot.org/uniprot/	https://www.uniprot.org/uniprot/F2V1E0	https://www.uniprot.org/uniprot/F2V1E0
Actinomyces viscosus C505	562973	UP000004668	Actinomyces viscosus C505	562973	2587	24	F2UV42	Uncharacterized protein	https://www.uniprot.org/uniprot/	https://www.uniprot.org/uniprot/F2UV42	https://www.uniprot.org/uniprot/F2UV42
Actinomyces viscosus C505	562973	UP000004668	Actinomyces viscosus C505	562973	2587	24	F2UXH2	Uncharacterized protein	https://www.uniprot.org/uniprot/	https://www.uniprot.org/uniprot/F2UXH2	https://www.uniprot.org/uniprot/F2UXH2
Actinomyces viscosus C505	562973	UP000004668	Actinomyces viscosus C505	562973	2587	24	F2UYJ1	Uncharacterized protein	https://www.uniprot.org/uniprot/	https://www.uniprot.org/uniprot/F2UYJ1	https://www.uniprot.org/uniprot/F2UYJ1
Actinomyces viscosus C505	562973	UP000004668	Actinomyces viscosus C505	562973	2587	24	F2UWZ4	Uncharacterized protein	https://www.uniprot.org/uniprot/	https://www.uniprot.org/uniprot/F2UWZ4	https://www.uniprot.org/uniprot/F2UWZ4
Actinomyces viscosus C505	562973	UP000004668	Actinomyces viscosus C505	562973	2587	24	F2UYC6	Uncharacterized protein	https://www.uniprot.org/uniprot/	https://www.uniprot.org/uniprot/F2UYC6	https://www.uniprot.org/uniprot/F2UYC6
Actinomyces viscosus C505	562973	UP000004668	Actinomyces viscosus C505	562973	2587	24	F2UVQ5	Uncharacterized protein	https://www.uniprot.org/uniprot/	https://www.uniprot.org/uniprot/F2UVQ5	https://www.uniprot.org/uniprot/F2UVQ5
Actinomyces viscosus C505	562973	UP000004668	Actinomyces viscosus C505	562973	2587	24	F2UXT9	Histidine kinase domain-containing protein	https://www.uniprot.org/uniprot/	https://www.uniprot.org/uniprot/F2UXT9	https://www.uniprot.org/uniprot/F2UXT9
Actinomyces viscosus C505	562973	UP000004668	Actinomyces viscosus C505	562973	2587	24	F2UYB8	HisKA_3 domain-containing protein	https://www.uniprot.org/uniprot/	https://www.uniprot.org/uniprot/F2UYB8	https://www.uniprot.org/uniprot/F2UYB8
Adlercreutzia equolifaciens DSM 19450	1384484	UP000258833	Adlercreutzia equolifaciens (Strain: KCTC 15235)	446660	2565	72	A0A3E2E7M5	Accessory protein regulator protein B (Fragment)	https://www.uniprot.org/uniprot/	https://www.uniprot.org/uniprot/A0A3E2E7M5	https://www.uniprot.org/uniprot/A0A3E2E7M5
Adlercreutzia equolifaciens DSM 19450	1384484	UP000258833	Adlercreutzia equolifaciens (Strain: KCTC 15235)	446660	2565	72	A0A3E2E7U2	Cyclic lactone autoinducer peptide	https://www.uniprot.org/uniprot/	https://www.uniprot.org/uniprot/A0A3E2E7U2	https://www.uniprot.org/uniprot/A0A3E2E7U2
Adlercreutzia equolifaciens DSM 19450	1384484	UP000258833	Adlercreutzia equolifaciens (Strain: KCTC 15235)	446660	2565	72	A0A3E2EHL0	DNA-binding response regulator	https://www.uniprot.org/uniprot/	https://www.uniprot.org/uniprot/A0A3E2EHL0	https://www.uniprot.org/uniprot/A0A3E2EHL0
Adlercreutzia equolifaciens DSM 19450	1384484	UP000258833	Adlercreutzia equolifaciens (Strain: KCTC 15235)	446660	2565	72	A0A3E2EGJ1	DNA-binding response regulator	https://www.uniprot.org/uniprot/	https://www.uniprot.org/uniprot/A0A3E2EGJ1	https://www.uniprot.org/uniprot/A0A3E2EGJ1
Adlercreutzia equolifaciens DSM 19450	1384484	UP000258833	Adlercreutzia equolifaciens (Strain: KCTC 15235)	446660	2565	72	A0A3E2ET51	DNA-binding response regulator	https://www.uniprot.org/uniprot/	https://www.uniprot.org/uniprot/A0A3E2ET51	https://www.uniprot.org/uniprot/A0A3E2ET51
Adlercreutzia equolifaciens DSM 19450	1384484	UP000258833	Adlercreutzia equolifaciens (Strain: KCTC 15235)	446660	2565	72	A0A3E2EPM8	DNA-binding response regulator	https://www.uniprot.org/uniprot/	https://www.uniprot.org/uniprot/A0A3E2EPM8	https://www.uniprot.org/uniprot/A0A3E2EPM8
Adlercreutzia equolifaciens DSM 19450	1384484	UP000258833	Adlercreutzia equolifaciens (Strain: KCTC 15235)	446660	2565	72	A0A3E2EQN1	DNA-binding response regulator	https://www.uniprot.org/uniprot/	https://www.uniprot.org/uniprot/A0A3E2EQN1	https://www.uniprot.org/uniprot/A0A3E2EQN1
Adlercreutzia equolifaciens DSM 19450	1384484	UP000258833	Adlercreutzia equolifaciens (Strain: KCTC 15235)	446660	2565	72	A0A3E2EG45	DNA-binding response regulator	https://www.uniprot.org/uniprot/	https://www.uniprot.org/uniprot/A0A3E2EG45	https://www.uniprot.org/uniprot/A0A3E2EG45
Adlercreutzia equolifaciens DSM 19450	1384484	UP000258833	Adlercreutzia equolifaciens (Strain: KCTC 15235)	446660	2565	72	A0A3E2ERF2	DNA-binding response regulator	https://www.uniprot.org/uniprot/	https://www.uniprot.org/uniprot/A0A3E2ERF2	https://www.uniprot.org/uniprot/A0A3E2ERF2
Adlercreutzia equolifaciens DSM 19450	1384484	UP000258833	Adlercreutzia equolifaciens (Strain: KCTC 15235)	446660	2565	72	A0A3E2ET21	Helix-turn-helix transcriptional regulator	https://www.uniprot.org/uniprot/	https://www.uniprot.org/uniprot/A0A3E2ET21	https://www.uniprot.org/uniprot/A0A3E2ET21
Adlercreutzia equolifaciens DSM 19450	1384484	UP000258833	Adlercreutzia equolifaciens (Strain: KCTC 15235)	446660	2565	72	A0A3E2EGR0	Helix-turn-helix transcriptional regulator	https://www.uniprot.org/uniprot/	https://www.uniprot.org/uniprot/A0A3E2EGR0	https://www.uniprot.org/uniprot/A0A3E2EGR0
Adlercreutzia equolifaciens DSM 19450	1384484	UP000258833	Adlercreutzia equolifaciens (Strain: KCTC 15235)	446660	2565	72	A0A3E2EGM5	Helix-turn-helix transcriptional regulator	https://www.uniprot.org/uniprot/	https://www.uniprot.org/uniprot/A0A3E2EGM5	https://www.uniprot.org/uniprot/A0A3E2EGM5
Adlercreutzia equolifaciens DSM 19450	1384484	UP000258833	Adlercreutzia equolifaciens (Strain: KCTC 15235)	446660	2565	72	A0A3E2EFH5	Helix-turn-helix transcriptional regulator	https://www.uniprot.org/uniprot/	https://www.uniprot.org/uniprot/A0A3E2EFH5	https://www.uniprot.org/uniprot/A0A3E2EFH5
Adlercreutzia equolifaciens DSM 19450	1384484	UP000258833	Adlercreutzia equolifaciens (Strain: KCTC 15235)	446660	2565	72	A0A3E2EHX6	Histidine kinase (EC 2.7.13.3)	https://www.uniprot.org/uniprot/	https://www.uniprot.org/uniprot/A0A3E2EHX6	https://www.uniprot.org/uniprot/A0A3E2EHX6
Adlercreutzia equolifaciens DSM 19450	1384484	UP000258833	Adlercreutzia equolifaciens (Strain: KCTC 15235)	446660	2565	72	A0A3E2EHK3	HTH luxR-type domain-containing protein	https://www.uniprot.org/uniprot/	https://www.uniprot.org/uniprot/A0A3E2EHK3	https://www.uniprot.org/uniprot/A0A3E2EHK3
Adlercreutzia equolifaciens DSM 19450	1384484	UP000258833	Adlercreutzia equolifaciens (Strain: KCTC 15235)	446660	2565	72	A0A3E2ET35	HTH luxR-type domain-containing protein	https://www.uniprot.org/uniprot/	https://www.uniprot.org/uniprot/A0A3E2ET35	https://www.uniprot.org/uniprot/A0A3E2ET35
Adlercreutzia equolifaciens DSM 19450	1384484	UP000258833	Adlercreutzia equolifaciens (Strain: KCTC 15235)	446660	2565	72	A0A3E2EGI0	LuxR family transcriptional regulator	https://www.uniprot.org/uniprot/	https://www.uniprot.org/uniprot/A0A3E2EGI0	https://www.uniprot.org/uniprot/A0A3E2EGI0
Adlercreutzia equolifaciens DSM 19450	1384484	UP000258833	Adlercreutzia equolifaciens (Strain: KCTC 15235)	446660	2565	72	A0A3E2EQ59	LuxR family transcriptional regulator	https://www.uniprot.org/uniprot/	https://www.uniprot.org/uniprot/A0A3E2EQ59	https://www.uniprot.org/uniprot/A0A3E2EQ59
Adlercreutzia equolifaciens DSM 19450	1384484	UP000258833	Adlercreutzia equolifaciens (Strain: KCTC 15235)	446660	2565	72	A0A3E2EFR8	LuxR family transcriptional regulator	https://www.uniprot.org/uniprot/	https://www.uniprot.org/uniprot/A0A3E2EFR8	https://www.uniprot.org/uniprot/A0A3E2EFR8
Adlercreutzia equolifaciens DSM 19450	1384484	UP000258833	Adlercreutzia equolifaciens (Strain: KCTC 15235)	446660	2565	72	A0A3E2ET88	LuxR family transcriptional regulator	https://www.uniprot.org/uniprot/	https://www.uniprot.org/uniprot/A0A3E2ET88	https://www.uniprot.org/uniprot/A0A3E2ET88
Adlercreutzia equolifaciens DSM 19450	1384484	UP000258833	Adlercreutzia equolifaciens (Strain: KCTC 15235)	446660	2565	72	A0A3E2ER46	LuxR family transcriptional regulator	https://www.uniprot.org/uniprot/	https://www.uniprot.org/uniprot/A0A3E2ER46	https://www.uniprot.org/uniprot/A0A3E2ER46
Adlercreutzia equolifaciens DSM 19450	1384484	UP000258833	Adlercreutzia equolifaciens (Strain: KCTC 15235)	446660	2565	72	A0A3E2EGT7	LuxR family transcriptional regulator	https://www.uniprot.org/uniprot/	https://www.uniprot.org/uniprot/A0A3E2EGT7	https://www.uniprot.org/uniprot/A0A3E2EGT7
Adlercreutzia equolifaciens DSM 19450	1384484	UP000258833	Adlercreutzia equolifaciens (Strain: KCTC 15235)	446660	2565	72	A0A3E2EQ46	LuxR family transcriptional regulator	https://www.uniprot.org/uniprot/	https://www.uniprot.org/uniprot/A0A3E2EQ46	https://www.uniprot.org/uniprot/A0A3E2EQ46
Adlercreutzia equolifaciens DSM 19450	1384484	UP000258833	Adlercreutzia equolifaciens (Strain: KCTC 15235)	446660	2565	72	A0A3E2ERX2	LuxR family transcriptional regulator	https://www.uniprot.org/uniprot/	https://www.uniprot.org/uniprot/A0A3E2ERX2	https://www.uniprot.org/uniprot/A0A3E2ERX2
Adlercreutzia equolifaciens DSM 19450	1384484	UP000258833	Adlercreutzia equolifaciens (Strain: KCTC 15235)	446660	2565	72	A0A3E2EQ48	LuxR family transcriptional regulator	https://www.uniprot.org/uniprot/	https://www.uniprot.org/uniprot/A0A3E2EQ48	https://www.uniprot.org/uniprot/A0A3E2EQ48
Adlercreutzia equolifaciens DSM 19450	1384484	UP000258833	Adlercreutzia equolifaciens (Strain: KCTC 15235)	446660	2565	72	A0A3E2EG39	LuxR family transcriptional regulator	https://www.uniprot.org/uniprot/	https://www.uniprot.org/uniprot/A0A3E2EG39	https://www.uniprot.org/uniprot/A0A3E2EG39
Adlercreutzia equolifaciens DSM 19450	1384484	UP000258833	Adlercreutzia equolifaciens (Strain: KCTC 15235)	446660	2565	72	A0A3E2EPP6	LuxR family transcriptional regulator	https://www.uniprot.org/uniprot/	https://www.uniprot.org/uniprot/A0A3E2EPP6	https://www.uniprot.org/uniprot/A0A3E2EPP6
Adlercreutzia equolifaciens DSM 19450	1384484	UP000258833	Adlercreutzia equolifaciens (Strain: KCTC 15235)	446660	2565	72	A0A3E2EGK5	LuxR family transcriptional regulator	https://www.uniprot.org/uniprot/	https://www.uniprot.org/uniprot/A0A3E2EGK5	https://www.uniprot.org/uniprot/A0A3E2EGK5
Adlercreutzia equolifaciens DSM 19450	1384484	UP000258833	Adlercreutzia equolifaciens (Strain: KCTC 15235)	446660	2565	72	A0A3E2EGQ7	LuxR family transcriptional regulator	https://www.uniprot.org/uniprot/	https://www.uniprot.org/uniprot/A0A3E2EGQ7	https://www.uniprot.org/uniprot/A0A3E2EGQ7
Adlercreutzia equolifaciens DSM 19450	1384484	UP000258833	Adlercreutzia equolifaciens (Strain: KCTC 15235)	446660	2565	72	A0A3E2EHX0	LuxR family transcriptional regulator	https://www.uniprot.org/uniprot/	https://www.uniprot.org/uniprot/A0A3E2EHX0	https://www.uniprot.org/uniprot/A0A3E2EHX0
Adlercreutzia equolifaciens DSM 19450	1384484	UP000258833	Adlercreutzia equolifaciens (Strain: KCTC 15235)	446660	2565	72	A0A3E2EQW5	LuxR family transcriptional regulator	https://www.uniprot.org/uniprot/	https://www.uniprot.org/uniprot/A0A3E2EQW5	https://www.uniprot.org/uniprot/A0A3E2EQW5
Adlercreutzia equolifaciens DSM 19450	1384484	UP000258833	Adlercreutzia equolifaciens (Strain: KCTC 15235)	446660	2565	72	A0A3E2EG58	LuxR family transcriptional regulator	https://www.uniprot.org/uniprot/	https://www.uniprot.org/uniprot/A0A3E2EG58	https://www.uniprot.org/uniprot/A0A3E2EG58
Adlercreutzia equolifaciens DSM 19450	1384484	UP000258833	Adlercreutzia equolifaciens (Strain: KCTC 15235)	446660	2565	72	A0A3E2EH32	LuxR family transcriptional regulator	https://www.uniprot.org/uniprot/	https://www.uniprot.org/uniprot/A0A3E2EH32	https://www.uniprot.org/uniprot/A0A3E2EH32
Adlercreutzia equolifaciens DSM 19450	1384484	UP000258833	Adlercreutzia equolifaciens (Strain: KCTC 15235)	446660	2565	72	A0A3E2ES65	LuxR family transcriptional regulator	https://www.uniprot.org/uniprot/	https://www.uniprot.org/uniprot/A0A3E2ES65	https://www.uniprot.org/uniprot/A0A3E2ES65
Adlercreutzia equolifaciens DSM 19450	1384484	UP000258833	Adlercreutzia equolifaciens (Strain: KCTC 15235)	446660	2565	72	A0A3E2ERT7	LuxR family transcriptional regulator	https://www.uniprot.org/uniprot/	https://www.uniprot.org/uniprot/A0A3E2ERT7	https://www.uniprot.org/uniprot/A0A3E2ERT7
Adlercreutzia equolifaciens DSM 19450	1384484	UP000258833	Adlercreutzia equolifaciens (Strain: KCTC 15235)	446660	2565	72	A0A3E2EFX3	LuxR family transcriptional regulator	https://www.uniprot.org/uniprot/	https://www.uniprot.org/uniprot/A0A3E2EFX3	https://www.uniprot.org/uniprot/A0A3E2EFX3
Adlercreutzia equolifaciens DSM 19450	1384484	UP000258833	Adlercreutzia equolifaciens (Strain: KCTC 15235)	446660	2565	72	A0A3E2EQC6	LuxR family transcriptional regulator	https://www.uniprot.org/uniprot/	https://www.uniprot.org/uniprot/A0A3E2EQC6	https://www.uniprot.org/uniprot/A0A3E2EQC6
Adlercreutzia equolifaciens DSM 19450	1384484	UP000258833	Adlercreutzia equolifaciens (Strain: KCTC 15235)	446660	2565	72	A0A3E2EGP6	LuxR family transcriptional regulator	https://www.uniprot.org/uniprot/	https://www.uniprot.org/uniprot/A0A3E2EGP6	https://www.uniprot.org/uniprot/A0A3E2EGP6
Adlercreutzia equolifaciens DSM 19450	1384484	UP000258833	Adlercreutzia equolifaciens (Strain: KCTC 15235)	446660	2565	72	A0A3E2ESM5	LuxR family transcriptional regulator	https://www.uniprot.org/uniprot/	https://www.uniprot.org/uniprot/A0A3E2ESM5	https://www.uniprot.org/uniprot/A0A3E2ESM5
Adlercreutzia equolifaciens DSM 19450	1384484	UP000258833	Adlercreutzia equolifaciens (Strain: KCTC 15235)	446660	2565	72	A0A3E2ETC8	LuxR family transcriptional regulator	https://www.uniprot.org/uniprot/	https://www.uniprot.org/uniprot/A0A3E2ETC8	https://www.uniprot.org/uniprot/A0A3E2ETC8
Adlercreutzia equolifaciens DSM 19450	1384484	UP000258833	Adlercreutzia equolifaciens (Strain: KCTC 15235)	446660	2565	72	A0A3E2EQC4	LuxR family transcriptional regulator	https://www.uniprot.org/uniprot/	https://www.uniprot.org/uniprot/A0A3E2EQC4	https://www.uniprot.org/uniprot/A0A3E2EQC4
Adlercreutzia equolifaciens DSM 19450	1384484	UP000258833	Adlercreutzia equolifaciens (Strain: KCTC 15235)	446660	2565	72	A0A3E2EH40	LuxR family transcriptional regulator	https://www.uniprot.org/uniprot/	https://www.uniprot.org/uniprot/A0A3E2EH40	https://www.uniprot.org/uniprot/A0A3E2EH40
Adlercreutzia equolifaciens DSM 19450	1384484	UP000258833	Adlercreutzia equolifaciens (Strain: KCTC 15235)	446660	2565	72	A0A3E2EGH5	LuxR family transcriptional regulator	https://www.uniprot.org/uniprot/	https://www.uniprot.org/uniprot/A0A3E2EGH5	https://www.uniprot.org/uniprot/A0A3E2EGH5
Adlercreutzia equolifaciens DSM 19450	1384484	UP000258833	Adlercreutzia equolifaciens (Strain: KCTC 15235)	446660	2565	72	A0A3E2EHI3	LuxR family transcriptional regulator	https://www.uniprot.org/uniprot/	https://www.uniprot.org/uniprot/A0A3E2EHI3	https://www.uniprot.org/uniprot/A0A3E2EHI3
Adlercreutzia equolifaciens DSM 19450	1384484	UP000258833	Adlercreutzia equolifaciens (Strain: KCTC 15235)	446660	2565	72	A0A3E2EUE7	LuxR family transcriptional regulator	https://www.uniprot.org/uniprot/	https://www.uniprot.org/uniprot/A0A3E2EUE7	https://www.uniprot.org/uniprot/A0A3E2EUE7
Adlercreutzia equolifaciens DSM 19450	1384484	UP000258833	Adlercreutzia equolifaciens (Strain: KCTC 15235)	446660	2565	72	A0A3E2EGB7	LuxR family transcriptional regulator	https://www.uniprot.org/uniprot/	https://www.uniprot.org/uniprot/A0A3E2EGB7	https://www.uniprot.org/uniprot/A0A3E2EGB7
Adlercreutzia equolifaciens DSM 19450	1384484	UP000258833	Adlercreutzia equolifaciens (Strain: KCTC 15235)	446660	2565	72	A0A3E2ESZ0	LuxR family transcriptional regulator	https://www.uniprot.org/uniprot/	https://www.uniprot.org/uniprot/A0A3E2ESZ0	https://www.uniprot.org/uniprot/A0A3E2ESZ0
Adlercreutzia equolifaciens DSM 19450	1384484	UP000258833	Adlercreutzia equolifaciens (Strain: KCTC 15235)	446660	2565	72	A0A3E2EFW4	LuxR family transcriptional regulator	https://www.uniprot.org/uniprot/	https://www.uniprot.org/uniprot/A0A3E2EFW4	https://www.uniprot.org/uniprot/A0A3E2EFW4
Adlercreutzia equolifaciens DSM 19450	1384484	UP000258833	Adlercreutzia equolifaciens (Strain: KCTC 15235)	446660	2565	72	A0A3E2ES35	LuxR family transcriptional regulator	https://www.uniprot.org/uniprot/	https://www.uniprot.org/uniprot/A0A3E2ES35	https://www.uniprot.org/uniprot/A0A3E2ES35
Adlercreutzia equolifaciens DSM 19450	1384484	UP000258833	Adlercreutzia equolifaciens (Strain: KCTC 15235)	446660	2565	72	A0A3E2EHB3	LuxR family transcriptional regulator	https://www.uniprot.org/uniprot/	https://www.uniprot.org/uniprot/A0A3E2EHB3	https://www.uniprot.org/uniprot/A0A3E2EHB3
Adlercreutzia equolifaciens DSM 19450	1384484	UP000258833	Adlercreutzia equolifaciens (Strain: KCTC 15235)	446660	2565	72	A0A3E2ET58	LuxR family transcriptional regulator	https://www.uniprot.org/uniprot/	https://www.uniprot.org/uniprot/A0A3E2ET58	https://www.uniprot.org/uniprot/A0A3E2ET58
Adlercreutzia equolifaciens DSM 19450	1384484	UP000258833	Adlercreutzia equolifaciens (Strain: KCTC 15235)	446660	2565	72	A0A3E2ERD6	LuxR family transcriptional regulator	https://www.uniprot.org/uniprot/	https://www.uniprot.org/uniprot/A0A3E2ERD6	https://www.uniprot.org/uniprot/A0A3E2ERD6
Adlercreutzia equolifaciens DSM 19450	1384484	UP000258833	Adlercreutzia equolifaciens (Strain: KCTC 15235)	446660	2565	72	A0A3E2ETD5	LuxR family transcriptional regulator	https://www.uniprot.org/uniprot/	https://www.uniprot.org/uniprot/A0A3E2ETD5	https://www.uniprot.org/uniprot/A0A3E2ETD5
Adlercreutzia equolifaciens DSM 19450	1384484	UP000258833	Adlercreutzia equolifaciens (Strain: KCTC 15235)	446660	2565	72	A0A3E2EHJ5	LuxR family transcriptional regulator	https://www.uniprot.org/uniprot/	https://www.uniprot.org/uniprot/A0A3E2EHJ5	https://www.uniprot.org/uniprot/A0A3E2EHJ5
Adlercreutzia equolifaciens DSM 19450	1384484	UP000258833	Adlercreutzia equolifaciens (Strain: KCTC 15235)	446660	2565	72	A0A3E2EQZ1	LuxR family transcriptional regulator	https://www.uniprot.org/uniprot/	https://www.uniprot.org/uniprot/A0A3E2EQZ1	https://www.uniprot.org/uniprot/A0A3E2EQZ1
Adlercreutzia equolifaciens DSM 19450	1384484	UP000258833	Adlercreutzia equolifaciens (Strain: KCTC 15235)	446660	2565	72	A0A3E2EI93	LuxR family transcriptional regulator	https://www.uniprot.org/uniprot/	https://www.uniprot.org/uniprot/A0A3E2EI93	https://www.uniprot.org/uniprot/A0A3E2EI93
Adlercreutzia equolifaciens DSM 19450	1384484	UP000258833	Adlercreutzia equolifaciens (Strain: KCTC 15235)	446660	2565	72	A0A3E2EI60	LuxR family transcriptional regulator	https://www.uniprot.org/uniprot/	https://www.uniprot.org/uniprot/A0A3E2EI60	https://www.uniprot.org/uniprot/A0A3E2EI60
Adlercreutzia equolifaciens DSM 19450	1384484	UP000258833	Adlercreutzia equolifaciens (Strain: KCTC 15235)	446660	2565	72	A0A3E2EFY3	LuxR family transcriptional regulator	https://www.uniprot.org/uniprot/	https://www.uniprot.org/uniprot/A0A3E2EFY3	https://www.uniprot.org/uniprot/A0A3E2EFY3
Adlercreutzia equolifaciens DSM 19450	1384484	UP000258833	Adlercreutzia equolifaciens (Strain: KCTC 15235)	446660	2565	72	A0A3E2ERC8	LuxR family transcriptional regulator	https://www.uniprot.org/uniprot/	https://www.uniprot.org/uniprot/A0A3E2ERC8	https://www.uniprot.org/uniprot/A0A3E2ERC8
Adlercreutzia equolifaciens DSM 19450	1384484	UP000258833	Adlercreutzia equolifaciens (Strain: KCTC 15235)	446660	2565	72	A0A3E2EQF6	Two-component sensor histidine kinase	https://www.uniprot.org/uniprot/	https://www.uniprot.org/uniprot/A0A3E2EQF6	https://www.uniprot.org/uniprot/A0A3E2EQF6
Adlercreutzia equolifaciens DSM 19450	1384484	UP000258833	Adlercreutzia equolifaciens (Strain: KCTC 15235)	446660	2565	72	A0A3E2EGX2	Two-component sensor histidine kinase	https://www.uniprot.org/uniprot/	https://www.uniprot.org/uniprot/A0A3E2EGX2	https://www.uniprot.org/uniprot/A0A3E2EGX2
Adlercreutzia equolifaciens DSM 19450	1384484	UP000258833	Adlercreutzia equolifaciens (Strain: KCTC 15235)	446660	2565	72	A0A3E2EGJ7	Two-component sensor histidine kinase	https://www.uniprot.org/uniprot/	https://www.uniprot.org/uniprot/A0A3E2EGJ7	https://www.uniprot.org/uniprot/A0A3E2EGJ7
Adlercreutzia equolifaciens DSM 19450	1384484	UP000258833	Adlercreutzia equolifaciens (Strain: KCTC 15235)	446660	2565	72	A0A3E2EHK1	Two-component sensor histidine kinase	https://www.uniprot.org/uniprot/	https://www.uniprot.org/uniprot/A0A3E2EHK1	https://www.uniprot.org/uniprot/A0A3E2EHK1
Adlercreutzia equolifaciens DSM 19450	1384484	UP000258833	Adlercreutzia equolifaciens (Strain: KCTC 15235)	446660	2565	72	A0A3E2E8A5	Two-component sensor histidine kinase (Fragment)	https://www.uniprot.org/uniprot/	https://www.uniprot.org/uniprot/A0A3E2E8A5	https://www.uniprot.org/uniprot/A0A3E2E8A5
Adlercreutzia equolifaciens DSM 19450	1384484	UP000258833	Adlercreutzia equolifaciens	446660	2565	72	A0A3E2ER76	Acyl-CoA dehydrogenase	https://www.uniprot.org/uniprot/	https://www.uniprot.org/uniprot/A0A3E2ER76	https://www.uniprot.org/uniprot/A0A3E2ER76
Adlercreutzia equolifaciens DSM 19450	1384484	UP000258833	Adlercreutzia equolifaciens	446660	2565	72	A0A3E2EQT2	Hybrid sensor histidine kinase/response regulator	https://www.uniprot.org/uniprot/	https://www.uniprot.org/uniprot/A0A3E2EQT2	https://www.uniprot.org/uniprot/A0A3E2EQT2
Adlercreutzia equolifaciens DSM 19450	1384484	UP000258833	Adlercreutzia equolifaciens	446660	2565	72	A0A3E2ERW1	DUF3365 domain-containing protein	https://www.uniprot.org/uniprot/	https://www.uniprot.org/uniprot/A0A3E2ERW1	https://www.uniprot.org/uniprot/A0A3E2ERW1
Adlercreutzia equolifaciens DSM 19450	1384484	UP000258833	Adlercreutzia equolifaciens	446660	2565	72	A0A3E2ETC5	DNA-binding response regulator	https://www.uniprot.org/uniprot/	https://www.uniprot.org/uniprot/A0A3E2ETC5	https://www.uniprot.org/uniprot/A0A3E2ETC5
Adlercreutzia equolifaciens DSM 19450	1384484	UP000258833	Adlercreutzia equolifaciens	446660	2565	72	A0A3E2EPZ1	DNA-binding response regulator	https://www.uniprot.org/uniprot/	https://www.uniprot.org/uniprot/A0A3E2EPZ1	https://www.uniprot.org/uniprot/A0A3E2EPZ1
Adlercreutzia equolifaciens DSM 19450	1384484	UP000258833	Adlercreutzia equolifaciens	446660	2565	72	A0A3E2EQS6	DNA-binding response regulator	https://www.uniprot.org/uniprot/	https://www.uniprot.org/uniprot/A0A3E2EQS6	https://www.uniprot.org/uniprot/A0A3E2EQS6
Adlercreutzia equolifaciens DSM 19450	1384484	UP000258833	Adlercreutzia equolifaciens	446660	2565	72	A0A3E2EPX3	Hybrid sensor histidine kinase/response regulator	https://www.uniprot.org/uniprot/	https://www.uniprot.org/uniprot/A0A3E2EPX3	https://www.uniprot.org/uniprot/A0A3E2EPX3
Adlercreutzia equolifaciens DSM 19450	1384484	UP000258833	Adlercreutzia equolifaciens	446660	2565	72	A0A3E2EHF1	Histidine kinase	https://www.uniprot.org/uniprot/	https://www.uniprot.org/uniprot/A0A3E2EHF1	https://www.uniprot.org/uniprot/A0A3E2EHF1
Aerococcus viridans ATCC 11563	655812	UP000003764	Aerococcus viridans ATCC 11563 = CCUG 4311	655812	1929	16	D4YIP7	Histidine kinase (EC 2.7.13.3)	https://www.uniprot.org/uniprot/	https://www.uniprot.org/uniprot/D4YIP7	https://www.uniprot.org/uniprot/D4YIP7
Aerococcus viridans ATCC 11563	655812	UP000003764	Aerococcus viridans ATCC 11563 = CCUG 4311	655812	1929	16	D4YIP0	Histidine kinase (EC 2.7.13.3)	https://www.uniprot.org/uniprot/	https://www.uniprot.org/uniprot/D4YIP0	https://www.uniprot.org/uniprot/D4YIP0
Aerococcus viridans ATCC 11563	655812	UP000003764	Aerococcus viridans ATCC 11563 = CCUG 4311	655812	1929	16	D4YGE1	Histidine kinase (EC 2.7.13.3)	https://www.uniprot.org/uniprot/	https://www.uniprot.org/uniprot/D4YGE1	https://www.uniprot.org/uniprot/D4YGE1
Aerococcus viridans ATCC 11563	655812	UP000003764	Aerococcus viridans ATCC 11563 = CCUG 4311	655812	1929	16	D4YHD4	Histidine kinase (EC 2.7.13.3)	https://www.uniprot.org/uniprot/	https://www.uniprot.org/uniprot/D4YHD4	https://www.uniprot.org/uniprot/D4YHD4
Aerococcus viridans ATCC 11563	655812	UP000003764	Aerococcus viridans ATCC 11563 = CCUG 4311	655812	1929	16	D4YIB3	Histidine kinase (EC 2.7.13.3)	https://www.uniprot.org/uniprot/	https://www.uniprot.org/uniprot/D4YIB3	https://www.uniprot.org/uniprot/D4YIB3
Aerococcus viridans ATCC 11563	655812	UP000003764	Aerococcus viridans ATCC 11563 = CCUG 4311	655812	1929	16	D4YID6	Histidine kinase (EC 2.7.13.3)	https://www.uniprot.org/uniprot/	https://www.uniprot.org/uniprot/D4YID6	https://www.uniprot.org/uniprot/D4YID6
Aerococcus viridans ATCC 11563	655812	UP000003764	Aerococcus viridans ATCC 11563 = CCUG 4311	655812	1929	16	D4YE28	Nitrogen regulation protein B (Oxygen sensor histidine kinase NreB)	https://www.uniprot.org/uniprot/	https://www.uniprot.org/uniprot/D4YE28	https://www.uniprot.org/uniprot/D4YE28
Aerococcus viridans ATCC 11563	655812	UP000003764	Aerococcus viridans ATCC 11563 = CCUG 4311	655812	1929	16	D4YE29	Response regulator receiver domain protein	https://www.uniprot.org/uniprot/	https://www.uniprot.org/uniprot/D4YE29	https://www.uniprot.org/uniprot/D4YE29
Aerococcus viridans ATCC 11563	655812	UP000003764	Aerococcus viridans ATCC 11563 = CCUG 4311	655812	1929	16	D4YGE2	Response regulator receiver domain protein	https://www.uniprot.org/uniprot/	https://www.uniprot.org/uniprot/D4YGE2	https://www.uniprot.org/uniprot/D4YGE2
Aerococcus viridans ATCC 11563	655812	UP000003764	Aerococcus viridans ATCC 11563 = CCUG 4311	655812	1929	16	D4YIP8	Response regulator receiver domain protein	https://www.uniprot.org/uniprot/	https://www.uniprot.org/uniprot/D4YIP8	https://www.uniprot.org/uniprot/D4YIP8
Aerococcus viridans ATCC 11563	655812	UP000003764	Aerococcus viridans ATCC 11563 = CCUG 4311	655812	1929	16	D4YHD3	Response regulator receiver domain protein	https://www.uniprot.org/uniprot/	https://www.uniprot.org/uniprot/D4YHD3	https://www.uniprot.org/uniprot/D4YHD3
Aerococcus viridans ATCC 11563	655812	UP000003764	Aerococcus viridans ATCC 11563 = CCUG 4311	655812	1929	16	D4YIP1	Response regulator receiver domain protein	https://www.uniprot.org/uniprot/	https://www.uniprot.org/uniprot/D4YIP1	https://www.uniprot.org/uniprot/D4YIP1
Aerococcus viridans ATCC 11563	655812	UP000003764	Aerococcus viridans ATCC 11563 = CCUG 4311	655812	1929	16	D4YID7	Response regulator receiver domain protein	https://www.uniprot.org/uniprot/	https://www.uniprot.org/uniprot/D4YID7	https://www.uniprot.org/uniprot/D4YID7
Aerococcus viridans ATCC 11563	655812	UP000003764	Aerococcus viridans ATCC 11563 = CCUG 4311	655812	1929	16	D4YIB4	Response regulator receiver domain protein	https://www.uniprot.org/uniprot/	https://www.uniprot.org/uniprot/D4YIB4	https://www.uniprot.org/uniprot/D4YIB4
Aerococcus viridans ATCC 11563	655812	UP000003764	Aerococcus viridans ATCC 11563 = CCUG 4311	655812	1929	16	D4YES2	S-ribosylhomocysteine lyase (EC 4.4.1.21) (AI-2 synthesis protein) (Autoinducer-2 production protein LuxS)	https://www.uniprot.org/uniprot/	https://www.uniprot.org/uniprot/D4YES2	https://www.uniprot.org/uniprot/D4YES2
Aerococcus viridans ATCC 11563	655812	UP000003764	Aerococcus viridans ATCC 11563 = CCUG 4311	655812	1929	16	D4YEY1	DNA-binding helix-turn-helix protein	https://www.uniprot.org/uniprot/	https://www.uniprot.org/uniprot/D4YEY1	https://www.uniprot.org/uniprot/D4YEY1
Aeromonas caviae Ae398	878320	UP000288891	Aeromonas caviae (Aeromonas punctata) (Strain: GEO_23_Down_B)	648	4558	50	A0A0A5PTM4	Acyl-homoserine-lactone synthase (EC 2.3.1.184) (Autoinducer synthesis protein)	https://www.uniprot.org/uniprot/	https://www.uniprot.org/uniprot/A0A0A5PTM4	https://www.uniprot.org/uniprot/A0A0A5PTM4
Aeromonas caviae Ae398	878320	UP000288891	Aeromonas caviae (Aeromonas punctata) (Strain: GEO_23_Down_B)	648	4558	50	A0A3S5WSK4	Aerobic respiration control sensor protein (EC 2.7.13.3)	https://www.uniprot.org/uniprot/	https://www.uniprot.org/uniprot/A0A3S5WSK4	https://www.uniprot.org/uniprot/A0A3S5WSK4
Aeromonas caviae Ae398	878320	UP000288891	Aeromonas caviae (Aeromonas punctata) (Strain: GEO_23_Down_B)	648	4558	50	A0A443XBA7	DNA primase	https://www.uniprot.org/uniprot/	https://www.uniprot.org/uniprot/A0A443XBA7	https://www.uniprot.org/uniprot/A0A443XBA7
Aeromonas caviae Ae398	878320	UP000288891	Aeromonas caviae (Aeromonas punctata) (Strain: GEO_23_Down_B)	648	4558	50	A0A443XLG1	DNA-binding response regulator	https://www.uniprot.org/uniprot/	https://www.uniprot.org/uniprot/A0A443XLG1	https://www.uniprot.org/uniprot/A0A443XLG1
Aeromonas caviae Ae398	878320	UP000288891	Aeromonas caviae (Aeromonas punctata) (Strain: GEO_23_Down_B)	648	4558	50	A0A125Y552	DNA-binding response regulator (Response regulator)	https://www.uniprot.org/uniprot/	https://www.uniprot.org/uniprot/A0A125Y552	https://www.uniprot.org/uniprot/A0A125Y552
Aeromonas caviae Ae398	878320	UP000288891	Aeromonas caviae (Aeromonas punctata) (Strain: GEO_23_Down_B)	648	4558	50	A0A2K0LGU3	DNA-binding response regulator (Response regulator)	https://www.uniprot.org/uniprot/	https://www.uniprot.org/uniprot/A0A2K0LGU3	https://www.uniprot.org/uniprot/A0A2K0LGU3
Aeromonas caviae Ae398	878320	UP000288891	Aeromonas caviae (Aeromonas punctata) (Strain: GEO_23_Down_B)	648	4558	50	A0A081LM72	DNA-binding transcriptional regulator NtrC (Nitrogen regulation protein NR(I))	https://www.uniprot.org/uniprot/	https://www.uniprot.org/uniprot/A0A081LM72	https://www.uniprot.org/uniprot/A0A081LM72
Aeromonas caviae Ae398	878320	UP000288891	Aeromonas caviae (Aeromonas punctata) (Strain: GEO_23_Down_B)	648	4558	50	A0A443XAG3	Helix-turn-helix transcriptional regulator	https://www.uniprot.org/uniprot/	https://www.uniprot.org/uniprot/A0A443XAG3	https://www.uniprot.org/uniprot/A0A443XAG3
Aeromonas caviae Ae398	878320	UP000288891	Aeromonas caviae (Aeromonas punctata) (Strain: GEO_23_Down_B)	648	4558	50	A0A443XB96	Histidine kinase (EC 2.7.13.3)	https://www.uniprot.org/uniprot/	https://www.uniprot.org/uniprot/A0A443XB96	https://www.uniprot.org/uniprot/A0A443XB96
Aeromonas caviae Ae398	878320	UP000288891	Aeromonas caviae (Aeromonas punctata) (Strain: GEO_23_Down_B)	648	4558	50	A0A443XL83	Histidine kinase (EC 2.7.13.3)	https://www.uniprot.org/uniprot/	https://www.uniprot.org/uniprot/A0A443XL83	https://www.uniprot.org/uniprot/A0A443XL83
Aeromonas caviae Ae398	878320	UP000288891	Aeromonas caviae (Aeromonas punctata) (Strain: GEO_23_Down_B)	648	4558	50	A0A443XPR5	Histidine kinase (EC 2.7.13.3)	https://www.uniprot.org/uniprot/	https://www.uniprot.org/uniprot/A0A443XPR5	https://www.uniprot.org/uniprot/A0A443XPR5
Aeromonas caviae Ae398	878320	UP000288891	Aeromonas caviae (Aeromonas punctata) (Strain: GEO_23_Down_B)	648	4558	50	A0A443XPC1	Histidine kinase (EC 2.7.13.3)	https://www.uniprot.org/uniprot/	https://www.uniprot.org/uniprot/A0A443XPC1	https://www.uniprot.org/uniprot/A0A443XPC1
Aeromonas caviae Ae398	878320	UP000288891	Aeromonas caviae (Aeromonas punctata) (Strain: GEO_23_Down_B)	648	4558	50	A0A3G9IBL4	Histidine kinase (EC 2.7.13.3)	https://www.uniprot.org/uniprot/	https://www.uniprot.org/uniprot/A0A3G9IBL4	https://www.uniprot.org/uniprot/A0A3G9IBL4
Aeromonas caviae Ae398	878320	UP000288891	Aeromonas caviae (Aeromonas punctata) (Strain: GEO_23_Down_B)	648	4558	50	A0A443XU33	Histidine kinase (EC 2.7.13.3)	https://www.uniprot.org/uniprot/	https://www.uniprot.org/uniprot/A0A443XU33	https://www.uniprot.org/uniprot/A0A443XU33
Aeromonas caviae Ae398	878320	UP000288891	Aeromonas caviae (Aeromonas punctata) (Strain: GEO_23_Down_B)	648	4558	50	A0A443XQC3	Histidine kinase (EC 2.7.13.3)	https://www.uniprot.org/uniprot/	https://www.uniprot.org/uniprot/A0A443XQC3	https://www.uniprot.org/uniprot/A0A443XQC3
Aeromonas caviae Ae398	878320	UP000288891	Aeromonas caviae (Aeromonas punctata) (Strain: GEO_23_Down_B)	648	4558	50	A0A443XS65	Histidine kinase (EC 2.7.13.3)	https://www.uniprot.org/uniprot/	https://www.uniprot.org/uniprot/A0A443XS65	https://www.uniprot.org/uniprot/A0A443XS65
Aeromonas caviae Ae398	878320	UP000288891	Aeromonas caviae (Aeromonas punctata) (Strain: GEO_23_Down_B)	648	4558	50	A0A2X4NI01	Hpt domain-containing protein	https://www.uniprot.org/uniprot/	https://www.uniprot.org/uniprot/A0A2X4NI01	https://www.uniprot.org/uniprot/A0A2X4NI01
Aeromonas caviae Ae398	878320	UP000288891	Aeromonas caviae (Aeromonas punctata) (Strain: GEO_23_Down_B)	648	4558	50	A0A443XSK4	LuxR family transcriptional regulator	https://www.uniprot.org/uniprot/	https://www.uniprot.org/uniprot/A0A443XSK4	https://www.uniprot.org/uniprot/A0A443XSK4
Aeromonas caviae Ae398	878320	UP000288891	Aeromonas caviae (Aeromonas punctata) (Strain: GEO_23_Down_B)	648	4558	50	A0A3S5WW94	LuxR family transcriptional regulator	https://www.uniprot.org/uniprot/	https://www.uniprot.org/uniprot/A0A3S5WW94	https://www.uniprot.org/uniprot/A0A3S5WW94
Aeromonas caviae Ae398	878320	UP000288891	Aeromonas caviae (Aeromonas punctata) (Strain: GEO_23_Down_B)	648	4558	50	A0A0A5PL30	LuxR family transcriptional regulator (Transcriptional activator protein AhyR) (Transcriptional regulator)	https://www.uniprot.org/uniprot/	https://www.uniprot.org/uniprot/A0A0A5PL30	https://www.uniprot.org/uniprot/A0A0A5PL30
Aeromonas caviae Ae398	878320	UP000288891	Aeromonas caviae (Aeromonas punctata) (Strain: GEO_23_Down_B)	648	4558	50	A0A125Y3E0	LuxR family transcriptional regulator (Transcriptional regulator)	https://www.uniprot.org/uniprot/	https://www.uniprot.org/uniprot/A0A125Y3E0	https://www.uniprot.org/uniprot/A0A125Y3E0
Aeromonas caviae Ae398	878320	UP000288891	Aeromonas caviae (Aeromonas punctata) (Strain: GEO_23_Down_B)	648	4558	50	A0A3G9I8R1	Sensor histidine kinase (Two-component sensor histidine kinase)	https://www.uniprot.org/uniprot/	https://www.uniprot.org/uniprot/A0A3G9I8R1	https://www.uniprot.org/uniprot/A0A3G9I8R1
Aeromonas caviae Ae398	878320	UP000288891	Aeromonas caviae (Aeromonas punctata) (Strain: GEO_23_Down_B)	648	4558	50	A0A443XIZ7	Sensor protein (EC 2.7.13.3)	https://www.uniprot.org/uniprot/	https://www.uniprot.org/uniprot/A0A443XIZ7	https://www.uniprot.org/uniprot/A0A443XIZ7
Aeromonas caviae Ae398	878320	UP000288891	Aeromonas caviae (Aeromonas punctata) (Strain: GEO_23_Down_B)	648	4558	50	A0A2X4NZ31	S-ribosylhomocysteine lyase (EC 4.4.1.21) (AI-2 synthesis protein) (Autoinducer-2 production protein LuxS)	https://www.uniprot.org/uniprot/	https://www.uniprot.org/uniprot/A0A2X4NZ31	https://www.uniprot.org/uniprot/A0A2X4NZ31
Aeromonas caviae Ae398	878320	UP000288891	Aeromonas caviae (Aeromonas punctata) (Strain: GEO_23_Down_B)	648	4558	50	A0A443XQE6	Transcriptional regulator	https://www.uniprot.org/uniprot/	https://www.uniprot.org/uniprot/A0A443XQE6	https://www.uniprot.org/uniprot/A0A443XQE6
Aeromonas caviae Ae398	878320	UP000288891	Aeromonas caviae (Aeromonas punctata) (Strain: GEO_23_Down_B)	648	4558	50	A0A443XQ24	Transcriptional regulatory protein	https://www.uniprot.org/uniprot/	https://www.uniprot.org/uniprot/A0A443XQ24	https://www.uniprot.org/uniprot/A0A443XQ24
Aeromonas caviae Ae398	878320	UP000288891	Aeromonas caviae (Aeromonas punctata) (Strain: GEO_23_Down_B)	648	4558	50	A0A125Y993	Transcriptional regulatory protein	https://www.uniprot.org/uniprot/	https://www.uniprot.org/uniprot/A0A125Y993	https://www.uniprot.org/uniprot/A0A125Y993
Aeromonas caviae Ae398	878320	UP000288891	Aeromonas caviae (Aeromonas punctata) (Strain: GEO_23_Down_B)	648	4558	50	A0A125Y3J3	Tryptophanase (EC 4.1.99.1) (L-tryptophan indole-lyase) (TNase)	https://www.uniprot.org/uniprot/	https://www.uniprot.org/uniprot/A0A125Y3J3	https://www.uniprot.org/uniprot/A0A125Y3J3
Aeromonas caviae Ae398	878320	UP000288891	Aeromonas caviae (Aeromonas punctata) (Strain: GEO_23_Down_B)	648	4558	50	A0A125Y1S6	Two-component system response regulator	https://www.uniprot.org/uniprot/	https://www.uniprot.org/uniprot/A0A125Y1S6	https://www.uniprot.org/uniprot/A0A125Y1S6
Aeromonas caviae Ae398	878320	UP000288891	Aeromonas caviae (Aeromonas punctata) (Strain: GEO_23_Down_B)	648	4558	50	A0A443XQE1	Two-component system response regulator	https://www.uniprot.org/uniprot/	https://www.uniprot.org/uniprot/A0A443XQE1	https://www.uniprot.org/uniprot/A0A443XQE1
Aeromonas caviae Ae398	878320	UP000288891	Aeromonas caviae (Aeromonas punctata) (Strain: GEO_23_Down_B)	648	4558	50	A0A081LHU3	Two-component system response regulator ArcA	https://www.uniprot.org/uniprot/	https://www.uniprot.org/uniprot/A0A081LHU3	https://www.uniprot.org/uniprot/A0A081LHU3
Aeromonas caviae Ae398	878320	UP000288891	Aeromonas caviae (Aeromonas punctata) (Strain: GEO_23_Down_B)	648	4558	50	A0A443XTY0	Two-component system response regulator CreB	https://www.uniprot.org/uniprot/	https://www.uniprot.org/uniprot/A0A443XTY0	https://www.uniprot.org/uniprot/A0A443XTY0
Aeromonas caviae Ae398	878320	UP000288891	Aeromonas caviae (Aeromonas punctata) (Strain: GEO_23_Down_B)	648	4558	50	A0A443XIW2	Two-component system response regulator NarL	https://www.uniprot.org/uniprot/	https://www.uniprot.org/uniprot/A0A443XIW2	https://www.uniprot.org/uniprot/A0A443XIW2
Aeromonas caviae Ae398	878320	UP000288891	Aeromonas caviae (Aeromonas punctata) (Strain: GEO_23_Down_B)	648	4558	50	A0A2X4NKH9	Two-component system response regulator OmpR	https://www.uniprot.org/uniprot/	https://www.uniprot.org/uniprot/A0A2X4NKH9	https://www.uniprot.org/uniprot/A0A2X4NKH9
Aeromonas caviae Ae398	878320	UP000288891	Aeromonas caviae (Aeromonas punctata) (Strain: GEO_23_Down_B)	648	4558	50	A0A443XNA5	Two-component system response regulator RstA	https://www.uniprot.org/uniprot/	https://www.uniprot.org/uniprot/A0A443XNA5	https://www.uniprot.org/uniprot/A0A443XNA5
Aeromonas caviae Ae398	878320	UP000288891	Aeromonas caviae (Aeromonas punctata) (Strain: GEO_23_Down_B)	648	4558	50	A0A443XK06	Two-component system response regulator YehT	https://www.uniprot.org/uniprot/	https://www.uniprot.org/uniprot/A0A443XK06	https://www.uniprot.org/uniprot/A0A443XK06
Aeromonas caviae Ae398	878320	UP000288891	Aeromonas caviae (Aeromonas punctata) (Strain: GEO_23_Down_B)	648	4558	50	A0A0A5MQ41	Two-component system, regulatory protein	https://www.uniprot.org/uniprot/	https://www.uniprot.org/uniprot/A0A0A5MQ41	https://www.uniprot.org/uniprot/A0A0A5MQ41
Aeromonas caviae Ae398	878320	UP000288891	Aeromonas caviae	648	4558	50	A0A3N9Y931	Enoyl-CoA hydratase	https://www.uniprot.org/uniprot/	https://www.uniprot.org/uniprot/A0A3N9Y931	https://www.uniprot.org/uniprot/A0A3N9Y931
Aeromonas caviae Ae398	878320	UP000288891	Aeromonas caviae	648	4558	50	A0A443XIX1	Histidine kinase	https://www.uniprot.org/uniprot/	https://www.uniprot.org/uniprot/A0A443XIX1	https://www.uniprot.org/uniprot/A0A443XIX1
Aeromonas caviae Ae398	878320	UP000288891	Aeromonas caviae	648	4558	50	A0A443XBT5	Histidine kinase	https://www.uniprot.org/uniprot/	https://www.uniprot.org/uniprot/A0A443XBT5	https://www.uniprot.org/uniprot/A0A443XBT5
Aeromonas caviae Ae398	878320	UP000288891	Aeromonas caviae	648	4558	50	A0A443XIE1	Histidine kinase	https://www.uniprot.org/uniprot/	https://www.uniprot.org/uniprot/A0A443XIE1	https://www.uniprot.org/uniprot/A0A443XIE1
Aeromonas caviae Ae398	878320	UP000288891	Aeromonas caviae	648	4558	50	A0A443XAG4	Histidine kinase	https://www.uniprot.org/uniprot/	https://www.uniprot.org/uniprot/A0A443XAG4	https://www.uniprot.org/uniprot/A0A443XAG4
Aeromonas caviae Ae398	878320	UP000288891	Aeromonas caviae	648	4558	50	A0A443XRA1	Histidine kinase	https://www.uniprot.org/uniprot/	https://www.uniprot.org/uniprot/A0A443XRA1	https://www.uniprot.org/uniprot/A0A443XRA1
Aeromonas caviae Ae398	878320	UP000288891	Aeromonas caviae	648	4558	50	A0A2X4NQU0	Sensor protein QseC	https://www.uniprot.org/uniprot/	https://www.uniprot.org/uniprot/A0A2X4NQU0	https://www.uniprot.org/uniprot/A0A2X4NQU0
Aeromonas caviae Ae398	878320	UP000288891	Aeromonas caviae	648	4558	50	A0A443XNM8	Sigma-54-dependent Fis family transcriptional regulator	https://www.uniprot.org/uniprot/	https://www.uniprot.org/uniprot/A0A443XNM8	https://www.uniprot.org/uniprot/A0A443XNM8
Aeromonas caviae Ae398	878320	UP000288891	Aeromonas caviae	648	4558	50	A0A443XR89	Response regulator	https://www.uniprot.org/uniprot/	https://www.uniprot.org/uniprot/A0A443XR89	https://www.uniprot.org/uniprot/A0A443XR89
Aeromonas caviae Ae398	878320	UP000288891	Aeromonas caviae	648	4558	50	A0A3N6VVC7	LysR family transcriptional regulator	https://www.uniprot.org/uniprot/	https://www.uniprot.org/uniprot/A0A3N6VVC7	https://www.uniprot.org/uniprot/A0A3N6VVC7
Aeromonas caviae Ae398	878320	UP000288891	Aeromonas caviae	648	4558	50	A0A125Y5B6	D-ribose transporter subunit RbsB	https://www.uniprot.org/uniprot/	https://www.uniprot.org/uniprot/A0A125Y5B6	https://www.uniprot.org/uniprot/A0A125Y5B6
Aeromonas caviae Ae398	878320	UP000288891	Aeromonas caviae	648	4558	50	A0A3S5Z0C1	Phosphate regulon sensor protein PhoR	https://www.uniprot.org/uniprot/	https://www.uniprot.org/uniprot/A0A3S5Z0C1	https://www.uniprot.org/uniprot/A0A3S5Z0C1
Aeromonas caviae Ae398	878320	UP000288891	Aeromonas caviae	648	4558	50	A0A3N6TLB7	TetR family transcriptional regulator	https://www.uniprot.org/uniprot/	https://www.uniprot.org/uniprot/A0A3N6TLB7	https://www.uniprot.org/uniprot/A0A3N6TLB7
Aeromonas hydrophila subsp. hydrophila ATCC 7966	380703	UP000000756	Aeromonas hydrophila subsp. hydrophila (strain ATCC 7966 / DSM 30187 / JCM 1027 / KCTC 2358 / NCIMB 9240)	380703	4121	55	A0KFR3	Acyl-homoserine-lactone synthase (EC 2.3.1.184) (Autoinducer synthesis protein)	https://www.uniprot.org/uniprot/	https://www.uniprot.org/uniprot/A0KFR3	https://www.uniprot.org/uniprot/A0KFR3
Aeromonas hydrophila subsp. hydrophila ATCC 7966	380703	UP000000756	Aeromonas hydrophila subsp. hydrophila (strain ATCC 7966 / DSM 30187 / JCM 1027 / KCTC 2358 / NCIMB 9240)	380703	4121	55	A0KGQ2	Aerobic respiration control sensor protein (EC 2.7.13.3)	https://www.uniprot.org/uniprot/	https://www.uniprot.org/uniprot/A0KGQ2	https://www.uniprot.org/uniprot/A0KGQ2
Aeromonas hydrophila subsp. hydrophila ATCC 7966	380703	UP000000756	Aeromonas hydrophila subsp. hydrophila (strain ATCC 7966 / DSM 30187 / JCM 1027 / KCTC 2358 / NCIMB 9240)	380703	4121	55	A0KIL6	DNA-binding response regulator, LuxR family	https://www.uniprot.org/uniprot/	https://www.uniprot.org/uniprot/A0KIL6	https://www.uniprot.org/uniprot/A0KIL6
Aeromonas hydrophila subsp. hydrophila ATCC 7966	380703	UP000000756	Aeromonas hydrophila subsp. hydrophila (strain ATCC 7966 / DSM 30187 / JCM 1027 / KCTC 2358 / NCIMB 9240)	380703	4121	55	A0KH19	DNA-binding response regulator, LuxR family	https://www.uniprot.org/uniprot/	https://www.uniprot.org/uniprot/A0KH19	https://www.uniprot.org/uniprot/A0KH19
Aeromonas hydrophila subsp. hydrophila ATCC 7966	380703	UP000000756	Aeromonas hydrophila subsp. hydrophila (strain ATCC 7966 / DSM 30187 / JCM 1027 / KCTC 2358 / NCIMB 9240)	380703	4121	55	A0KEY6	DNA-binding transcriptional regulator NtrC (Nitrogen regulation protein NR(I))	https://www.uniprot.org/uniprot/	https://www.uniprot.org/uniprot/A0KEY6	https://www.uniprot.org/uniprot/A0KEY6
Aeromonas hydrophila subsp. hydrophila ATCC 7966	380703	UP000000756	Aeromonas hydrophila subsp. hydrophila (strain ATCC 7966 / DSM 30187 / JCM 1027 / KCTC 2358 / NCIMB 9240)	380703	4121	55	A0KI23	Histidine kinase (EC 2.7.13.3)	https://www.uniprot.org/uniprot/	https://www.uniprot.org/uniprot/A0KI23	https://www.uniprot.org/uniprot/A0KI23
Aeromonas hydrophila subsp. hydrophila ATCC 7966	380703	UP000000756	Aeromonas hydrophila subsp. hydrophila (strain ATCC 7966 / DSM 30187 / JCM 1027 / KCTC 2358 / NCIMB 9240)	380703	4121	55	A0KH28	Histidine kinase (EC 2.7.13.3)	https://www.uniprot.org/uniprot/	https://www.uniprot.org/uniprot/A0KH28	https://www.uniprot.org/uniprot/A0KH28
Aeromonas hydrophila subsp. hydrophila ATCC 7966	380703	UP000000756	Aeromonas hydrophila subsp. hydrophila (strain ATCC 7966 / DSM 30187 / JCM 1027 / KCTC 2358 / NCIMB 9240)	380703	4121	55	A0KKB1	Histidine kinase (EC 2.7.13.3)	https://www.uniprot.org/uniprot/	https://www.uniprot.org/uniprot/A0KKB1	https://www.uniprot.org/uniprot/A0KKB1
Aeromonas hydrophila subsp. hydrophila ATCC 7966	380703	UP000000756	Aeromonas hydrophila subsp. hydrophila (strain ATCC 7966 / DSM 30187 / JCM 1027 / KCTC 2358 / NCIMB 9240)	380703	4121	55	A0KL91	Histidine kinase (EC 2.7.13.3)	https://www.uniprot.org/uniprot/	https://www.uniprot.org/uniprot/A0KL91	https://www.uniprot.org/uniprot/A0KL91
Aeromonas hydrophila subsp. hydrophila ATCC 7966	380703	UP000000756	Aeromonas hydrophila subsp. hydrophila (strain ATCC 7966 / DSM 30187 / JCM 1027 / KCTC 2358 / NCIMB 9240)	380703	4121	55	A0KGG8	Histidine kinase (EC 2.7.13.3)	https://www.uniprot.org/uniprot/	https://www.uniprot.org/uniprot/A0KGG8	https://www.uniprot.org/uniprot/A0KGG8
Aeromonas hydrophila subsp. hydrophila ATCC 7966	380703	UP000000756	Aeromonas hydrophila subsp. hydrophila (strain ATCC 7966 / DSM 30187 / JCM 1027 / KCTC 2358 / NCIMB 9240)	380703	4121	55	A0KKZ2	Histidine kinase (EC 2.7.13.3)	https://www.uniprot.org/uniprot/	https://www.uniprot.org/uniprot/A0KKZ2	https://www.uniprot.org/uniprot/A0KKZ2
Aeromonas hydrophila subsp. hydrophila ATCC 7966	380703	UP000000756	Aeromonas hydrophila subsp. hydrophila (strain ATCC 7966 / DSM 30187 / JCM 1027 / KCTC 2358 / NCIMB 9240)	380703	4121	55	A0KED2	Histidine kinase (EC 2.7.13.3)	https://www.uniprot.org/uniprot/	https://www.uniprot.org/uniprot/A0KED2	https://www.uniprot.org/uniprot/A0KED2
Aeromonas hydrophila subsp. hydrophila ATCC 7966	380703	UP000000756	Aeromonas hydrophila subsp. hydrophila (strain ATCC 7966 / DSM 30187 / JCM 1027 / KCTC 2358 / NCIMB 9240)	380703	4121	55	A0KGQ5	Histidine kinase (EC 2.7.13.3)	https://www.uniprot.org/uniprot/	https://www.uniprot.org/uniprot/A0KGQ5	https://www.uniprot.org/uniprot/A0KGQ5
Aeromonas hydrophila subsp. hydrophila ATCC 7966	380703	UP000000756	Aeromonas hydrophila subsp. hydrophila (strain ATCC 7966 / DSM 30187 / JCM 1027 / KCTC 2358 / NCIMB 9240)	380703	4121	55	A0KEB2	Histidine kinase (EC 2.7.13.3)	https://www.uniprot.org/uniprot/	https://www.uniprot.org/uniprot/A0KEB2	https://www.uniprot.org/uniprot/A0KEB2
Aeromonas hydrophila subsp. hydrophila ATCC 7966	380703	UP000000756	Aeromonas hydrophila subsp. hydrophila (strain ATCC 7966 / DSM 30187 / JCM 1027 / KCTC 2358 / NCIMB 9240)	380703	4121	55	A0KKE3	Histidine kinase (EC 2.7.13.3)	https://www.uniprot.org/uniprot/	https://www.uniprot.org/uniprot/A0KKE3	https://www.uniprot.org/uniprot/A0KKE3
Aeromonas hydrophila subsp. hydrophila ATCC 7966	380703	UP000000756	Aeromonas hydrophila subsp. hydrophila (strain ATCC 7966 / DSM 30187 / JCM 1027 / KCTC 2358 / NCIMB 9240)	380703	4121	55	A0KKP2	Histidine kinase (EC 2.7.13.3)	https://www.uniprot.org/uniprot/	https://www.uniprot.org/uniprot/A0KKP2	https://www.uniprot.org/uniprot/A0KKP2
Aeromonas hydrophila subsp. hydrophila ATCC 7966	380703	UP000000756	Aeromonas hydrophila subsp. hydrophila (strain ATCC 7966 / DSM 30187 / JCM 1027 / KCTC 2358 / NCIMB 9240)	380703	4121	55	A0KFC6	Histidine kinase (EC 2.7.13.3)	https://www.uniprot.org/uniprot/	https://www.uniprot.org/uniprot/A0KFC6	https://www.uniprot.org/uniprot/A0KFC6
Aeromonas hydrophila subsp. hydrophila ATCC 7966	380703	UP000000756	Aeromonas hydrophila subsp. hydrophila (strain ATCC 7966 / DSM 30187 / JCM 1027 / KCTC 2358 / NCIMB 9240)	380703	4121	55	A0KIL1	Hpt domain, putative	https://www.uniprot.org/uniprot/	https://www.uniprot.org/uniprot/A0KIL1	https://www.uniprot.org/uniprot/A0KIL1
Aeromonas hydrophila subsp. hydrophila ATCC 7966	380703	UP000000756	Aeromonas hydrophila subsp. hydrophila (strain ATCC 7966 / DSM 30187 / JCM 1027 / KCTC 2358 / NCIMB 9240)	380703	4121	55	A0KHK3	Positive regulator AgmR	https://www.uniprot.org/uniprot/	https://www.uniprot.org/uniprot/A0KHK3	https://www.uniprot.org/uniprot/A0KHK3
Aeromonas hydrophila subsp. hydrophila ATCC 7966	380703	UP000000756	Aeromonas hydrophila subsp. hydrophila (strain ATCC 7966 / DSM 30187 / JCM 1027 / KCTC 2358 / NCIMB 9240)	380703	4121	55	A0KEB1	Positive transcription regulator EvgA	https://www.uniprot.org/uniprot/	https://www.uniprot.org/uniprot/A0KEB1	https://www.uniprot.org/uniprot/A0KEB1
Aeromonas hydrophila subsp. hydrophila ATCC 7966	380703	UP000000756	Aeromonas hydrophila subsp. hydrophila (strain ATCC 7966 / DSM 30187 / JCM 1027 / KCTC 2358 / NCIMB 9240)	380703	4121	55	A0KQ39	Probable csgAB operon transcriptional regulatory protein	https://www.uniprot.org/uniprot/	https://www.uniprot.org/uniprot/A0KQ39	https://www.uniprot.org/uniprot/A0KQ39
Aeromonas hydrophila subsp. hydrophila ATCC 7966	380703	UP000000756	Aeromonas hydrophila subsp. hydrophila (strain ATCC 7966 / DSM 30187 / JCM 1027 / KCTC 2358 / NCIMB 9240)	380703	4121	55	A0KLX8	Response regulator UvrY	https://www.uniprot.org/uniprot/	https://www.uniprot.org/uniprot/A0KLX8	https://www.uniprot.org/uniprot/A0KLX8
Aeromonas hydrophila subsp. hydrophila ATCC 7966	380703	UP000000756	Aeromonas hydrophila subsp. hydrophila (strain ATCC 7966 / DSM 30187 / JCM 1027 / KCTC 2358 / NCIMB 9240)	380703	4121	55	A0KIL7	Sensor protein (EC 2.7.13.3)	https://www.uniprot.org/uniprot/	https://www.uniprot.org/uniprot/A0KIL7	https://www.uniprot.org/uniprot/A0KIL7
Aeromonas hydrophila subsp. hydrophila ATCC 7966	380703	UP000000756	Aeromonas hydrophila subsp. hydrophila (strain ATCC 7966 / DSM 30187 / JCM 1027 / KCTC 2358 / NCIMB 9240)	380703	4121	55	A0KG57	S-ribosylhomocysteine lyase (EC 4.4.1.21) (AI-2 synthesis protein) (Autoinducer-2 production protein LuxS)	https://www.uniprot.org/uniprot/	https://www.uniprot.org/uniprot/A0KG57	https://www.uniprot.org/uniprot/A0KG57
Aeromonas hydrophila subsp. hydrophila ATCC 7966	380703	UP000000756	Aeromonas hydrophila subsp. hydrophila (strain ATCC 7966 / DSM 30187 / JCM 1027 / KCTC 2358 / NCIMB 9240)	380703	4121	55	A0KFR4	Transcriptional activator protein AhyR	https://www.uniprot.org/uniprot/	https://www.uniprot.org/uniprot/A0KFR4	https://www.uniprot.org/uniprot/A0KFR4
Aeromonas hydrophila subsp. hydrophila ATCC 7966	380703	UP000000756	Aeromonas hydrophila subsp. hydrophila (strain ATCC 7966 / DSM 30187 / JCM 1027 / KCTC 2358 / NCIMB 9240)	380703	4121	55	A0KHA7	Transcriptional activator protein AhyR/asaR	https://www.uniprot.org/uniprot/	https://www.uniprot.org/uniprot/A0KHA7	https://www.uniprot.org/uniprot/A0KHA7
Aeromonas hydrophila subsp. hydrophila ATCC 7966	380703	UP000000756	Aeromonas hydrophila subsp. hydrophila (strain ATCC 7966 / DSM 30187 / JCM 1027 / KCTC 2358 / NCIMB 9240)	380703	4121	55	A0KQW9	Transcriptional activator protein AhyR/asaR	https://www.uniprot.org/uniprot/	https://www.uniprot.org/uniprot/A0KQW9	https://www.uniprot.org/uniprot/A0KQW9
Aeromonas hydrophila subsp. hydrophila ATCC 7966	380703	UP000000756	Aeromonas hydrophila subsp. hydrophila (strain ATCC 7966 / DSM 30187 / JCM 1027 / KCTC 2358 / NCIMB 9240)	380703	4121	55	A0KFT7	Transcriptional regulator, LuxR family	https://www.uniprot.org/uniprot/	https://www.uniprot.org/uniprot/A0KFT7	https://www.uniprot.org/uniprot/A0KFT7
Aeromonas hydrophila subsp. hydrophila ATCC 7966	380703	UP000000756	Aeromonas hydrophila subsp. hydrophila (strain ATCC 7966 / DSM 30187 / JCM 1027 / KCTC 2358 / NCIMB 9240)	380703	4121	55	A0KLU9	Transcriptional regulator, LuxR family	https://www.uniprot.org/uniprot/	https://www.uniprot.org/uniprot/A0KLU9	https://www.uniprot.org/uniprot/A0KLU9
Aeromonas hydrophila subsp. hydrophila ATCC 7966	380703	UP000000756	Aeromonas hydrophila subsp. hydrophila (strain ATCC 7966 / DSM 30187 / JCM 1027 / KCTC 2358 / NCIMB 9240)	380703	4121	55	A0KKD8	Transcriptional regulator, LuxR family protein	https://www.uniprot.org/uniprot/	https://www.uniprot.org/uniprot/A0KKD8	https://www.uniprot.org/uniprot/A0KKD8
Aeromonas hydrophila subsp. hydrophila ATCC 7966	380703	UP000000756	Aeromonas hydrophila subsp. hydrophila (strain ATCC 7966 / DSM 30187 / JCM 1027 / KCTC 2358 / NCIMB 9240)	380703	4121	55	A0KL18	Transcriptional regulatory protein	https://www.uniprot.org/uniprot/	https://www.uniprot.org/uniprot/A0KL18	https://www.uniprot.org/uniprot/A0KL18
Aeromonas hydrophila subsp. hydrophila ATCC 7966	380703	UP000000756	Aeromonas hydrophila subsp. hydrophila (strain ATCC 7966 / DSM 30187 / JCM 1027 / KCTC 2358 / NCIMB 9240)	380703	4121	55	A0KHN5	Transcriptional regulatory protein	https://www.uniprot.org/uniprot/	https://www.uniprot.org/uniprot/A0KHN5	https://www.uniprot.org/uniprot/A0KHN5
Aeromonas hydrophila subsp. hydrophila ATCC 7966	380703	UP000000756	Aeromonas hydrophila subsp. hydrophila (strain ATCC 7966 / DSM 30187 / JCM 1027 / KCTC 2358 / NCIMB 9240)	380703	4121	55	A0KNC9	Transcriptional regulatory protein FixJ	https://www.uniprot.org/uniprot/	https://www.uniprot.org/uniprot/A0KNC9	https://www.uniprot.org/uniprot/A0KNC9
Aeromonas hydrophila subsp. hydrophila ATCC 7966	380703	UP000000756	Aeromonas hydrophila subsp. hydrophila (strain ATCC 7966 / DSM 30187 / JCM 1027 / KCTC 2358 / NCIMB 9240)	380703	4121	55	A0KM00	Transcriptional regulatory protein UhpA	https://www.uniprot.org/uniprot/	https://www.uniprot.org/uniprot/A0KM00	https://www.uniprot.org/uniprot/A0KM00
Aeromonas hydrophila subsp. hydrophila ATCC 7966	380703	UP000000756	Aeromonas hydrophila subsp. hydrophila (strain ATCC 7966 / DSM 30187 / JCM 1027 / KCTC 2358 / NCIMB 9240)	380703	4121	55	A0KJP3	Tryptophanase (EC 4.1.99.1) (L-tryptophan indole-lyase) (TNase)	https://www.uniprot.org/uniprot/	https://www.uniprot.org/uniprot/A0KJP3	https://www.uniprot.org/uniprot/A0KJP3
Aeromonas hydrophila subsp. hydrophila ATCC 7966	380703	UP000000756	Aeromonas hydrophila subsp. hydrophila (strain ATCC 7966 / DSM 30187 / JCM 1027 / KCTC 2358 / NCIMB 9240)	380703	4121	55	A0KHW1	Two-component response regulator	https://www.uniprot.org/uniprot/	https://www.uniprot.org/uniprot/A0KHW1	https://www.uniprot.org/uniprot/A0KHW1
Aeromonas hydrophila subsp. hydrophila ATCC 7966	380703	UP000000756	Aeromonas hydrophila subsp. hydrophila (strain ATCC 7966 / DSM 30187 / JCM 1027 / KCTC 2358 / NCIMB 9240)	380703	4121	55	A0KKE4	Two-component system regulatory protein	https://www.uniprot.org/uniprot/	https://www.uniprot.org/uniprot/A0KKE4	https://www.uniprot.org/uniprot/A0KKE4
Aeromonas hydrophila subsp. hydrophila ATCC 7966	380703	UP000000756	Aeromonas hydrophila subsp. hydrophila (strain ATCC 7966 / DSM 30187 / JCM 1027 / KCTC 2358 / NCIMB 9240)	380703	4121	55	A0KQC6	Two-component system, regulatory protein	https://www.uniprot.org/uniprot/	https://www.uniprot.org/uniprot/A0KQC6	https://www.uniprot.org/uniprot/A0KQC6
Aeromonas hydrophila subsp. hydrophila ATCC 7966	380703	UP000000756	Aeromonas hydrophila subsp. hydrophila (strain ATCC 7966 / DSM 30187 / JCM 1027 / KCTC 2358 / NCIMB 9240)	380703	4121	55	A0KKH2	3-oxoacyl-[acyl-carrier-protein] synthase 3	https://www.uniprot.org/uniprot/	https://www.uniprot.org/uniprot/A0KKH2	https://www.uniprot.org/uniprot/A0KKH2
Aeromonas hydrophila subsp. hydrophila ATCC 7966	380703	UP000000756	Aeromonas hydrophila subsp. hydrophila (strain ATCC 7966 / DSM 30187 / JCM 1027 / KCTC 2358 / NCIMB 9240)	380703	4121	55	A0KH20	Histidine kinase	https://www.uniprot.org/uniprot/	https://www.uniprot.org/uniprot/A0KH20	https://www.uniprot.org/uniprot/A0KH20
Aeromonas hydrophila subsp. hydrophila ATCC 7966	380703	UP000000756	Aeromonas hydrophila subsp. hydrophila (strain ATCC 7966 / DSM 30187 / JCM 1027 / KCTC 2358 / NCIMB 9240)	380703	4121	55	A0KIL4	Histidine kinase	https://www.uniprot.org/uniprot/	https://www.uniprot.org/uniprot/A0KIL4	https://www.uniprot.org/uniprot/A0KIL4
Aeromonas hydrophila subsp. hydrophila ATCC 7966	380703	UP000000756	Aeromonas hydrophila subsp. hydrophila (strain ATCC 7966 / DSM 30187 / JCM 1027 / KCTC 2358 / NCIMB 9240)	380703	4121	55	A0KEK8	Histidine kinase	https://www.uniprot.org/uniprot/	https://www.uniprot.org/uniprot/A0KEK8	https://www.uniprot.org/uniprot/A0KEK8
Aeromonas hydrophila subsp. hydrophila ATCC 7966	380703	UP000000756	Aeromonas hydrophila subsp. hydrophila (strain ATCC 7966 / DSM 30187 / JCM 1027 / KCTC 2358 / NCIMB 9240)	380703	4121	55	A0KN63	Sensor protein QseC	https://www.uniprot.org/uniprot/	https://www.uniprot.org/uniprot/A0KN63	https://www.uniprot.org/uniprot/A0KN63
Aeromonas hydrophila subsp. hydrophila ATCC 7966	380703	UP000000756	Aeromonas hydrophila subsp. hydrophila (strain ATCC 7966 / DSM 30187 / JCM 1027 / KCTC 2358 / NCIMB 9240)	380703	4121	55	A0KQD3	Transcriptional regulatory protein ZraR	https://www.uniprot.org/uniprot/	https://www.uniprot.org/uniprot/A0KQD3	https://www.uniprot.org/uniprot/A0KQD3
Aeromonas hydrophila subsp. hydrophila ATCC 7966	380703	UP000000756	Aeromonas hydrophila subsp. hydrophila (strain ATCC 7966 / DSM 30187 / JCM 1027 / KCTC 2358 / NCIMB 9240)	380703	4121	55	A0KM27	Transcriptional activator	https://www.uniprot.org/uniprot/	https://www.uniprot.org/uniprot/A0KM27	https://www.uniprot.org/uniprot/A0KM27
Aeromonas hydrophila subsp. hydrophila ATCC 7966	380703	UP000000756	Aeromonas hydrophila subsp. hydrophila (strain ATCC 7966 / DSM 30187 / JCM 1027 / KCTC 2358 / NCIMB 9240)	380703	4121	55	A0KQ48	Histidine kinase	https://www.uniprot.org/uniprot/	https://www.uniprot.org/uniprot/A0KQ48	https://www.uniprot.org/uniprot/A0KQ48
Aeromonas hydrophila subsp. hydrophila ATCC 7966	380703	UP000000756	Aeromonas hydrophila subsp. hydrophila (strain ATCC 7966 / DSM 30187 / JCM 1027 / KCTC 2358 / NCIMB 9240)	380703	4121	55	A0KQD5	Histidine kinase	https://www.uniprot.org/uniprot/	https://www.uniprot.org/uniprot/A0KQD5	https://www.uniprot.org/uniprot/A0KQD5
Aeromonas hydrophila subsp. hydrophila ATCC 7966	380703	UP000000756	Aeromonas hydrophila subsp. hydrophila (strain ATCC 7966 / DSM 30187 / JCM 1027 / KCTC 2358 / NCIMB 9240)	380703	4121	55	A0KN40	LysR-family transcriptional regulatory protein	https://www.uniprot.org/uniprot/	https://www.uniprot.org/uniprot/A0KN40	https://www.uniprot.org/uniprot/A0KN40
Aeromonas hydrophila subsp. hydrophila ATCC 7966	380703	UP000000756	Aeromonas hydrophila subsp. hydrophila (strain ATCC 7966 / DSM 30187 / JCM 1027 / KCTC 2358 / NCIMB 9240)	380703	4121	55	A0KNZ5	Transcriptional regulators, LysR family	https://www.uniprot.org/uniprot/	https://www.uniprot.org/uniprot/A0KNZ5	https://www.uniprot.org/uniprot/A0KNZ5
Aeromonas hydrophila subsp. hydrophila ATCC 7966	380703	UP000000756	Aeromonas hydrophila subsp. hydrophila (strain ATCC 7966 / DSM 30187 / JCM 1027 / KCTC 2358 / NCIMB 9240)	380703	4121	55	A0KH30	Chemotaxis protein CheY	https://www.uniprot.org/uniprot/	https://www.uniprot.org/uniprot/A0KH30	https://www.uniprot.org/uniprot/A0KH30
Aeromonas hydrophila subsp. hydrophila ATCC 7966	380703	UP000000756	Aeromonas hydrophila subsp. hydrophila (strain ATCC 7966 / DSM 30187 / JCM 1027 / KCTC 2358 / NCIMB 9240)	380703	4121	55	A0KML2	Histidine kinase	https://www.uniprot.org/uniprot/	https://www.uniprot.org/uniprot/A0KML2	https://www.uniprot.org/uniprot/A0KML2
Aeromonas hydrophila subsp. hydrophila ATCC 7966	380703	UP000000756	Aeromonas hydrophila subsp. hydrophila (strain ATCC 7966 / DSM 30187 / JCM 1027 / KCTC 2358 / NCIMB 9240)	380703	4121	55	A0KP16	LitR, transcriptional regulator	https://www.uniprot.org/uniprot/	https://www.uniprot.org/uniprot/A0KP16	https://www.uniprot.org/uniprot/A0KP16
Aeromonas hydrophila subsp. hydrophila ATCC 7966	380703	UP000000756	Aeromonas hydrophila subsp. hydrophila (strain ATCC 7966 / DSM 30187 / JCM 1027 / KCTC 2358 / NCIMB 9240)	380703	4121	55	A0KHP4	Phosphate regulon sensor protein PhoR	https://www.uniprot.org/uniprot/	https://www.uniprot.org/uniprot/A0KHP4	https://www.uniprot.org/uniprot/A0KHP4
Aeromonas hydrophila subsp. hydrophila ATCC 7966	380703	UP000000756	Aeromonas hydrophila subsp. hydrophila (strain ATCC 7966 / DSM 30187 / JCM 1027 / KCTC 2358 / NCIMB 9240)	380703	4121	55	A0KGE1	Regulatory protein, LysR:LysR, substrate-binding	https://www.uniprot.org/uniprot/	https://www.uniprot.org/uniprot/A0KGE1	https://www.uniprot.org/uniprot/A0KGE1
Aeromonas hydrophila subsp. hydrophila ATCC 7966	380703	UP000000756	Aeromonas hydrophila subsp. hydrophila (strain ATCC 7966 / DSM 30187 / JCM 1027 / KCTC 2358 / NCIMB 9240)	380703	4121	55	A0KKN4	Ribose ABC transporter, periplasmic ribose-binding protein	https://www.uniprot.org/uniprot/	https://www.uniprot.org/uniprot/A0KKN4	https://www.uniprot.org/uniprot/A0KKN4
Aeromonas jandaei Riv2	1458276	UP000282562	Aeromonas jandaei (Strain: Aer337)	650	4315	49	A0A3N6XV04	Acyl-homoserine-lactone synthase (EC 2.3.1.184) (Autoinducer synthesis protein)	https://www.uniprot.org/uniprot/	https://www.uniprot.org/uniprot/A0A3N6XV04	https://www.uniprot.org/uniprot/A0A3N6XV04
Aeromonas jandaei Riv2	1458276	UP000282562	Aeromonas jandaei (Strain: Aer337)	650	4315	49	A0A3N6VBW7	Aerobic respiration control sensor protein (EC 2.7.13.3)	https://www.uniprot.org/uniprot/	https://www.uniprot.org/uniprot/A0A3N6VBW7	https://www.uniprot.org/uniprot/A0A3N6VBW7
Aeromonas jandaei Riv2	1458276	UP000282562	Aeromonas jandaei (Strain: Aer337)	650	4315	49	P97015	Beta-lactam response regulator transcription factor BlrA	https://www.uniprot.org/uniprot/	https://www.uniprot.org/uniprot/P97015	https://www.uniprot.org/uniprot/P97015
Aeromonas jandaei Riv2	1458276	UP000282562	Aeromonas jandaei (Strain: Aer337)	650	4315	49	A0A3N6WNE9	DNA-binding response regulator	https://www.uniprot.org/uniprot/	https://www.uniprot.org/uniprot/A0A3N6WNE9	https://www.uniprot.org/uniprot/A0A3N6WNE9
Aeromonas jandaei Riv2	1458276	UP000282562	Aeromonas jandaei (Strain: Aer337)	650	4315	49	A0A2S5FDW9	DNA-binding response regulator (Response regulator)	https://www.uniprot.org/uniprot/	https://www.uniprot.org/uniprot/A0A2S5FDW9	https://www.uniprot.org/uniprot/A0A2S5FDW9
Aeromonas jandaei Riv2	1458276	UP000282562	Aeromonas jandaei (Strain: Aer337)	650	4315	49	A0A3N6UXH6	DNA-binding transcriptional regulator NtrC (Nitrogen regulation protein NR(I))	https://www.uniprot.org/uniprot/	https://www.uniprot.org/uniprot/A0A3N6UXH6	https://www.uniprot.org/uniprot/A0A3N6UXH6
Aeromonas jandaei Riv2	1458276	UP000282562	Aeromonas jandaei (Strain: Aer337)	650	4315	49	A0A3N6WQ15	Histidine kinase (EC 2.7.13.3)	https://www.uniprot.org/uniprot/	https://www.uniprot.org/uniprot/A0A3N6WQ15	https://www.uniprot.org/uniprot/A0A3N6WQ15
Aeromonas jandaei Riv2	1458276	UP000282562	Aeromonas jandaei (Strain: Aer337)	650	4315	49	A0A3N6WW29	Histidine kinase (EC 2.7.13.3)	https://www.uniprot.org/uniprot/	https://www.uniprot.org/uniprot/A0A3N6WW29	https://www.uniprot.org/uniprot/A0A3N6WW29
Aeromonas jandaei Riv2	1458276	UP000282562	Aeromonas jandaei (Strain: Aer337)	650	4315	49	A0A3N6XIE0	Histidine kinase (EC 2.7.13.3)	https://www.uniprot.org/uniprot/	https://www.uniprot.org/uniprot/A0A3N6XIE0	https://www.uniprot.org/uniprot/A0A3N6XIE0
Aeromonas jandaei Riv2	1458276	UP000282562	Aeromonas jandaei (Strain: Aer337)	650	4315	49	A0A3N6XWS4	Histidine kinase (EC 2.7.13.3)	https://www.uniprot.org/uniprot/	https://www.uniprot.org/uniprot/A0A3N6XWS4	https://www.uniprot.org/uniprot/A0A3N6XWS4
Aeromonas jandaei Riv2	1458276	UP000282562	Aeromonas jandaei (Strain: Aer337)	650	4315	49	A0A3N6V3B4	Histidine kinase (EC 2.7.13.3)	https://www.uniprot.org/uniprot/	https://www.uniprot.org/uniprot/A0A3N6V3B4	https://www.uniprot.org/uniprot/A0A3N6V3B4
Aeromonas jandaei Riv2	1458276	UP000282562	Aeromonas jandaei (Strain: Aer337)	650	4315	49	A0A3N6V154	Histidine kinase (EC 2.7.13.3)	https://www.uniprot.org/uniprot/	https://www.uniprot.org/uniprot/A0A3N6V154	https://www.uniprot.org/uniprot/A0A3N6V154
Aeromonas jandaei Riv2	1458276	UP000282562	Aeromonas jandaei (Strain: Aer337)	650	4315	49	A0A3N6UR42	Histidine kinase (EC 2.7.13.3)	https://www.uniprot.org/uniprot/	https://www.uniprot.org/uniprot/A0A3N6UR42	https://www.uniprot.org/uniprot/A0A3N6UR42
Aeromonas jandaei Riv2	1458276	UP000282562	Aeromonas jandaei (Strain: Aer337)	650	4315	49	A0A3N6UNV7	Histidine kinase (EC 2.7.13.3)	https://www.uniprot.org/uniprot/	https://www.uniprot.org/uniprot/A0A3N6UNV7	https://www.uniprot.org/uniprot/A0A3N6UNV7
Aeromonas jandaei Riv2	1458276	UP000282562	Aeromonas jandaei (Strain: Aer337)	650	4315	49	A0A2S5FES3	Hpt domain-containing protein	https://www.uniprot.org/uniprot/	https://www.uniprot.org/uniprot/A0A2S5FES3	https://www.uniprot.org/uniprot/A0A2S5FES3
Aeromonas jandaei Riv2	1458276	UP000282562	Aeromonas jandaei (Strain: Aer337)	650	4315	49	A0A3N6XJP6	LuxR family transcriptional regulator	https://www.uniprot.org/uniprot/	https://www.uniprot.org/uniprot/A0A3N6XJP6	https://www.uniprot.org/uniprot/A0A3N6XJP6
Aeromonas jandaei Riv2	1458276	UP000282562	Aeromonas jandaei (Strain: Aer337)	650	4315	49	A0A3N6V9R8	LuxR family transcriptional regulator	https://www.uniprot.org/uniprot/	https://www.uniprot.org/uniprot/A0A3N6V9R8	https://www.uniprot.org/uniprot/A0A3N6V9R8
Aeromonas jandaei Riv2	1458276	UP000282562	Aeromonas jandaei (Strain: Aer337)	650	4315	49	A0A3N6V1V6	LuxR family transcriptional regulator	https://www.uniprot.org/uniprot/	https://www.uniprot.org/uniprot/A0A3N6V1V6	https://www.uniprot.org/uniprot/A0A3N6V1V6
Aeromonas jandaei Riv2	1458276	UP000282562	Aeromonas jandaei (Strain: Aer337)	650	4315	49	A0A3N6VDX5	LuxR family transcriptional regulator	https://www.uniprot.org/uniprot/	https://www.uniprot.org/uniprot/A0A3N6VDX5	https://www.uniprot.org/uniprot/A0A3N6VDX5
Aeromonas jandaei Riv2	1458276	UP000282562	Aeromonas jandaei (Strain: Aer337)	650	4315	49	A0A2S5F6F6	LuxR family transcriptional regulator (Transcriptional regulator)	https://www.uniprot.org/uniprot/	https://www.uniprot.org/uniprot/A0A2S5F6F6	https://www.uniprot.org/uniprot/A0A2S5F6F6
Aeromonas jandaei Riv2	1458276	UP000282562	Aeromonas jandaei (Strain: Aer337)	650	4315	49	A0A3N6V6P9	Sensor protein (EC 2.7.13.3)	https://www.uniprot.org/uniprot/	https://www.uniprot.org/uniprot/A0A3N6V6P9	https://www.uniprot.org/uniprot/A0A3N6V6P9
Aeromonas jandaei Riv2	1458276	UP000282562	Aeromonas jandaei (Strain: Aer337)	650	4315	49	A0A3N6UWG5	S-ribosylhomocysteine lyase (EC 4.4.1.21) (AI-2 synthesis protein) (Autoinducer-2 production protein LuxS)	https://www.uniprot.org/uniprot/	https://www.uniprot.org/uniprot/A0A3N6UWG5	https://www.uniprot.org/uniprot/A0A3N6UWG5
Aeromonas jandaei Riv2	1458276	UP000282562	Aeromonas jandaei (Strain: Aer337)	650	4315	49	A0A2S5FB31	Transcriptional regulator UhpA	https://www.uniprot.org/uniprot/	https://www.uniprot.org/uniprot/A0A2S5FB31	https://www.uniprot.org/uniprot/A0A2S5FB31
Aeromonas jandaei Riv2	1458276	UP000282562	Aeromonas jandaei (Strain: Aer337)	650	4315	49	A0A3N6XW79	Transcriptional regulatory protein	https://www.uniprot.org/uniprot/	https://www.uniprot.org/uniprot/A0A3N6XW79	https://www.uniprot.org/uniprot/A0A3N6XW79
Aeromonas jandaei Riv2	1458276	UP000282562	Aeromonas jandaei (Strain: Aer337)	650	4315	49	A0A3N6UYM2	Tryptophanase (EC 4.1.99.1) (L-tryptophan indole-lyase) (TNase)	https://www.uniprot.org/uniprot/	https://www.uniprot.org/uniprot/A0A3N6UYM2	https://www.uniprot.org/uniprot/A0A3N6UYM2
Aeromonas jandaei Riv2	1458276	UP000282562	Aeromonas jandaei (Strain: Aer337)	650	4315	49	A0A2S5FBH7	Two-component system response regulator ArcA	https://www.uniprot.org/uniprot/	https://www.uniprot.org/uniprot/A0A2S5FBH7	https://www.uniprot.org/uniprot/A0A2S5FBH7
Aeromonas jandaei Riv2	1458276	UP000282562	Aeromonas jandaei (Strain: Aer337)	650	4315	49	A0A2S5FF70	Two-component system response regulator NarL	https://www.uniprot.org/uniprot/	https://www.uniprot.org/uniprot/A0A2S5FF70	https://www.uniprot.org/uniprot/A0A2S5FF70
Aeromonas jandaei Riv2	1458276	UP000282562	Aeromonas jandaei (Strain: Aer337)	650	4315	49	A0A3N6VA84	Two-component system response regulator OmpR	https://www.uniprot.org/uniprot/	https://www.uniprot.org/uniprot/A0A3N6VA84	https://www.uniprot.org/uniprot/A0A3N6VA84
Aeromonas jandaei Riv2	1458276	UP000282562	Aeromonas jandaei (Strain: Aer337)	650	4315	49	A0A2S5FG42	Two-component system response regulator RstA	https://www.uniprot.org/uniprot/	https://www.uniprot.org/uniprot/A0A2S5FG42	https://www.uniprot.org/uniprot/A0A2S5FG42
Aeromonas jandaei Riv2	1458276	UP000282562	Aeromonas jandaei (Strain: Aer337)	650	4315	49	A0A3N6V5L6	Two-component system response regulator UvrY	https://www.uniprot.org/uniprot/	https://www.uniprot.org/uniprot/A0A3N6V5L6	https://www.uniprot.org/uniprot/A0A3N6V5L6
Aeromonas jandaei Riv2	1458276	UP000282562	Aeromonas jandaei (Strain: Aer337)	650	4315	49	A0A3N6V3B0	Two-component system response regulator YehT	https://www.uniprot.org/uniprot/	https://www.uniprot.org/uniprot/A0A3N6V3B0	https://www.uniprot.org/uniprot/A0A3N6V3B0
Aeromonas jandaei Riv2	1458276	UP000282562	Aeromonas jandaei (Strain: Aer337)	650	4315	49	A0A3N6UJ00	Two-component system response regulator YehT	https://www.uniprot.org/uniprot/	https://www.uniprot.org/uniprot/A0A3N6UJ00	https://www.uniprot.org/uniprot/A0A3N6UJ00
Aeromonas jandaei Riv2	1458276	UP000282562	Aeromonas jandaei	650	4315	49	A0A3N6V5J1	3-oxoacyl-[acyl-carrier-protein] synthase 3	https://www.uniprot.org/uniprot/	https://www.uniprot.org/uniprot/A0A3N6V5J1	https://www.uniprot.org/uniprot/A0A3N6V5J1
Aeromonas jandaei Riv2	1458276	UP000282562	Aeromonas jandaei	650	4315	49	A0A3N6Y6F6	Enoyl-CoA hydratase	https://www.uniprot.org/uniprot/	https://www.uniprot.org/uniprot/A0A3N6Y6F6	https://www.uniprot.org/uniprot/A0A3N6Y6F6
Aeromonas jandaei Riv2	1458276	UP000282562	Aeromonas jandaei	650	4315	49	A0A3N6V5T4	Histidine kinase	https://www.uniprot.org/uniprot/	https://www.uniprot.org/uniprot/A0A3N6V5T4	https://www.uniprot.org/uniprot/A0A3N6V5T4
Aeromonas jandaei Riv2	1458276	UP000282562	Aeromonas jandaei	650	4315	49	A0A3N6VJI2	Sensor protein QseC	https://www.uniprot.org/uniprot/	https://www.uniprot.org/uniprot/A0A3N6VJI2	https://www.uniprot.org/uniprot/A0A3N6VJI2
Aeromonas jandaei Riv2	1458276	UP000282562	Aeromonas jandaei	650	4315	49	A0A3N6VD80	Sigma-54-dependent Fis family transcriptional regulator	https://www.uniprot.org/uniprot/	https://www.uniprot.org/uniprot/A0A3N6VD80	https://www.uniprot.org/uniprot/A0A3N6VD80
Aeromonas jandaei Riv2	1458276	UP000282562	Aeromonas jandaei	650	4315	49	A0A3N6V5Y0	Response regulator	https://www.uniprot.org/uniprot/	https://www.uniprot.org/uniprot/A0A3N6V5Y0	https://www.uniprot.org/uniprot/A0A3N6V5Y0
Aeromonas jandaei Riv2	1458276	UP000282562	Aeromonas jandaei	650	4315	49	A0A3N6V5N1	Histidine kinase	https://www.uniprot.org/uniprot/	https://www.uniprot.org/uniprot/A0A3N6V5N1	https://www.uniprot.org/uniprot/A0A3N6V5N1
Aeromonas jandaei Riv2	1458276	UP000282562	Aeromonas jandaei	650	4315	49	A0A3N6WS95	Histidine kinase	https://www.uniprot.org/uniprot/	https://www.uniprot.org/uniprot/A0A3N6WS95	https://www.uniprot.org/uniprot/A0A3N6WS95
Aeromonas jandaei Riv2	1458276	UP000282562	Aeromonas jandaei	650	4315	49	A0A3N6Y4E7	LysR family transcriptional regulator	https://www.uniprot.org/uniprot/	https://www.uniprot.org/uniprot/A0A3N6Y4E7	https://www.uniprot.org/uniprot/A0A3N6Y4E7
Aeromonas jandaei Riv2	1458276	UP000282562	Aeromonas jandaei	650	4315	49	A0A3N6V1A2	LysR family transcriptional regulator	https://www.uniprot.org/uniprot/	https://www.uniprot.org/uniprot/A0A3N6V1A2	https://www.uniprot.org/uniprot/A0A3N6V1A2
Aeromonas jandaei Riv2	1458276	UP000282562	Aeromonas jandaei	650	4315	49	A0A2S5FCV8	Response regulator	https://www.uniprot.org/uniprot/	https://www.uniprot.org/uniprot/A0A2S5FCV8	https://www.uniprot.org/uniprot/A0A2S5FCV8
Aeromonas jandaei Riv2	1458276	UP000282562	Aeromonas jandaei	650	4315	49	A0A3N6XZJ6	Sensor protein QseC	https://www.uniprot.org/uniprot/	https://www.uniprot.org/uniprot/A0A3N6XZJ6	https://www.uniprot.org/uniprot/A0A3N6XZJ6
Aeromonas jandaei Riv2	1458276	UP000282562	Aeromonas jandaei	650	4315	49	A0A3N6XGK7	LysR family transcriptional regulator	https://www.uniprot.org/uniprot/	https://www.uniprot.org/uniprot/A0A3N6XGK7	https://www.uniprot.org/uniprot/A0A3N6XGK7
Aeromonas jandaei Riv2	1458276	UP000282562	Aeromonas jandaei	650	4315	49	A0A3N6XMM5	Phosphate regulon sensor protein PhoR	https://www.uniprot.org/uniprot/	https://www.uniprot.org/uniprot/A0A3N6XMM5	https://www.uniprot.org/uniprot/A0A3N6XMM5
Aeromonas jandaei Riv2	1458276	UP000282562	Aeromonas jandaei	650	4315	49	A0A2S5FHB2	Ribose ABC transporter substrate-binding protein RbsB	https://www.uniprot.org/uniprot/	https://www.uniprot.org/uniprot/A0A2S5FHB2	https://www.uniprot.org/uniprot/A0A2S5FHB2
Aeromonas jandaei Riv2	1458276	UP000282562	Aeromonas jandaei	650	4315	49	A0A3N6UU11	Signal transduction histidine-protein kinase/phosphatase UhpB	https://www.uniprot.org/uniprot/	https://www.uniprot.org/uniprot/A0A3N6UU11	https://www.uniprot.org/uniprot/A0A3N6UU11
Aeromonas jandaei Riv2	1458276	UP000282562	Aeromonas jandaei	650	4315	49	A0A3N6V1B9	TetR/AcrR family transcriptional regulator	https://www.uniprot.org/uniprot/	https://www.uniprot.org/uniprot/A0A3N6V1B9	https://www.uniprot.org/uniprot/A0A3N6V1B9
Aeromonas media WS	1208104	UP000006592	Aeromonas media WS	1208104	4155	62	A0A023RME5	Acyl-homoserine-lactone synthase (EC 2.3.1.184) (Autoinducer synthesis protein)	https://www.uniprot.org/uniprot/	https://www.uniprot.org/uniprot/A0A023RME5	https://www.uniprot.org/uniprot/A0A023RME5
Aeromonas media WS	1208104	UP000006592	Aeromonas media WS	1208104	4155	62	A0A023RLP2	Aerobic respiration control sensor protein (EC 2.7.13.3)	https://www.uniprot.org/uniprot/	https://www.uniprot.org/uniprot/A0A023RLP2	https://www.uniprot.org/uniprot/A0A023RLP2
Aeromonas media WS	1208104	UP000006592	Aeromonas media WS	1208104	4155	62	A0A023RNK4	CsgAB operon transcriptional regulatory protein	https://www.uniprot.org/uniprot/	https://www.uniprot.org/uniprot/A0A023RNK4	https://www.uniprot.org/uniprot/A0A023RNK4
Aeromonas media WS	1208104	UP000006592	Aeromonas media WS	1208104	4155	62	A0A023RKT6	DNA-binding transcriptional activator UhpA	https://www.uniprot.org/uniprot/	https://www.uniprot.org/uniprot/A0A023RKT6	https://www.uniprot.org/uniprot/A0A023RKT6
Aeromonas media WS	1208104	UP000006592	Aeromonas media WS	1208104	4155	62	A0A023RNS8	DNA-binding transcriptional regulator NtrC (Nitrogen regulation protein NR(I))	https://www.uniprot.org/uniprot/	https://www.uniprot.org/uniprot/A0A023RNS8	https://www.uniprot.org/uniprot/A0A023RNS8
Aeromonas media WS	1208104	UP000006592	Aeromonas media WS	1208104	4155	62	A0A023RN45	Histidine kinase (EC 2.7.13.3)	https://www.uniprot.org/uniprot/	https://www.uniprot.org/uniprot/A0A023RN45	https://www.uniprot.org/uniprot/A0A023RN45
Aeromonas media WS	1208104	UP000006592	Aeromonas media WS	1208104	4155	62	A0A023RH79	Histidine kinase (EC 2.7.13.3)	https://www.uniprot.org/uniprot/	https://www.uniprot.org/uniprot/A0A023RH79	https://www.uniprot.org/uniprot/A0A023RH79
Aeromonas media WS	1208104	UP000006592	Aeromonas media WS	1208104	4155	62	A0A023RK70	Histidine kinase (EC 2.7.13.3)	https://www.uniprot.org/uniprot/	https://www.uniprot.org/uniprot/A0A023RK70	https://www.uniprot.org/uniprot/A0A023RK70
Aeromonas media WS	1208104	UP000006592	Aeromonas media WS	1208104	4155	62	A0A023RHF6	Histidine kinase (EC 2.7.13.3)	https://www.uniprot.org/uniprot/	https://www.uniprot.org/uniprot/A0A023RHF6	https://www.uniprot.org/uniprot/A0A023RHF6
Aeromonas media WS	1208104	UP000006592	Aeromonas media WS	1208104	4155	62	A0A023RFU9	Histidine kinase (EC 2.7.13.3)	https://www.uniprot.org/uniprot/	https://www.uniprot.org/uniprot/A0A023RFU9	https://www.uniprot.org/uniprot/A0A023RFU9
Aeromonas media WS	1208104	UP000006592	Aeromonas media WS	1208104	4155	62	A0A023RNC1	Histidine kinase (EC 2.7.13.3)	https://www.uniprot.org/uniprot/	https://www.uniprot.org/uniprot/A0A023RNC1	https://www.uniprot.org/uniprot/A0A023RNC1
Aeromonas media WS	1208104	UP000006592	Aeromonas media WS	1208104	4155	62	A0A023RJJ6	Histidine kinase (EC 2.7.13.3)	https://www.uniprot.org/uniprot/	https://www.uniprot.org/uniprot/A0A023RJJ6	https://www.uniprot.org/uniprot/A0A023RJJ6
Aeromonas media WS	1208104	UP000006592	Aeromonas media WS	1208104	4155	62	A0A023RQ49	Histidine kinase (EC 2.7.13.3)	https://www.uniprot.org/uniprot/	https://www.uniprot.org/uniprot/A0A023RQ49	https://www.uniprot.org/uniprot/A0A023RQ49
Aeromonas media WS	1208104	UP000006592	Aeromonas media WS	1208104	4155	62	A0A023RJR8	Histidine kinase (EC 2.7.13.3)	https://www.uniprot.org/uniprot/	https://www.uniprot.org/uniprot/A0A023RJR8	https://www.uniprot.org/uniprot/A0A023RJR8
Aeromonas media WS	1208104	UP000006592	Aeromonas media WS	1208104	4155	62	A0A023RDA2	LuxR family transcriptional regulator	https://www.uniprot.org/uniprot/	https://www.uniprot.org/uniprot/A0A023RDA2	https://www.uniprot.org/uniprot/A0A023RDA2
Aeromonas media WS	1208104	UP000006592	Aeromonas media WS	1208104	4155	62	A0A023RLQ8	Phosphorelay protein LuxU	https://www.uniprot.org/uniprot/	https://www.uniprot.org/uniprot/A0A023RLQ8	https://www.uniprot.org/uniprot/A0A023RLQ8
Aeromonas media WS	1208104	UP000006592	Aeromonas media WS	1208104	4155	62	A0A023RFU6	Response regulator	https://www.uniprot.org/uniprot/	https://www.uniprot.org/uniprot/A0A023RFU6	https://www.uniprot.org/uniprot/A0A023RFU6
Aeromonas media WS	1208104	UP000006592	Aeromonas media WS	1208104	4155	62	A0A023RMJ3	Sensor protein (EC 2.7.13.3)	https://www.uniprot.org/uniprot/	https://www.uniprot.org/uniprot/A0A023RMJ3	https://www.uniprot.org/uniprot/A0A023RMJ3
Aeromonas media WS	1208104	UP000006592	Aeromonas media WS	1208104	4155	62	A0A023RMR3	S-ribosylhomocysteine lyase (EC 4.4.1.21) (AI-2 synthesis protein) (Autoinducer-2 production protein LuxS)	https://www.uniprot.org/uniprot/	https://www.uniprot.org/uniprot/A0A023RMR3	https://www.uniprot.org/uniprot/A0A023RMR3
Aeromonas media WS	1208104	UP000006592	Aeromonas media WS	1208104	4155	62	A0A023RRD2	Transcriptional activator AsaR	https://www.uniprot.org/uniprot/	https://www.uniprot.org/uniprot/A0A023RRD2	https://www.uniprot.org/uniprot/A0A023RRD2
Aeromonas media WS	1208104	UP000006592	Aeromonas media WS	1208104	4155	62	A0A023RP29	Transcriptional activator AsaR	https://www.uniprot.org/uniprot/	https://www.uniprot.org/uniprot/A0A023RP29	https://www.uniprot.org/uniprot/A0A023RP29
Aeromonas media WS	1208104	UP000006592	Aeromonas media WS	1208104	4155	62	A0A023RL40	Transcriptional activator AsaR	https://www.uniprot.org/uniprot/	https://www.uniprot.org/uniprot/A0A023RL40	https://www.uniprot.org/uniprot/A0A023RL40
Aeromonas media WS	1208104	UP000006592	Aeromonas media WS	1208104	4155	62	A0A023RGQ6	Transcriptional regulatory protein	https://www.uniprot.org/uniprot/	https://www.uniprot.org/uniprot/A0A023RGQ6	https://www.uniprot.org/uniprot/A0A023RGQ6
Aeromonas media WS	1208104	UP000006592	Aeromonas media WS	1208104	4155	62	A0A023RN91	Transcriptional regulatory protein	https://www.uniprot.org/uniprot/	https://www.uniprot.org/uniprot/A0A023RN91	https://www.uniprot.org/uniprot/A0A023RN91
Aeromonas media WS	1208104	UP000006592	Aeromonas media WS	1208104	4155	62	A0A023RRW4	Tryptophanase (EC 4.1.99.1) (L-tryptophan indole-lyase) (TNase)	https://www.uniprot.org/uniprot/	https://www.uniprot.org/uniprot/A0A023RRW4	https://www.uniprot.org/uniprot/A0A023RRW4
Aeromonas media WS	1208104	UP000006592	Aeromonas media WS	1208104	4155	62	A0A023RKC2	Two-component response regulator	https://www.uniprot.org/uniprot/	https://www.uniprot.org/uniprot/A0A023RKC2	https://www.uniprot.org/uniprot/A0A023RKC2
Aeromonas media WS	1208104	UP000006592	Aeromonas media WS	1208104	4155	62	A0A023RQN6	Two-component response regulator protein	https://www.uniprot.org/uniprot/	https://www.uniprot.org/uniprot/A0A023RQN6	https://www.uniprot.org/uniprot/A0A023RQN6
Aeromonas media WS	1208104	UP000006592	Aeromonas media WS	1208104	4155	62	A0A023RKS9	Two-component response transcriptional regulator	https://www.uniprot.org/uniprot/	https://www.uniprot.org/uniprot/A0A023RKS9	https://www.uniprot.org/uniprot/A0A023RKS9
Aeromonas media WS	1208104	UP000006592	Aeromonas media WS	1208104	4155	62	A0A023RHD2	Two-component response-regulatory protein YehT	https://www.uniprot.org/uniprot/	https://www.uniprot.org/uniprot/A0A023RHD2	https://www.uniprot.org/uniprot/A0A023RHD2
Aeromonas media WS	1208104	UP000006592	Aeromonas media WS	1208104	4155	62	A0A023RNK7	Two-component system blr regulon response regulator	https://www.uniprot.org/uniprot/	https://www.uniprot.org/uniprot/A0A023RNK7	https://www.uniprot.org/uniprot/A0A023RNK7
Aeromonas media WS	1208104	UP000006592	Aeromonas media WS	1208104	4155	62	A0A023RME9	Two-component system chemotaxis response regulator CheV	https://www.uniprot.org/uniprot/	https://www.uniprot.org/uniprot/A0A023RME9	https://www.uniprot.org/uniprot/A0A023RME9
Aeromonas media WS	1208104	UP000006592	Aeromonas media WS	1208104	4155	62	A0A023RK67	Two-component system chemotaxis response regulator CheV	https://www.uniprot.org/uniprot/	https://www.uniprot.org/uniprot/A0A023RK67	https://www.uniprot.org/uniprot/A0A023RK67
Aeromonas media WS	1208104	UP000006592	Aeromonas media WS	1208104	4155	62	A0A023REH6	Two-component system chemotaxis response regulator CheV	https://www.uniprot.org/uniprot/	https://www.uniprot.org/uniprot/A0A023REH6	https://www.uniprot.org/uniprot/A0A023REH6
Aeromonas media WS	1208104	UP000006592	Aeromonas media WS	1208104	4155	62	A0A023RK38	Two-component system flagellar response regulator FlrC	https://www.uniprot.org/uniprot/	https://www.uniprot.org/uniprot/A0A023RK38	https://www.uniprot.org/uniprot/A0A023RK38
Aeromonas media WS	1208104	UP000006592	Aeromonas media WS	1208104	4155	62	A0A023RMR5	Two-component system nitrate/nitrite response regulator NarP	https://www.uniprot.org/uniprot/	https://www.uniprot.org/uniprot/A0A023RMR5	https://www.uniprot.org/uniprot/A0A023RMR5
Aeromonas media WS	1208104	UP000006592	Aeromonas media WS	1208104	4155	62	A0A023RRN0	Two-component system osmolarity response regulator OmpR	https://www.uniprot.org/uniprot/	https://www.uniprot.org/uniprot/A0A023RRN0	https://www.uniprot.org/uniprot/A0A023RRN0
Aeromonas media WS	1208104	UP000006592	Aeromonas media WS	1208104	4155	62	A0A023RNG6	Two-component system potassium response regulator KdpE	https://www.uniprot.org/uniprot/	https://www.uniprot.org/uniprot/A0A023RNG6	https://www.uniprot.org/uniprot/A0A023RNG6
Aeromonas media WS	1208104	UP000006592	Aeromonas media WS	1208104	4155	62	A0A023RJZ3	Two-component system regulatory protein	https://www.uniprot.org/uniprot/	https://www.uniprot.org/uniprot/A0A023RJZ3	https://www.uniprot.org/uniprot/A0A023RJZ3
Aeromonas media WS	1208104	UP000006592	Aeromonas media WS	1208104	4155	62	A0A023RHA6	Two-component system regulatory protein	https://www.uniprot.org/uniprot/	https://www.uniprot.org/uniprot/A0A023RHA6	https://www.uniprot.org/uniprot/A0A023RHA6
Aeromonas media WS	1208104	UP000006592	Aeromonas media WS	1208104	4155	62	A0A023RPM6	Two-component system response regulator	https://www.uniprot.org/uniprot/	https://www.uniprot.org/uniprot/A0A023RPM6	https://www.uniprot.org/uniprot/A0A023RPM6
Aeromonas media WS	1208104	UP000006592	Aeromonas media WS	1208104	4155	62	A0A023RH06	Two-component system response regulator	https://www.uniprot.org/uniprot/	https://www.uniprot.org/uniprot/A0A023RH06	https://www.uniprot.org/uniprot/A0A023RH06
Aeromonas media WS	1208104	UP000006592	Aeromonas media WS	1208104	4155	62	A0A023RSN8	Two-component system response regulator	https://www.uniprot.org/uniprot/	https://www.uniprot.org/uniprot/A0A023RSN8	https://www.uniprot.org/uniprot/A0A023RSN8
Aeromonas media WS	1208104	UP000006592	Aeromonas media WS	1208104	4155	62	A0A023RQZ5	Two-component system response regulator	https://www.uniprot.org/uniprot/	https://www.uniprot.org/uniprot/A0A023RQZ5	https://www.uniprot.org/uniprot/A0A023RQZ5
Aeromonas media WS	1208104	UP000006592	Aeromonas media WS	1208104	4155	62	A0A023RJY5	Two-component system response regulator	https://www.uniprot.org/uniprot/	https://www.uniprot.org/uniprot/A0A023RJY5	https://www.uniprot.org/uniprot/A0A023RJY5
Aeromonas media WS	1208104	UP000006592	Aeromonas media WS	1208104	4155	62	A0A023RGH3	Two-component system response regulator	https://www.uniprot.org/uniprot/	https://www.uniprot.org/uniprot/A0A023RGH3	https://www.uniprot.org/uniprot/A0A023RGH3
Aeromonas media WS	1208104	UP000006592	Aeromonas media WS	1208104	4155	62	A0A023RH81	Two-component system response regulator	https://www.uniprot.org/uniprot/	https://www.uniprot.org/uniprot/A0A023RH81	https://www.uniprot.org/uniprot/A0A023RH81
Aeromonas media WS	1208104	UP000006592	Aeromonas media WS	1208104	4155	62	A0A023RQ98	Two-component system response regulator CpxR	https://www.uniprot.org/uniprot/	https://www.uniprot.org/uniprot/A0A023RQ98	https://www.uniprot.org/uniprot/A0A023RQ98
Aeromonas media WS	1208104	UP000006592	Aeromonas media WS	1208104	4155	62	A0A023RN58	Two-component system response regulator LuxO	https://www.uniprot.org/uniprot/	https://www.uniprot.org/uniprot/A0A023RN58	https://www.uniprot.org/uniprot/A0A023RN58
Aeromonas media WS	1208104	UP000006592	Aeromonas media WS	1208104	4155	62	A0A023RNC2	Two-component system response regulator, LuxR family	https://www.uniprot.org/uniprot/	https://www.uniprot.org/uniprot/A0A023RNC2	https://www.uniprot.org/uniprot/A0A023RNC2
Aeromonas media WS	1208104	UP000006592	Aeromonas media WS	1208104	4155	62	A0A023RJH8	Two-component system responsse regulator PhoP	https://www.uniprot.org/uniprot/	https://www.uniprot.org/uniprot/A0A023RJH8	https://www.uniprot.org/uniprot/A0A023RJH8
Aeromonas media WS	1208104	UP000006592	Aeromonas media WS	1208104	4155	62	A0A023RLM3	UvrY, sirA	https://www.uniprot.org/uniprot/	https://www.uniprot.org/uniprot/A0A023RLM3	https://www.uniprot.org/uniprot/A0A023RLM3
Aeromonas media WS	1208104	UP000006592	Aeromonas media WS	1208104	4155	62	A0A023RKJ0	Enoyl-CoA hydratase	https://www.uniprot.org/uniprot/	https://www.uniprot.org/uniprot/A0A023RKJ0	https://www.uniprot.org/uniprot/A0A023RKJ0
Aeromonas media WS	1208104	UP000006592	Aeromonas media WS	1208104	4155	62	A0A023RNV5	Histidine kinase	https://www.uniprot.org/uniprot/	https://www.uniprot.org/uniprot/A0A023RNV5	https://www.uniprot.org/uniprot/A0A023RNV5
Aeromonas media WS	1208104	UP000006592	Aeromonas media WS	1208104	4155	62	A0A023RKY8	Histidine kinase	https://www.uniprot.org/uniprot/	https://www.uniprot.org/uniprot/A0A023RKY8	https://www.uniprot.org/uniprot/A0A023RKY8
Aeromonas media WS	1208104	UP000006592	Aeromonas media WS	1208104	4155	62	A0A023RS11	Histidine kinase	https://www.uniprot.org/uniprot/	https://www.uniprot.org/uniprot/A0A023RS11	https://www.uniprot.org/uniprot/A0A023RS11
Aeromonas media WS	1208104	UP000006592	Aeromonas media WS	1208104	4155	62	A0A023RHB9	Sensor protein QseC	https://www.uniprot.org/uniprot/	https://www.uniprot.org/uniprot/A0A023RHB9	https://www.uniprot.org/uniprot/A0A023RHB9
Aeromonas media WS	1208104	UP000006592	Aeromonas media WS	1208104	4155	62	A0A023RDQ3	LysR family transcriptional regulator	https://www.uniprot.org/uniprot/	https://www.uniprot.org/uniprot/A0A023RDQ3	https://www.uniprot.org/uniprot/A0A023RDQ3
Aeromonas media WS	1208104	UP000006592	Aeromonas media WS	1208104	4155	62	A0A023RHH1	D-ribose transporter subunit RbsB	https://www.uniprot.org/uniprot/	https://www.uniprot.org/uniprot/A0A023RHH1	https://www.uniprot.org/uniprot/A0A023RHH1
Aeromonas media WS	1208104	UP000006592	Aeromonas media WS	1208104	4155	62	A0A023RMY9	Histidine kinase	https://www.uniprot.org/uniprot/	https://www.uniprot.org/uniprot/A0A023RMY9	https://www.uniprot.org/uniprot/A0A023RMY9
Aeromonas media WS	1208104	UP000006592	Aeromonas media WS	1208104	4155	62	A0A023RMC4	Phosphate regulon sensor protein PhoR	https://www.uniprot.org/uniprot/	https://www.uniprot.org/uniprot/A0A023RMC4	https://www.uniprot.org/uniprot/A0A023RMC4
Aeromonas media WS	1208104	UP000006592	Aeromonas media WS	1208104	4155	62	A0A023RDF7	Regulatory protein, LysR:LysR, substrate-binding	https://www.uniprot.org/uniprot/	https://www.uniprot.org/uniprot/A0A023RDF7	https://www.uniprot.org/uniprot/A0A023RDF7
Aeromonas media WS	1208104	UP000006592	Aeromonas media WS	1208104	4155	62	A0A023RF62	TetR family transcriptional regulator	https://www.uniprot.org/uniprot/	https://www.uniprot.org/uniprot/A0A023RF62	https://www.uniprot.org/uniprot/A0A023RF62
Aeromonas veronii B565	998088	UP000281725	Aeromonas veronii (Strain: MS 17-88)	654	4387	60	A0A2S3XNR3	Acyl-homoserine-lactone synthase (EC 2.3.1.184) (Autoinducer synthesis protein)	https://www.uniprot.org/uniprot/	https://www.uniprot.org/uniprot/A0A2S3XNR3	https://www.uniprot.org/uniprot/A0A2S3XNR3
Aeromonas veronii B565	998088	UP000281725	Aeromonas veronii (Strain: MS 17-88)	654	4387	60	A0A3A9IS40	Aerobic respiration control sensor protein (EC 2.7.13.3)	https://www.uniprot.org/uniprot/	https://www.uniprot.org/uniprot/A0A3A9IS40	https://www.uniprot.org/uniprot/A0A3A9IS40
Aeromonas veronii B565	998088	UP000281725	Aeromonas veronii (Strain: MS 17-88)	654	4387	60	A0A0T6QZS5	DNA-binding response regulator (LuxR family two component transcriptional regulator) (Two component transcriptional regulator, LuxR family) (Two-component system response regulator UvrY) (UvrY/SirA/GacA family response regulator transcription factor)	https://www.uniprot.org/uniprot/	https://www.uniprot.org/uniprot/A0A0T6QZS5	https://www.uniprot.org/uniprot/A0A0T6QZS5
Aeromonas veronii B565	998088	UP000281725	Aeromonas veronii (Strain: MS 17-88)	654	4387	60	A0A1N6T0X2	DNA-binding response regulator (Response regulator transcription factor) (Two component transcriptional regulator, LuxR family)	https://www.uniprot.org/uniprot/	https://www.uniprot.org/uniprot/A0A1N6T0X2	https://www.uniprot.org/uniprot/A0A1N6T0X2
Aeromonas veronii B565	998088	UP000281725	Aeromonas veronii (Strain: MS 17-88)	654	4387	60	A0A3A9I906	DNA-binding transcriptional regulator NtrC (Nitrogen regulation protein NR(I))	https://www.uniprot.org/uniprot/	https://www.uniprot.org/uniprot/A0A3A9I906	https://www.uniprot.org/uniprot/A0A3A9I906
Aeromonas veronii B565	998088	UP000281725	Aeromonas veronii (Strain: MS 17-88)	654	4387	60	A0A0T6SCS0	Helix-turn-helix transcriptional regulator (Regulatory LuxR family protein)	https://www.uniprot.org/uniprot/	https://www.uniprot.org/uniprot/A0A0T6SCS0	https://www.uniprot.org/uniprot/A0A0T6SCS0
Aeromonas veronii B565	998088	UP000281725	Aeromonas veronii (Strain: MS 17-88)	654	4387	60	A0A3A9ILU9	Histidine kinase (EC 2.7.13.3)	https://www.uniprot.org/uniprot/	https://www.uniprot.org/uniprot/A0A3A9ILU9	https://www.uniprot.org/uniprot/A0A3A9ILU9
Aeromonas veronii B565	998088	UP000281725	Aeromonas veronii (Strain: MS 17-88)	654	4387	60	A0A3A9ISD9	Histidine kinase (EC 2.7.13.3)	https://www.uniprot.org/uniprot/	https://www.uniprot.org/uniprot/A0A3A9ISD9	https://www.uniprot.org/uniprot/A0A3A9ISD9
Aeromonas veronii B565	998088	UP000281725	Aeromonas veronii (Strain: MS 17-88)	654	4387	60	A0A3A9IM69	Histidine kinase (EC 2.7.13.3)	https://www.uniprot.org/uniprot/	https://www.uniprot.org/uniprot/A0A3A9IM69	https://www.uniprot.org/uniprot/A0A3A9IM69
Aeromonas veronii B565	998088	UP000281725	Aeromonas veronii (Strain: MS 17-88)	654	4387	60	A0A3A9IMC5	Histidine kinase (EC 2.7.13.3)	https://www.uniprot.org/uniprot/	https://www.uniprot.org/uniprot/A0A3A9IMC5	https://www.uniprot.org/uniprot/A0A3A9IMC5
Aeromonas veronii B565	998088	UP000281725	Aeromonas veronii (Strain: MS 17-88)	654	4387	60	A0A3A9IDK8	Histidine kinase (EC 2.7.13.3)	https://www.uniprot.org/uniprot/	https://www.uniprot.org/uniprot/A0A3A9IDK8	https://www.uniprot.org/uniprot/A0A3A9IDK8
Aeromonas veronii B565	998088	UP000281725	Aeromonas veronii (Strain: MS 17-88)	654	4387	60	A0A3A9IWW4	Histidine kinase (EC 2.7.13.3)	https://www.uniprot.org/uniprot/	https://www.uniprot.org/uniprot/A0A3A9IWW4	https://www.uniprot.org/uniprot/A0A3A9IWW4
Aeromonas veronii B565	998088	UP000281725	Aeromonas veronii (Strain: MS 17-88)	654	4387	60	A0A3A9IYP7	Histidine kinase (EC 2.7.13.3)	https://www.uniprot.org/uniprot/	https://www.uniprot.org/uniprot/A0A3A9IYP7	https://www.uniprot.org/uniprot/A0A3A9IYP7
Aeromonas veronii B565	998088	UP000281725	Aeromonas veronii (Strain: MS 17-88)	654	4387	60	A0A3A9IXN1	Histidine kinase (EC 2.7.13.3)	https://www.uniprot.org/uniprot/	https://www.uniprot.org/uniprot/A0A3A9IXN1	https://www.uniprot.org/uniprot/A0A3A9IXN1
Aeromonas veronii B565	998088	UP000281725	Aeromonas veronii (Strain: MS 17-88)	654	4387	60	A0A3A9IYA8	Histidine kinase (EC 2.7.13.3)	https://www.uniprot.org/uniprot/	https://www.uniprot.org/uniprot/A0A3A9IYA8	https://www.uniprot.org/uniprot/A0A3A9IYA8
Aeromonas veronii B565	998088	UP000281725	Aeromonas veronii (Strain: MS 17-88)	654	4387	60	A0A3A9IAC0	Hpt domain-containing protein	https://www.uniprot.org/uniprot/	https://www.uniprot.org/uniprot/A0A3A9IAC0	https://www.uniprot.org/uniprot/A0A3A9IAC0
Aeromonas veronii B565	998088	UP000281725	Aeromonas veronii (Strain: MS 17-88)	654	4387	60	A0A3A9IJ62	LuxR family transcriptional regulator	https://www.uniprot.org/uniprot/	https://www.uniprot.org/uniprot/A0A3A9IJ62	https://www.uniprot.org/uniprot/A0A3A9IJ62
Aeromonas veronii B565	998088	UP000281725	Aeromonas veronii (Strain: MS 17-88)	654	4387	60	A0A3A9IFB8	LuxR family transcriptional regulator	https://www.uniprot.org/uniprot/	https://www.uniprot.org/uniprot/A0A3A9IFB8	https://www.uniprot.org/uniprot/A0A3A9IFB8
Aeromonas veronii B565	998088	UP000281725	Aeromonas veronii (Strain: MS 17-88)	654	4387	60	A0A3A9IKG5	LuxR family transcriptional regulator	https://www.uniprot.org/uniprot/	https://www.uniprot.org/uniprot/A0A3A9IKG5	https://www.uniprot.org/uniprot/A0A3A9IKG5
Aeromonas veronii B565	998088	UP000281725	Aeromonas veronii (Strain: MS 17-88)	654	4387	60	A0A3A9I0Z7	LuxR family transcriptional regulator	https://www.uniprot.org/uniprot/	https://www.uniprot.org/uniprot/A0A3A9I0Z7	https://www.uniprot.org/uniprot/A0A3A9I0Z7
Aeromonas veronii B565	998088	UP000281725	Aeromonas veronii (Strain: MS 17-88)	654	4387	60	A0A3A9IBN2	LuxR family transcriptional regulator	https://www.uniprot.org/uniprot/	https://www.uniprot.org/uniprot/A0A3A9IBN2	https://www.uniprot.org/uniprot/A0A3A9IBN2
Aeromonas veronii B565	998088	UP000281725	Aeromonas veronii (Strain: MS 17-88)	654	4387	60	A0A3A9I0E1	LuxR family transcriptional regulator	https://www.uniprot.org/uniprot/	https://www.uniprot.org/uniprot/A0A3A9I0E1	https://www.uniprot.org/uniprot/A0A3A9I0E1
Aeromonas veronii B565	998088	UP000281725	Aeromonas veronii (Strain: MS 17-88)	654	4387	60	A0A3A9IDT0	LuxR family transcriptional regulator	https://www.uniprot.org/uniprot/	https://www.uniprot.org/uniprot/A0A3A9IDT0	https://www.uniprot.org/uniprot/A0A3A9IDT0
Aeromonas veronii B565	998088	UP000281725	Aeromonas veronii (Strain: MS 17-88)	654	4387	60	A0A3A9I3K7	LuxR family transcriptional regulator	https://www.uniprot.org/uniprot/	https://www.uniprot.org/uniprot/A0A3A9I3K7	https://www.uniprot.org/uniprot/A0A3A9I3K7
Aeromonas veronii B565	998088	UP000281725	Aeromonas veronii (Strain: MS 17-88)	654	4387	60	A0A3A9ISE5	LuxR family transcriptional regulator	https://www.uniprot.org/uniprot/	https://www.uniprot.org/uniprot/A0A3A9ISE5	https://www.uniprot.org/uniprot/A0A3A9ISE5
Aeromonas veronii B565	998088	UP000281725	Aeromonas veronii (Strain: MS 17-88)	654	4387	60	A0A0T6SGS8	Sensor protein (EC 2.7.13.3)	https://www.uniprot.org/uniprot/	https://www.uniprot.org/uniprot/A0A0T6SGS8	https://www.uniprot.org/uniprot/A0A0T6SGS8
Aeromonas veronii B565	998088	UP000281725	Aeromonas veronii (Strain: MS 17-88)	654	4387	60	A0A142E8L4	S-ribosylhomocysteine lyase (EC 4.4.1.21) (AI-2 synthesis protein) (Autoinducer-2 production protein LuxS)	https://www.uniprot.org/uniprot/	https://www.uniprot.org/uniprot/A0A142E8L4	https://www.uniprot.org/uniprot/A0A142E8L4
Aeromonas veronii B565	998088	UP000281725	Aeromonas veronii (Strain: MS 17-88)	654	4387	60	A0A3A9JB28	Transcriptional regulator UhpA	https://www.uniprot.org/uniprot/	https://www.uniprot.org/uniprot/A0A3A9JB28	https://www.uniprot.org/uniprot/A0A3A9JB28
Aeromonas veronii B565	998088	UP000281725	Aeromonas veronii (Strain: MS 17-88)	654	4387	60	A0A1Q8F3K5	Transcriptional regulatory protein	https://www.uniprot.org/uniprot/	https://www.uniprot.org/uniprot/A0A1Q8F3K5	https://www.uniprot.org/uniprot/A0A1Q8F3K5
Aeromonas veronii B565	998088	UP000281725	Aeromonas veronii (Strain: MS 17-88)	654	4387	60	A0A3A9INI8	Tryptophanase (EC 4.1.99.1) (L-tryptophan indole-lyase) (TNase)	https://www.uniprot.org/uniprot/	https://www.uniprot.org/uniprot/A0A3A9INI8	https://www.uniprot.org/uniprot/A0A3A9INI8
Aeromonas veronii B565	998088	UP000281725	Aeromonas veronii (Strain: MS 17-88)	654	4387	60	A0A0T6MHT0	Two-component system aerobic respiration control protein ArcA,OmpR family	https://www.uniprot.org/uniprot/	https://www.uniprot.org/uniprot/A0A0T6MHT0	https://www.uniprot.org/uniprot/A0A0T6MHT0
Aeromonas veronii B565	998088	UP000281725	Aeromonas veronii (Strain: MS 17-88)	654	4387	60	A0A142E6B8	Two-component system chemotaxis response regulator CheV	https://www.uniprot.org/uniprot/	https://www.uniprot.org/uniprot/A0A142E6B8	https://www.uniprot.org/uniprot/A0A142E6B8
Aeromonas veronii B565	998088	UP000281725	Aeromonas veronii (Strain: MS 17-88)	654	4387	60	A0A0T6NGM3	Two-component system chemotaxis response regulator CheV	https://www.uniprot.org/uniprot/	https://www.uniprot.org/uniprot/A0A0T6NGM3	https://www.uniprot.org/uniprot/A0A0T6NGM3
Aeromonas veronii B565	998088	UP000281725	Aeromonas veronii (Strain: MS 17-88)	654	4387	60	A0A0T6SQZ4	Two-component system chemotaxis response regulator CheV	https://www.uniprot.org/uniprot/	https://www.uniprot.org/uniprot/A0A0T6SQZ4	https://www.uniprot.org/uniprot/A0A0T6SQZ4
Aeromonas veronii B565	998088	UP000281725	Aeromonas veronii (Strain: MS 17-88)	654	4387	60	A0A0T6R7C3	Two-component system chemotaxis response regulator CheY	https://www.uniprot.org/uniprot/	https://www.uniprot.org/uniprot/A0A0T6R7C3	https://www.uniprot.org/uniprot/A0A0T6R7C3
Aeromonas veronii B565	998088	UP000281725	Aeromonas veronii (Strain: MS 17-88)	654	4387	60	A0A0T6QS90	Two-component system OmpR family response regulator, OmpR family	https://www.uniprot.org/uniprot/	https://www.uniprot.org/uniprot/A0A0T6QS90	https://www.uniprot.org/uniprot/A0A0T6QS90
Aeromonas veronii B565	998088	UP000281725	Aeromonas veronii (Strain: MS 17-88)	654	4387	60	A0A0T6SDJ3	Two-component system phosphate regulon response regulator OmpR, OmpR family	https://www.uniprot.org/uniprot/	https://www.uniprot.org/uniprot/A0A0T6SDJ3	https://www.uniprot.org/uniprot/A0A0T6SDJ3
Aeromonas veronii B565	998088	UP000281725	Aeromonas veronii (Strain: MS 17-88)	654	4387	60	A0A0T6P7V6	Two-component system response regulator CpxR,OmpR family	https://www.uniprot.org/uniprot/	https://www.uniprot.org/uniprot/A0A0T6P7V6	https://www.uniprot.org/uniprot/A0A0T6P7V6
Aeromonas veronii B565	998088	UP000281725	Aeromonas veronii (Strain: MS 17-88)	654	4387	60	A0A3A9I5S2	Two-component system response regulator CreB	https://www.uniprot.org/uniprot/	https://www.uniprot.org/uniprot/A0A3A9I5S2	https://www.uniprot.org/uniprot/A0A3A9I5S2
Aeromonas veronii B565	998088	UP000281725	Aeromonas veronii (Strain: MS 17-88)	654	4387	60	A0A0T6MHV6	Two-component system response regulator GlrR	https://www.uniprot.org/uniprot/	https://www.uniprot.org/uniprot/A0A0T6MHV6	https://www.uniprot.org/uniprot/A0A0T6MHV6
Aeromonas veronii B565	998088	UP000281725	Aeromonas veronii (Strain: MS 17-88)	654	4387	60	A0A3A9IFK1	Two-component system response regulator NarL	https://www.uniprot.org/uniprot/	https://www.uniprot.org/uniprot/A0A3A9IFK1	https://www.uniprot.org/uniprot/A0A3A9IFK1
Aeromonas veronii B565	998088	UP000281725	Aeromonas veronii (Strain: MS 17-88)	654	4387	60	A0A3A9IZJ2	Two-component system response regulator RstA	https://www.uniprot.org/uniprot/	https://www.uniprot.org/uniprot/A0A3A9IZJ2	https://www.uniprot.org/uniprot/A0A3A9IZJ2
Aeromonas veronii B565	998088	UP000281725	Aeromonas veronii (Strain: MS 17-88)	654	4387	60	A0A3A9IU98	Two-component system response regulator YehT	https://www.uniprot.org/uniprot/	https://www.uniprot.org/uniprot/A0A3A9IU98	https://www.uniprot.org/uniprot/A0A3A9IU98
Aeromonas veronii B565	998088	UP000281725	Aeromonas veronii (Strain: MS 17-88)	654	4387	60	A0A1N7BYP5	Two-component system TorR, OmpR family	https://www.uniprot.org/uniprot/	https://www.uniprot.org/uniprot/A0A1N7BYP5	https://www.uniprot.org/uniprot/A0A1N7BYP5
Aeromonas veronii B565	998088	UP000281725	Aeromonas veronii	654	4387	60	A0A3A9IYP1	3-oxoacyl-[acyl-carrier-protein] synthase 3	https://www.uniprot.org/uniprot/	https://www.uniprot.org/uniprot/A0A3A9IYP1	https://www.uniprot.org/uniprot/A0A3A9IYP1
Aeromonas veronii B565	998088	UP000281725	Aeromonas veronii	654	4387	60	A0A3A9J939	Enoyl-CoA hydratase	https://www.uniprot.org/uniprot/	https://www.uniprot.org/uniprot/A0A3A9J939	https://www.uniprot.org/uniprot/A0A3A9J939
Aeromonas veronii B565	998088	UP000281725	Aeromonas veronii	654	4387	60	A0A3A9IIE4	Histidine kinase	https://www.uniprot.org/uniprot/	https://www.uniprot.org/uniprot/A0A3A9IIE4	https://www.uniprot.org/uniprot/A0A3A9IIE4
Aeromonas veronii B565	998088	UP000281725	Aeromonas veronii	654	4387	60	A0A3A9I6P5	Histidine kinase	https://www.uniprot.org/uniprot/	https://www.uniprot.org/uniprot/A0A3A9I6P5	https://www.uniprot.org/uniprot/A0A3A9I6P5
Aeromonas veronii B565	998088	UP000281725	Aeromonas veronii	654	4387	60	A0A3A9IT03	Histidine kinase	https://www.uniprot.org/uniprot/	https://www.uniprot.org/uniprot/A0A3A9IT03	https://www.uniprot.org/uniprot/A0A3A9IT03
Aeromonas veronii B565	998088	UP000281725	Aeromonas veronii	654	4387	60	A0A3A9IN44	Histidine kinase	https://www.uniprot.org/uniprot/	https://www.uniprot.org/uniprot/A0A3A9IN44	https://www.uniprot.org/uniprot/A0A3A9IN44
Aeromonas veronii B565	998088	UP000281725	Aeromonas veronii	654	4387	60	A0A3A9IXY4	Sensor protein QseC	https://www.uniprot.org/uniprot/	https://www.uniprot.org/uniprot/A0A3A9IXY4	https://www.uniprot.org/uniprot/A0A3A9IXY4
Aeromonas veronii B565	998088	UP000281725	Aeromonas veronii	654	4387	60	A0A3A9IKS7	LysR family transcriptional regulator	https://www.uniprot.org/uniprot/	https://www.uniprot.org/uniprot/A0A3A9IKS7	https://www.uniprot.org/uniprot/A0A3A9IKS7
Aeromonas veronii B565	998088	UP000281725	Aeromonas veronii	654	4387	60	A0A0T6R2N5	Sigma-54-dependent Fis family transcriptional regulator	https://www.uniprot.org/uniprot/	https://www.uniprot.org/uniprot/A0A0T6R2N5	https://www.uniprot.org/uniprot/A0A0T6R2N5
Aeromonas veronii B565	998088	UP000281725	Aeromonas veronii	654	4387	60	A0A1N6ZE56	DNA-binding transcriptional regulator, LysR family	https://www.uniprot.org/uniprot/	https://www.uniprot.org/uniprot/A0A1N6ZE56	https://www.uniprot.org/uniprot/A0A1N6ZE56
Aeromonas veronii B565	998088	UP000281725	Aeromonas veronii	654	4387	60	A0A0T6R1X6	D-ribose ABC transporter substrate-binding protein RbsB	https://www.uniprot.org/uniprot/	https://www.uniprot.org/uniprot/A0A0T6R1X6	https://www.uniprot.org/uniprot/A0A0T6R1X6
Aeromonas veronii B565	998088	UP000281725	Aeromonas veronii	654	4387	60	A0A3A9IFK4	LysR family transcriptional regulator	https://www.uniprot.org/uniprot/	https://www.uniprot.org/uniprot/A0A3A9IFK4	https://www.uniprot.org/uniprot/A0A3A9IFK4
Aeromonas veronii B565	998088	UP000281725	Aeromonas veronii	654	4387	60	A0A3A9IFH7	Phosphate regulon sensor protein PhoR	https://www.uniprot.org/uniprot/	https://www.uniprot.org/uniprot/A0A3A9IFH7	https://www.uniprot.org/uniprot/A0A3A9IFH7
Aeromonas veronii B565	998088	UP000281725	Aeromonas veronii	654	4387	60	A0A3A9IXL1	Sensor protein QseC	https://www.uniprot.org/uniprot/	https://www.uniprot.org/uniprot/A0A3A9IXL1	https://www.uniprot.org/uniprot/A0A3A9IXL1
Aeromonas veronii B565	998088	UP000281725	Aeromonas veronii	654	4387	60	A0A3A9ISW7	Signal transduction histidine-protein kinase/phosphatase UhpB	https://www.uniprot.org/uniprot/	https://www.uniprot.org/uniprot/A0A3A9ISW7	https://www.uniprot.org/uniprot/A0A3A9ISW7
Aeromonas veronii B565	998088	UP000281725	Aeromonas veronii	654	4387	60	A0A1Q8F7N8	TetR family transcriptional regulator	https://www.uniprot.org/uniprot/	https://www.uniprot.org/uniprot/A0A1Q8F7N8	https://www.uniprot.org/uniprot/A0A1Q8F7N8
Afipia birgiae 34632	1197906	UP000001095	Afipia clevelandensis ATCC 49720	883079	4205	22	K8PKB4	DNA-binding transcriptional regulator NtrC (Nitrogen regulation protein NR(I))	https://www.uniprot.org/uniprot/	https://www.uniprot.org/uniprot/K8PKB4	https://www.uniprot.org/uniprot/K8PKB4
Afipia birgiae 34632	1197906	UP000001095	Afipia clevelandensis ATCC 49720	883079	4205	22	K8PLL9	Histidine kinase (EC 2.7.13.3)	https://www.uniprot.org/uniprot/	https://www.uniprot.org/uniprot/K8PLL9	https://www.uniprot.org/uniprot/K8PLL9
Afipia birgiae 34632	1197906	UP000001095	Afipia clevelandensis ATCC 49720	883079	4205	22	K8PJN2	HTH luxR-type domain-containing protein	https://www.uniprot.org/uniprot/	https://www.uniprot.org/uniprot/K8PJN2	https://www.uniprot.org/uniprot/K8PJN2
Afipia birgiae 34632	1197906	UP000001095	Afipia clevelandensis ATCC 49720	883079	4205	22	K8P8S6	HTH luxR-type domain-containing protein	https://www.uniprot.org/uniprot/	https://www.uniprot.org/uniprot/K8P8S6	https://www.uniprot.org/uniprot/K8P8S6
Afipia birgiae 34632	1197906	UP000001095	Afipia clevelandensis ATCC 49720	883079	4205	22	K8PNM3	Nitrogen assimilation regulatory protein ntrX	https://www.uniprot.org/uniprot/	https://www.uniprot.org/uniprot/K8PNM3	https://www.uniprot.org/uniprot/K8PNM3
Afipia birgiae 34632	1197906	UP000001095	Afipia clevelandensis ATCC 49720	883079	4205	22	K8NS64	Uncharacterized protein	https://www.uniprot.org/uniprot/	https://www.uniprot.org/uniprot/K8NS64	https://www.uniprot.org/uniprot/K8NS64
Afipia birgiae 34632	1197906	UP000001095	Afipia clevelandensis ATCC 49720	883079	4205	22	K8NY23	Uncharacterized protein	https://www.uniprot.org/uniprot/	https://www.uniprot.org/uniprot/K8NY23	https://www.uniprot.org/uniprot/K8NY23
Afipia birgiae 34632	1197906	UP000001095	Afipia clevelandensis ATCC 49720	883079	4205	22	K8NSR2	Uncharacterized protein	https://www.uniprot.org/uniprot/	https://www.uniprot.org/uniprot/K8NSR2	https://www.uniprot.org/uniprot/K8NSR2
Afipia birgiae 34632	1197906	UP000001095	Afipia clevelandensis ATCC 49720	883079	4205	22	K8NRT2	Uncharacterized protein	https://www.uniprot.org/uniprot/	https://www.uniprot.org/uniprot/K8NRT2	https://www.uniprot.org/uniprot/K8NRT2
Afipia birgiae 34632	1197906	UP000001095	Afipia clevelandensis ATCC 49720	883079	4205	22	K8NUI1	Uncharacterized protein	https://www.uniprot.org/uniprot/	https://www.uniprot.org/uniprot/K8NUI1	https://www.uniprot.org/uniprot/K8NUI1
Afipia birgiae 34632	1197906	UP000001095	Afipia clevelandensis ATCC 49720	883079	4205	22	K8PA51	Uncharacterized protein	https://www.uniprot.org/uniprot/	https://www.uniprot.org/uniprot/K8PA51	https://www.uniprot.org/uniprot/K8PA51
Afipia birgiae 34632	1197906	UP000001095	Afipia clevelandensis ATCC 49720	883079	4205	22	K8PM18	HTH lysR-type domain-containing protein	https://www.uniprot.org/uniprot/	https://www.uniprot.org/uniprot/K8PM18	https://www.uniprot.org/uniprot/K8PM18
Afipia birgiae 34632	1197906	UP000001095	Afipia clevelandensis ATCC 49720	883079	4205	22	K8NS82	Histidine kinase	https://www.uniprot.org/uniprot/	https://www.uniprot.org/uniprot/K8NS82	https://www.uniprot.org/uniprot/K8NS82
Afipia birgiae 34632	1197906	UP000001095	Afipia clevelandensis ATCC 49720	883079	4205	22	K8P889	Histidine kinase	https://www.uniprot.org/uniprot/	https://www.uniprot.org/uniprot/K8P889	https://www.uniprot.org/uniprot/K8P889
Afipia birgiae 34632	1197906	UP000001095	Afipia clevelandensis ATCC 49720	883079	4205	22	K8P533	HTH lysR-type domain-containing protein	https://www.uniprot.org/uniprot/	https://www.uniprot.org/uniprot/K8P533	https://www.uniprot.org/uniprot/K8P533
Afipia birgiae 34632	1197906	UP000001095	Afipia clevelandensis ATCC 49720	883079	4205	22	K8P7W3	Acyl-CoA dehydrogenase	https://www.uniprot.org/uniprot/	https://www.uniprot.org/uniprot/K8P7W3	https://www.uniprot.org/uniprot/K8P7W3
Afipia birgiae 34632	1197906	UP000001095	Afipia clevelandensis ATCC 49720	883079	4205	22	K8P7X1	Enoyl-CoA hydratase	https://www.uniprot.org/uniprot/	https://www.uniprot.org/uniprot/K8P7X1	https://www.uniprot.org/uniprot/K8P7X1
Afipia birgiae 34632	1197906	UP000001095	Afipia clevelandensis ATCC 49720	883079	4205	22	K8PJG3	Enoyl-CoA hydratase	https://www.uniprot.org/uniprot/	https://www.uniprot.org/uniprot/K8PJG3	https://www.uniprot.org/uniprot/K8PJG3
Afipia birgiae 34632	1197906	UP000001095	Afipia clevelandensis ATCC 49720	883079	4205	22	K8PND0	Enoyl-CoA hydratase	https://www.uniprot.org/uniprot/	https://www.uniprot.org/uniprot/K8PND0	https://www.uniprot.org/uniprot/K8PND0
Afipia birgiae 34632	1197906	UP000001095	Afipia clevelandensis ATCC 49720	883079	4205	22	K8P7V7	Enoyl-CoA hydratase	https://www.uniprot.org/uniprot/	https://www.uniprot.org/uniprot/K8P7V7	https://www.uniprot.org/uniprot/K8P7V7
Afipia birgiae 34632	1197906	UP000001095	Afipia clevelandensis ATCC 49720	883079	4205	22	K8NXZ6	Enoyl-CoA hydratase	https://www.uniprot.org/uniprot/	https://www.uniprot.org/uniprot/K8NXZ6	https://www.uniprot.org/uniprot/K8NXZ6
Afipia birgiae 34632	1197906	UP000001095	Afipia clevelandensis ATCC 49720	883079	4205	22	K8PPT4	OmpR/PhoB-type	https://www.uniprot.org/uniprot/	https://www.uniprot.org/uniprot/K8PPT4	https://www.uniprot.org/uniprot/K8PPT4
Aggregatibacter aphrophilus NJ8700	634176	UP000253728	Aggregatibacter aphrophilus (Haemophilus aphrophilus) (Strain: NCTC5908)	732	2641	9	A0A336N697	Aerobic respiration control sensor protein ArcB (EC 2.7.13.3)	https://www.uniprot.org/uniprot/	https://www.uniprot.org/uniprot/A0A336N697	https://www.uniprot.org/uniprot/A0A336N697
Aggregatibacter aphrophilus NJ8700	634176	UP000253728	Aggregatibacter aphrophilus (Haemophilus aphrophilus) (Strain: NCTC5908)	732	2641	9	A0A336N6U0	Autoinducer 2-binding protein LsrB	https://www.uniprot.org/uniprot/	https://www.uniprot.org/uniprot/A0A336N6U0	https://www.uniprot.org/uniprot/A0A336N6U0
Aggregatibacter aphrophilus NJ8700	634176	UP000253728	Aggregatibacter aphrophilus (Haemophilus aphrophilus) (Strain: NCTC5908)	732	2641	9	A0A336NEW0	HTH-type transcriptional regulator MalT (ATP-dependent transcriptional activator MalT)	https://www.uniprot.org/uniprot/	https://www.uniprot.org/uniprot/A0A336NEW0	https://www.uniprot.org/uniprot/A0A336NEW0
Aggregatibacter aphrophilus NJ8700	634176	UP000253728	Aggregatibacter aphrophilus (Haemophilus aphrophilus) (Strain: NCTC5908)	732	2641	9	A0A336N7F5	Nitrate/nitrite response regulator protein narL	https://www.uniprot.org/uniprot/	https://www.uniprot.org/uniprot/A0A336N7F5	https://www.uniprot.org/uniprot/A0A336N7F5
Aggregatibacter aphrophilus NJ8700	634176	UP000253728	Aggregatibacter aphrophilus (Haemophilus aphrophilus) (Strain: NCTC5908)	732	2641	9	A0A336N6R5	S-ribosylhomocysteine lyase (EC 4.4.1.21) (AI-2 synthesis protein) (Autoinducer-2 production protein LuxS)	https://www.uniprot.org/uniprot/	https://www.uniprot.org/uniprot/A0A336N6R5	https://www.uniprot.org/uniprot/A0A336N6R5
Aggregatibacter aphrophilus NJ8700	634176	UP000253728	Aggregatibacter aphrophilus (Haemophilus aphrophilus) (Strain: NCTC5908)	732	2641	9	A0A336N3L6	Transport of quorum-sensing signal protein	https://www.uniprot.org/uniprot/	https://www.uniprot.org/uniprot/A0A336N3L6	https://www.uniprot.org/uniprot/A0A336N3L6
Aggregatibacter aphrophilus NJ8700	634176	UP000253728	Aggregatibacter aphrophilus	732	2641	9	A0A336N3V8	3-oxoacyl-[acyl-carrier-protein] synthase 3	https://www.uniprot.org/uniprot/	https://www.uniprot.org/uniprot/A0A336N3V8	https://www.uniprot.org/uniprot/A0A336N3V8
Aggregatibacter aphrophilus NJ8700	634176	UP000253728	Aggregatibacter aphrophilus	732	2641	9	A0A336N727	8-amino-7-oxononanoate synthase	https://www.uniprot.org/uniprot/	https://www.uniprot.org/uniprot/A0A336N727	https://www.uniprot.org/uniprot/A0A336N727
Aggregatibacter aphrophilus NJ8700	634176	UP000253728	Aggregatibacter aphrophilus	732	2641	9	A0A336N4Q1	Sensor protein qseC	https://www.uniprot.org/uniprot/	https://www.uniprot.org/uniprot/A0A336N4Q1	https://www.uniprot.org/uniprot/A0A336N4Q1
Agrobacterium tumefaciens F2	1050720	UP000004380	Agrobacterium tumefaciens F2	1050720	5288	57	F7UH89	Acyl-homoserine-lactone synthase (EC 2.3.1.184) (Autoinducer synthesis protein)	https://www.uniprot.org/uniprot/	https://www.uniprot.org/uniprot/F7UH89	https://www.uniprot.org/uniprot/F7UH89
Agrobacterium tumefaciens F2	1050720	UP000004380	Agrobacterium tumefaciens F2	1050720	5288	57	F7UI11	Acyl-homoserine-lactone synthase (EC 2.3.1.184) (Autoinducer synthesis protein)	https://www.uniprot.org/uniprot/	https://www.uniprot.org/uniprot/F7UI11	https://www.uniprot.org/uniprot/F7UI11
Agrobacterium tumefaciens F2	1050720	UP000004380	Agrobacterium tumefaciens F2	1050720	5288	57	F7UI34	AHL-dependent transcriptional regulator CinR	https://www.uniprot.org/uniprot/	https://www.uniprot.org/uniprot/F7UI34	https://www.uniprot.org/uniprot/F7UI34
Agrobacterium tumefaciens F2	1050720	UP000004380	Agrobacterium tumefaciens F2	1050720	5288	57	F7UFQ2	Autoinducer 2-binding protein LsrB	https://www.uniprot.org/uniprot/	https://www.uniprot.org/uniprot/F7UFQ2	https://www.uniprot.org/uniprot/F7UFQ2
Agrobacterium tumefaciens F2	1050720	UP000004380	Agrobacterium tumefaciens F2	1050720	5288	57	F7U3N8	C4-dicarboxylate transport sensor protein (EC 2.7.13.3)	https://www.uniprot.org/uniprot/	https://www.uniprot.org/uniprot/F7U3N8	https://www.uniprot.org/uniprot/F7U3N8
Agrobacterium tumefaciens F2	1050720	UP000004380	Agrobacterium tumefaciens F2	1050720	5288	57	F7UGC0	C4-dicarboxylate transport sensor protein (EC 2.7.13.3)	https://www.uniprot.org/uniprot/	https://www.uniprot.org/uniprot/F7UGC0	https://www.uniprot.org/uniprot/F7UGC0
Agrobacterium tumefaciens F2	1050720	UP000004380	Agrobacterium tumefaciens F2	1050720	5288	57	F7UA18	DNA-binding transcriptional regulator NtrC (Nitrogen regulation protein NR(I))	https://www.uniprot.org/uniprot/	https://www.uniprot.org/uniprot/F7UA18	https://www.uniprot.org/uniprot/F7UA18
Agrobacterium tumefaciens F2	1050720	UP000004380	Agrobacterium tumefaciens F2	1050720	5288	57	F7UCX6	Histidine kinase (EC 2.7.13.3)	https://www.uniprot.org/uniprot/	https://www.uniprot.org/uniprot/F7UCX6	https://www.uniprot.org/uniprot/F7UCX6
Agrobacterium tumefaciens F2	1050720	UP000004380	Agrobacterium tumefaciens F2	1050720	5288	57	F7UE79	HTH luxR-type domain-containing protein	https://www.uniprot.org/uniprot/	https://www.uniprot.org/uniprot/F7UE79	https://www.uniprot.org/uniprot/F7UE79
Agrobacterium tumefaciens F2	1050720	UP000004380	Agrobacterium tumefaciens F2	1050720	5288	57	F7U5K3	LuxR family transcriptional regulator	https://www.uniprot.org/uniprot/	https://www.uniprot.org/uniprot/F7U5K3	https://www.uniprot.org/uniprot/F7U5K3
Agrobacterium tumefaciens F2	1050720	UP000004380	Agrobacterium tumefaciens F2	1050720	5288	57	F7U7C9	LuxR family transcriptional regulator	https://www.uniprot.org/uniprot/	https://www.uniprot.org/uniprot/F7U7C9	https://www.uniprot.org/uniprot/F7U7C9
Agrobacterium tumefaciens F2	1050720	UP000004380	Agrobacterium tumefaciens F2	1050720	5288	57	F7U324	LuxR family transcriptional regulator	https://www.uniprot.org/uniprot/	https://www.uniprot.org/uniprot/F7U324	https://www.uniprot.org/uniprot/F7U324
Agrobacterium tumefaciens F2	1050720	UP000004380	Agrobacterium tumefaciens F2	1050720	5288	57	F7UC39	LuxR family transcriptional regulator	https://www.uniprot.org/uniprot/	https://www.uniprot.org/uniprot/F7UC39	https://www.uniprot.org/uniprot/F7UC39
Agrobacterium tumefaciens F2	1050720	UP000004380	Agrobacterium tumefaciens F2	1050720	5288	57	F7U5N2	LuxR family transcriptional regulator	https://www.uniprot.org/uniprot/	https://www.uniprot.org/uniprot/F7U5N2	https://www.uniprot.org/uniprot/F7U5N2
Agrobacterium tumefaciens F2	1050720	UP000004380	Agrobacterium tumefaciens F2	1050720	5288	57	F7U4S6	LuxR family transcriptional regulator	https://www.uniprot.org/uniprot/	https://www.uniprot.org/uniprot/F7U4S6	https://www.uniprot.org/uniprot/F7U4S6
Agrobacterium tumefaciens F2	1050720	UP000004380	Agrobacterium tumefaciens F2	1050720	5288	57	F7UG98	LuxR family transcriptional regulator	https://www.uniprot.org/uniprot/	https://www.uniprot.org/uniprot/F7UG98	https://www.uniprot.org/uniprot/F7UG98
Agrobacterium tumefaciens F2	1050720	UP000004380	Agrobacterium tumefaciens F2	1050720	5288	57	F7U4S5	LuxR family transcriptional regulator	https://www.uniprot.org/uniprot/	https://www.uniprot.org/uniprot/F7U4S5	https://www.uniprot.org/uniprot/F7U4S5
Agrobacterium tumefaciens F2	1050720	UP000004380	Agrobacterium tumefaciens F2	1050720	5288	57	F7UHW9	Putative quorum-sensing antiactivator TraM	https://www.uniprot.org/uniprot/	https://www.uniprot.org/uniprot/F7UHW9	https://www.uniprot.org/uniprot/F7UHW9
Agrobacterium tumefaciens F2	1050720	UP000004380	Agrobacterium tumefaciens F2	1050720	5288	57	F7UHX0	Putative transcription activator TraR	https://www.uniprot.org/uniprot/	https://www.uniprot.org/uniprot/F7UHX0	https://www.uniprot.org/uniprot/F7UHX0
Agrobacterium tumefaciens F2	1050720	UP000004380	Agrobacterium tumefaciens F2	1050720	5288	57	F7UHL2	Putative two-component response regulator protein	https://www.uniprot.org/uniprot/	https://www.uniprot.org/uniprot/F7UHL2	https://www.uniprot.org/uniprot/F7UHL2
Agrobacterium tumefaciens F2	1050720	UP000004380	Agrobacterium tumefaciens F2	1050720	5288	57	F7UCV2	Sigma 54 dependent transcriptional activator	https://www.uniprot.org/uniprot/	https://www.uniprot.org/uniprot/F7UCV2	https://www.uniprot.org/uniprot/F7UCV2
Agrobacterium tumefaciens F2	1050720	UP000004380	Agrobacterium tumefaciens F2	1050720	5288	57	F7U8D6	Transcriptional regulator	https://www.uniprot.org/uniprot/	https://www.uniprot.org/uniprot/F7U8D6	https://www.uniprot.org/uniprot/F7U8D6
Agrobacterium tumefaciens F2	1050720	UP000004380	Agrobacterium tumefaciens F2	1050720	5288	57	F7UHC6	Transcriptional regulator	https://www.uniprot.org/uniprot/	https://www.uniprot.org/uniprot/F7UHC6	https://www.uniprot.org/uniprot/F7UHC6
Agrobacterium tumefaciens F2	1050720	UP000004380	Agrobacterium tumefaciens F2	1050720	5288	57	F7UHU4	Transcriptional regulator, luxR family	https://www.uniprot.org/uniprot/	https://www.uniprot.org/uniprot/F7UHU4	https://www.uniprot.org/uniprot/F7UHU4
Agrobacterium tumefaciens F2	1050720	UP000004380	Agrobacterium tumefaciens F2	1050720	5288	57	F7UDQ3	Two component response regulator	https://www.uniprot.org/uniprot/	https://www.uniprot.org/uniprot/F7UDQ3	https://www.uniprot.org/uniprot/F7UDQ3
Agrobacterium tumefaciens F2	1050720	UP000004380	Agrobacterium tumefaciens F2	1050720	5288	57	F7UAY3	Two component response regulator	https://www.uniprot.org/uniprot/	https://www.uniprot.org/uniprot/F7UAY3	https://www.uniprot.org/uniprot/F7UAY3
Agrobacterium tumefaciens F2	1050720	UP000004380	Agrobacterium tumefaciens F2	1050720	5288	57	F7U4N7	Two component response regulator	https://www.uniprot.org/uniprot/	https://www.uniprot.org/uniprot/F7U4N7	https://www.uniprot.org/uniprot/F7U4N7
Agrobacterium tumefaciens F2	1050720	UP000004380	Agrobacterium tumefaciens F2	1050720	5288	57	F7UG16	Two component response regulator	https://www.uniprot.org/uniprot/	https://www.uniprot.org/uniprot/F7UG16	https://www.uniprot.org/uniprot/F7UG16
Agrobacterium tumefaciens F2	1050720	UP000004380	Agrobacterium tumefaciens F2	1050720	5288	57	F7UA16	Two component response regulator	https://www.uniprot.org/uniprot/	https://www.uniprot.org/uniprot/F7UA16	https://www.uniprot.org/uniprot/F7UA16
Agrobacterium tumefaciens F2	1050720	UP000004380	Agrobacterium tumefaciens F2	1050720	5288	57	F7U3N9	Two component response regulator	https://www.uniprot.org/uniprot/	https://www.uniprot.org/uniprot/F7U3N9	https://www.uniprot.org/uniprot/F7U3N9
Agrobacterium tumefaciens F2	1050720	UP000004380	Agrobacterium tumefaciens F2	1050720	5288	57	F7UGC1	Two component response regulator for C4-dicarboxylate transport	https://www.uniprot.org/uniprot/	https://www.uniprot.org/uniprot/F7UGC1	https://www.uniprot.org/uniprot/F7UGC1
Agrobacterium tumefaciens F2	1050720	UP000004380	Agrobacterium tumefaciens F2	1050720	5288	57	F7UE31	Two-component response regulator	https://www.uniprot.org/uniprot/	https://www.uniprot.org/uniprot/F7UE31	https://www.uniprot.org/uniprot/F7UE31
Agrobacterium tumefaciens F2	1050720	UP000004380	Agrobacterium tumefaciens F2	1050720	5288	57	F7UFQ8	Enoyl-CoA hydratase	https://www.uniprot.org/uniprot/	https://www.uniprot.org/uniprot/F7UFQ8	https://www.uniprot.org/uniprot/F7UFQ8
Agrobacterium tumefaciens F2	1050720	UP000004380	Agrobacterium tumefaciens F2	1050720	5288	57	F7UAR6	3-oxoacyl-[acyl-carrier-protein] synthase 3	https://www.uniprot.org/uniprot/	https://www.uniprot.org/uniprot/F7UAR6	https://www.uniprot.org/uniprot/F7UAR6
Agrobacterium tumefaciens F2	1050720	UP000004380	Agrobacterium tumefaciens F2	1050720	5288	57	F7UD01	Acyl-CoA dehydrogenase	https://www.uniprot.org/uniprot/	https://www.uniprot.org/uniprot/F7UD01	https://www.uniprot.org/uniprot/F7UD01
Agrobacterium tumefaciens F2	1050720	UP000004380	Agrobacterium tumefaciens F2	1050720	5288	57	F7UFR5	Acyl-CoA dehydrogenase	https://www.uniprot.org/uniprot/	https://www.uniprot.org/uniprot/F7UFR5	https://www.uniprot.org/uniprot/F7UFR5
Agrobacterium tumefaciens F2	1050720	UP000004380	Agrobacterium tumefaciens F2	1050720	5288	57	F7UHB2	Acyl-CoA dehydrogenase	https://www.uniprot.org/uniprot/	https://www.uniprot.org/uniprot/F7UHB2	https://www.uniprot.org/uniprot/F7UHB2
Agrobacterium tumefaciens F2	1050720	UP000004380	Agrobacterium tumefaciens F2	1050720	5288	57	F7U4B4	Enoyl-CoA hydratase	https://www.uniprot.org/uniprot/	https://www.uniprot.org/uniprot/F7U4B4	https://www.uniprot.org/uniprot/F7U4B4
Agrobacterium tumefaciens F2	1050720	UP000004380	Agrobacterium tumefaciens F2	1050720	5288	57	F7UEI2	Enoyl-CoA hydratase/isomerase	https://www.uniprot.org/uniprot/	https://www.uniprot.org/uniprot/F7UEI2	https://www.uniprot.org/uniprot/F7UEI2
Agrobacterium tumefaciens F2	1050720	UP000004380	Agrobacterium tumefaciens F2	1050720	5288	57	F7U6P2	Histidine kinase	https://www.uniprot.org/uniprot/	https://www.uniprot.org/uniprot/F7U6P2	https://www.uniprot.org/uniprot/F7U6P2
Agrobacterium tumefaciens F2	1050720	UP000004380	Agrobacterium tumefaciens F2	1050720	5288	57	F7U8Q4	Histidine kinase	https://www.uniprot.org/uniprot/	https://www.uniprot.org/uniprot/F7U8Q4	https://www.uniprot.org/uniprot/F7U8Q4
Agrobacterium tumefaciens F2	1050720	UP000004380	Agrobacterium tumefaciens F2	1050720	5288	57	F7UC59	Histidine kinase	https://www.uniprot.org/uniprot/	https://www.uniprot.org/uniprot/F7UC59	https://www.uniprot.org/uniprot/F7UC59
Agrobacterium tumefaciens F2	1050720	UP000004380	Agrobacterium tumefaciens F2	1050720	5288	57	F7UDN4	Histidine kinase	https://www.uniprot.org/uniprot/	https://www.uniprot.org/uniprot/F7UDN4	https://www.uniprot.org/uniprot/F7UDN4
Agrobacterium tumefaciens F2	1050720	UP000004380	Agrobacterium tumefaciens F2	1050720	5288	57	F7U7L1	Histidine kinase	https://www.uniprot.org/uniprot/	https://www.uniprot.org/uniprot/F7U7L1	https://www.uniprot.org/uniprot/F7U7L1
Agrobacterium tumefaciens F2	1050720	UP000004380	Agrobacterium tumefaciens F2	1050720	5288	57	F7UEB2	Two component response regulator	https://www.uniprot.org/uniprot/	https://www.uniprot.org/uniprot/F7UEB2	https://www.uniprot.org/uniprot/F7UEB2
Agrobacterium tumefaciens F2	1050720	UP000004380	Agrobacterium tumefaciens F2	1050720	5288	57	F7U7L7	Two component response regulator	https://www.uniprot.org/uniprot/	https://www.uniprot.org/uniprot/F7U7L7	https://www.uniprot.org/uniprot/F7U7L7
Agrobacterium tumefaciens F2	1050720	UP000004380	Agrobacterium tumefaciens F2	1050720	5288	57	F7UDD4	Two component transcriptional regulator, winged helix family	https://www.uniprot.org/uniprot/	https://www.uniprot.org/uniprot/F7UDD4	https://www.uniprot.org/uniprot/F7UDD4
Agrobacterium tumefaciens F2	1050720	UP000004380	Agrobacterium tumefaciens F2	1050720	5288	57	F7U6I5	Sensor protein QseC	https://www.uniprot.org/uniprot/	https://www.uniprot.org/uniprot/F7U6I5	https://www.uniprot.org/uniprot/F7U6I5
Agrobacterium tumefaciens F2	1050720	UP000004380	Agrobacterium tumefaciens F2	1050720	5288	57	F7UH29	Transcriptional regulator	https://www.uniprot.org/uniprot/	https://www.uniprot.org/uniprot/F7UH29	https://www.uniprot.org/uniprot/F7UH29
Agrobacterium tumefaciens F2	1050720	UP000004380	Agrobacterium tumefaciens F2	1050720	5288	57	F7U5Y0	Sensor protein QseC	https://www.uniprot.org/uniprot/	https://www.uniprot.org/uniprot/F7U5Y0	https://www.uniprot.org/uniprot/F7U5Y0
Agrobacterium tumefaciens F2	1050720	UP000004380	Agrobacterium tumefaciens F2	1050720	5288	57	F7UGQ0	ABC transporter, substrate binding protein (Ribose)	https://www.uniprot.org/uniprot/	https://www.uniprot.org/uniprot/F7UGQ0	https://www.uniprot.org/uniprot/F7UGQ0
Agrobacterium tumefaciens F2	1050720	UP000004380	Agrobacterium tumefaciens F2	1050720	5288	57	F7UEK8	ABC transporter, substrate binding protein (Ribose)	https://www.uniprot.org/uniprot/	https://www.uniprot.org/uniprot/F7UEK8	https://www.uniprot.org/uniprot/F7UEK8
Agrobacterium tumefaciens F2	1050720	UP000004380	Agrobacterium tumefaciens F2	1050720	5288	57	F7U3B6	ABC transporter, substrate binding protein (Ribose)	https://www.uniprot.org/uniprot/	https://www.uniprot.org/uniprot/F7U3B6	https://www.uniprot.org/uniprot/F7U3B6
Agrobacterium tumefaciens F2	1050720	UP000004380	Agrobacterium tumefaciens F2	1050720	5288	57	F7U4R7	Chemotaxis receiver protein	https://www.uniprot.org/uniprot/	https://www.uniprot.org/uniprot/F7U4R7	https://www.uniprot.org/uniprot/F7U4R7
Agrobacterium tumefaciens F2	1050720	UP000004380	Agrobacterium tumefaciens F2	1050720	5288	57	F7UDR4	Histidine kinase	https://www.uniprot.org/uniprot/	https://www.uniprot.org/uniprot/F7UDR4	https://www.uniprot.org/uniprot/F7UDR4
Agrobacterium tumefaciens F2	1050720	UP000004380	Agrobacterium tumefaciens F2	1050720	5288	57	F7UA70	Histidine kinase	https://www.uniprot.org/uniprot/	https://www.uniprot.org/uniprot/F7UA70	https://www.uniprot.org/uniprot/F7UA70
Agrobacterium tumefaciens F2	1050720	UP000004380	Agrobacterium tumefaciens F2	1050720	5288	57	F7UAP7	LysR family transcriptional regulator	https://www.uniprot.org/uniprot/	https://www.uniprot.org/uniprot/F7UAP7	https://www.uniprot.org/uniprot/F7UAP7
Akkermansia muciniphila ATCC BAA-835	349741	UP000001031	Akkermansia muciniphila (strain ATCC BAA-835 / Muc)	349741	2137	7	B2UQC5	Histidine kinase (EC 2.7.13.3)	https://www.uniprot.org/uniprot/	https://www.uniprot.org/uniprot/B2UQC5	https://www.uniprot.org/uniprot/B2UQC5
Akkermansia muciniphila ATCC BAA-835	349741	UP000001031	Akkermansia muciniphila (strain ATCC BAA-835 / Muc)	349741	2137	7	B2UR94	Osmosensitive K channel His kinase sensor	https://www.uniprot.org/uniprot/	https://www.uniprot.org/uniprot/B2UR94	https://www.uniprot.org/uniprot/B2UR94
Akkermansia muciniphila ATCC BAA-835	349741	UP000001031	Akkermansia muciniphila (strain ATCC BAA-835 / Muc)	349741	2137	7	B2UP35	Tryptophanase (EC 4.1.99.1)	https://www.uniprot.org/uniprot/	https://www.uniprot.org/uniprot/B2UP35	https://www.uniprot.org/uniprot/B2UP35
Akkermansia muciniphila ATCC BAA-835	349741	UP000001031	Akkermansia muciniphila (strain ATCC BAA-835 / Muc)	349741	2137	7	B2UKU4	8-amino-7-oxononanoate synthase	https://www.uniprot.org/uniprot/	https://www.uniprot.org/uniprot/B2UKU4	https://www.uniprot.org/uniprot/B2UKU4
Akkermansia muciniphila ATCC BAA-835	349741	UP000001031	Akkermansia muciniphila (strain ATCC BAA-835 / Muc)	349741	2137	7	B2UPJ0	3-oxoacyl-[acyl-carrier-protein] synthase 3	https://www.uniprot.org/uniprot/	https://www.uniprot.org/uniprot/B2UPJ0	https://www.uniprot.org/uniprot/B2UPJ0
Akkermansia muciniphila ATCC BAA-835	349741	UP000001031	Akkermansia muciniphila (strain ATCC BAA-835 / Muc)	349741	2137	7	B2UR50	Histidine kinase	https://www.uniprot.org/uniprot/	https://www.uniprot.org/uniprot/B2UR50	https://www.uniprot.org/uniprot/B2UR50
Akkermansia muciniphila ATCC BAA-835	349741	UP000001031	Akkermansia muciniphila (strain ATCC BAA-835 / Muc)	349741	2137	7	B2UMU8	Two component, sigma54 specific, transcriptional regulator, Fis family	https://www.uniprot.org/uniprot/	https://www.uniprot.org/uniprot/B2UMU8	https://www.uniprot.org/uniprot/B2UMU8
Alcaligenes faecalis subsp. faecalis NBRC 13111	1218102	UP000245216	Alcaligenes faecalis (Strain: YBY)	511	3887	56	A0A2U2BG12	Chemotaxis protein CheA (EC 2.7.13.3)	https://www.uniprot.org/uniprot/	https://www.uniprot.org/uniprot/A0A2U2BG12	https://www.uniprot.org/uniprot/A0A2U2BG12
Alcaligenes faecalis subsp. faecalis NBRC 13111	1218102	UP000245216	Alcaligenes faecalis (Strain: YBY)	511	3887	56	A0A0M7D560	DNA-binding response regulator	https://www.uniprot.org/uniprot/	https://www.uniprot.org/uniprot/A0A0M7D560	https://www.uniprot.org/uniprot/A0A0M7D560
Alcaligenes faecalis subsp. faecalis NBRC 13111	1218102	UP000245216	Alcaligenes faecalis (Strain: YBY)	511	3887	56	A0A2U2BL26	DNA-binding response regulator	https://www.uniprot.org/uniprot/	https://www.uniprot.org/uniprot/A0A2U2BL26	https://www.uniprot.org/uniprot/A0A2U2BL26
Alcaligenes faecalis subsp. faecalis NBRC 13111	1218102	UP000245216	Alcaligenes faecalis (Strain: YBY)	511	3887	56	A0A2U2BMS3	DNA-binding response regulator	https://www.uniprot.org/uniprot/	https://www.uniprot.org/uniprot/A0A2U2BMS3	https://www.uniprot.org/uniprot/A0A2U2BMS3
Alcaligenes faecalis subsp. faecalis NBRC 13111	1218102	UP000245216	Alcaligenes faecalis (Strain: YBY)	511	3887	56	A0A0M7DZU1	DNA-binding response regulator	https://www.uniprot.org/uniprot/	https://www.uniprot.org/uniprot/A0A0M7DZU1	https://www.uniprot.org/uniprot/A0A0M7DZU1
Alcaligenes faecalis subsp. faecalis NBRC 13111	1218102	UP000245216	Alcaligenes faecalis (Strain: YBY)	511	3887	56	A0A2U2BPG7	DNA-binding response regulator	https://www.uniprot.org/uniprot/	https://www.uniprot.org/uniprot/A0A2U2BPG7	https://www.uniprot.org/uniprot/A0A2U2BPG7
Alcaligenes faecalis subsp. faecalis NBRC 13111	1218102	UP000245216	Alcaligenes faecalis (Strain: YBY)	511	3887	56	A0A2U2BI95	DNA-binding response regulator	https://www.uniprot.org/uniprot/	https://www.uniprot.org/uniprot/A0A2U2BI95	https://www.uniprot.org/uniprot/A0A2U2BI95
Alcaligenes faecalis subsp. faecalis NBRC 13111	1218102	UP000245216	Alcaligenes faecalis (Strain: YBY)	511	3887	56	A0A2U2BEW9	DNA-binding response regulator	https://www.uniprot.org/uniprot/	https://www.uniprot.org/uniprot/A0A2U2BEW9	https://www.uniprot.org/uniprot/A0A2U2BEW9
Alcaligenes faecalis subsp. faecalis NBRC 13111	1218102	UP000245216	Alcaligenes faecalis (Strain: YBY)	511	3887	56	A0A2U2BIE6	Helix-turn-helix transcriptional regulator (LuxR family transcriptional regulator)	https://www.uniprot.org/uniprot/	https://www.uniprot.org/uniprot/A0A2U2BIE6	https://www.uniprot.org/uniprot/A0A2U2BIE6
Alcaligenes faecalis subsp. faecalis NBRC 13111	1218102	UP000245216	Alcaligenes faecalis (Strain: YBY)	511	3887	56	A0A2U2BGS2	Histidine kinase (EC 2.7.13.3)	https://www.uniprot.org/uniprot/	https://www.uniprot.org/uniprot/A0A2U2BGS2	https://www.uniprot.org/uniprot/A0A2U2BGS2
Alcaligenes faecalis subsp. faecalis NBRC 13111	1218102	UP000245216	Alcaligenes faecalis (Strain: YBY)	511	3887	56	A0A2U2BMG1	LuxR family transcriptional regulator	https://www.uniprot.org/uniprot/	https://www.uniprot.org/uniprot/A0A2U2BMG1	https://www.uniprot.org/uniprot/A0A2U2BMG1
Alcaligenes faecalis subsp. faecalis NBRC 13111	1218102	UP000245216	Alcaligenes faecalis (Strain: YBY)	511	3887	56	A0A2U2BHF4	LuxR family transcriptional regulator	https://www.uniprot.org/uniprot/	https://www.uniprot.org/uniprot/A0A2U2BHF4	https://www.uniprot.org/uniprot/A0A2U2BHF4
Alcaligenes faecalis subsp. faecalis NBRC 13111	1218102	UP000245216	Alcaligenes faecalis (Strain: YBY)	511	3887	56	A0A2U2BGR1	Two-component system response regulator	https://www.uniprot.org/uniprot/	https://www.uniprot.org/uniprot/A0A2U2BGR1	https://www.uniprot.org/uniprot/A0A2U2BGR1
Alcaligenes faecalis subsp. faecalis NBRC 13111	1218102	UP000245216	Alcaligenes faecalis (Strain: YBY)	511	3887	56	A0A0A2NH31	Two-component system response regulator	https://www.uniprot.org/uniprot/	https://www.uniprot.org/uniprot/A0A0A2NH31	https://www.uniprot.org/uniprot/A0A0A2NH31
Alcaligenes faecalis subsp. faecalis NBRC 13111	1218102	UP000245216	Alcaligenes faecalis (Strain: YBY)	511	3887	56	A0A0A2NCM3	Two-component system response regulator OmpR	https://www.uniprot.org/uniprot/	https://www.uniprot.org/uniprot/A0A0A2NCM3	https://www.uniprot.org/uniprot/A0A0A2NCM3
Alcaligenes faecalis subsp. faecalis NCIB 8687	1156918	UP000294077	Alcaligenes faecalis (Strain: AN70)	511	3480	56	A0A411T3N1	Histidine kinase (EC 2.7.13.3)	https://www.uniprot.org/uniprot/	https://www.uniprot.org/uniprot/A0A411T3N1	https://www.uniprot.org/uniprot/A0A411T3N1
Alcaligenes faecalis subsp. faecalis NCIB 8687	1156918	UP000294077	Alcaligenes faecalis (Strain: AN70)	511	3480	56	A0A411T174	LuxR family transcriptional regulator	https://www.uniprot.org/uniprot/	https://www.uniprot.org/uniprot/A0A411T174	https://www.uniprot.org/uniprot/A0A411T174
Alcaligenes faecalis subsp. faecalis NCIB 8687	1156918	UP000294077	Alcaligenes faecalis (Strain: AN70)	511	3480	56	A0A411SYY5	LuxR family transcriptional regulator	https://www.uniprot.org/uniprot/	https://www.uniprot.org/uniprot/A0A411SYY5	https://www.uniprot.org/uniprot/A0A411SYY5
Alcaligenes faecalis subsp. faecalis NCIB 8687	1156918	UP000294077	Alcaligenes faecalis (Strain: AN70)	511	3480	56	A0A411T495	LuxR family transcriptional regulator	https://www.uniprot.org/uniprot/	https://www.uniprot.org/uniprot/A0A411T495	https://www.uniprot.org/uniprot/A0A411T495
Alcaligenes faecalis subsp. faecalis NCIB 8687	1156918	UP000294077	Alcaligenes faecalis (Strain: AN70)	511	3480	56	A0A411T1U0	Response regulator transcription factor	https://www.uniprot.org/uniprot/	https://www.uniprot.org/uniprot/A0A411T1U0	https://www.uniprot.org/uniprot/A0A411T1U0
Alcaligenes faecalis subsp. faecalis NCIB 8687	1156918	UP000294077	Alcaligenes faecalis (Strain: AN70)	511	3480	56	A0A411SW82	Response regulator transcription factor	https://www.uniprot.org/uniprot/	https://www.uniprot.org/uniprot/A0A411SW82	https://www.uniprot.org/uniprot/A0A411SW82
Alcaligenes faecalis subsp. faecalis NCIB 8687	1156918	UP000294077	Alcaligenes faecalis (Strain: AN70)	511	3480	56	A0A411SYS5	Response regulator transcription factor	https://www.uniprot.org/uniprot/	https://www.uniprot.org/uniprot/A0A411SYS5	https://www.uniprot.org/uniprot/A0A411SYS5
Alcaligenes faecalis subsp. faecalis NCIB 8687	1156918	UP000294077	Alcaligenes faecalis (Strain: AN70)	511	3480	56	A0A411SX55	Response regulator transcription factor	https://www.uniprot.org/uniprot/	https://www.uniprot.org/uniprot/A0A411SX55	https://www.uniprot.org/uniprot/A0A411SX55
Alcaligenes faecalis subsp. faecalis NCIB 8687	1156918	UP000294077	Alcaligenes faecalis (Strain: AN70)	511	3480	56	A0A411T4G9	Response regulator transcription factor	https://www.uniprot.org/uniprot/	https://www.uniprot.org/uniprot/A0A411T4G9	https://www.uniprot.org/uniprot/A0A411T4G9
Alcaligenes faecalis subsp. faecalis NCIB 8687	1156918	UP000294077	Alcaligenes faecalis (Strain: AN70)	511	3480	56	A0A411T316	Response regulator transcription factor	https://www.uniprot.org/uniprot/	https://www.uniprot.org/uniprot/A0A411T316	https://www.uniprot.org/uniprot/A0A411T316
Alcaligenes faecalis subsp. faecalis NCIB 8687	1156918	UP000294077	Alcaligenes faecalis (Strain: AN70)	511	3480	56	A0A411T023	Response regulator transcription factor	https://www.uniprot.org/uniprot/	https://www.uniprot.org/uniprot/A0A411T023	https://www.uniprot.org/uniprot/A0A411T023
Alcaligenes faecalis subsp. faecalis NCIB 8687	1156918	UP000294077	Alcaligenes faecalis (Strain: AN70)	511	3480	56	A0A411T3D1	Two-component system response regulator	https://www.uniprot.org/uniprot/	https://www.uniprot.org/uniprot/A0A411T3D1	https://www.uniprot.org/uniprot/A0A411T3D1
Alcaligenes faecalis subsp. faecalis NCIB 8687	1156918	UP000294077	Alcaligenes faecalis	511	3480	56	A0A411SXF4	3-oxoacyl-[acyl-carrier-protein] synthase 3	https://www.uniprot.org/uniprot/	https://www.uniprot.org/uniprot/A0A411SXF4	https://www.uniprot.org/uniprot/A0A411SXF4
Alcaligenes faecalis subsp. faecalis NCIB 8687	1156918	UP000294077	Alcaligenes faecalis	511	3480	56	A0A2U2BN41	3-oxoacyl-[acyl-carrier-protein] synthase 3	https://www.uniprot.org/uniprot/	https://www.uniprot.org/uniprot/A0A2U2BN41	https://www.uniprot.org/uniprot/A0A2U2BN41
Alcaligenes faecalis subsp. faecalis NCIB 8687	1156918	UP000294077	Alcaligenes faecalis	511	3480	56	A0A411T1A1	3-oxoacyl-ACP synthase	https://www.uniprot.org/uniprot/	https://www.uniprot.org/uniprot/A0A411T1A1	https://www.uniprot.org/uniprot/A0A411T1A1
Alcaligenes faecalis subsp. faecalis NCIB 8687	1156918	UP000294077	Alcaligenes faecalis	511	3480	56	A0A411T2F8	8-amino-7-oxononanoate synthase	https://www.uniprot.org/uniprot/	https://www.uniprot.org/uniprot/A0A411T2F8	https://www.uniprot.org/uniprot/A0A411T2F8
Alcaligenes faecalis subsp. faecalis NCIB 8687	1156918	UP000294077	Alcaligenes faecalis	511	3480	56	A0A2U2BIR1	Enoyl-CoA hydratase	https://www.uniprot.org/uniprot/	https://www.uniprot.org/uniprot/A0A2U2BIR1	https://www.uniprot.org/uniprot/A0A2U2BIR1
Alcaligenes faecalis subsp. faecalis NCIB 8687	1156918	UP000294077	Alcaligenes faecalis	511	3480	56	A0A411SZ85	Enoyl-CoA hydratase	https://www.uniprot.org/uniprot/	https://www.uniprot.org/uniprot/A0A411SZ85	https://www.uniprot.org/uniprot/A0A411SZ85
Alcaligenes faecalis subsp. faecalis NCIB 8687	1156918	UP000294077	Alcaligenes faecalis	511	3480	56	A0A0M7ELH0	Enoyl-CoA hydratase/isomerase family protein	https://www.uniprot.org/uniprot/	https://www.uniprot.org/uniprot/A0A0M7ELH0	https://www.uniprot.org/uniprot/A0A0M7ELH0
Alcaligenes faecalis subsp. faecalis NCIB 8687	1156918	UP000294077	Alcaligenes faecalis	511	3480	56	A0A411T0D0	Enoyl-CoA hydratase/isomerase family protein	https://www.uniprot.org/uniprot/	https://www.uniprot.org/uniprot/A0A411T0D0	https://www.uniprot.org/uniprot/A0A411T0D0
Alcaligenes faecalis subsp. faecalis NCIB 8687	1156918	UP000294077	Alcaligenes faecalis	511	3480	56	A0A411T465	Response regulator transcription factor, OmpR family	https://www.uniprot.org/uniprot/	https://www.uniprot.org/uniprot/A0A411T465	https://www.uniprot.org/uniprot/A0A411T465
Alcaligenes faecalis subsp. faecalis NCIB 8687	1156918	UP000294077	Alcaligenes faecalis	511	3480	56	A0A411SZD9	Sensor protein QseC	https://www.uniprot.org/uniprot/	https://www.uniprot.org/uniprot/A0A411SZD9	https://www.uniprot.org/uniprot/A0A411SZD9
Alcaligenes faecalis subsp. faecalis NCIB 8687	1156918	UP000294077	Alcaligenes faecalis	511	3480	56	A0A411T3A7	Sensor protein QseC	https://www.uniprot.org/uniprot/	https://www.uniprot.org/uniprot/A0A411T3A7	https://www.uniprot.org/uniprot/A0A411T3A7
Alcaligenes faecalis subsp. faecalis NCIB 8687	1156918	UP000294077	Alcaligenes faecalis	511	3480	56	A0A2U2BI37	Sensor protein QseC	https://www.uniprot.org/uniprot/	https://www.uniprot.org/uniprot/A0A2U2BI37	https://www.uniprot.org/uniprot/A0A2U2BI37
Alcaligenes faecalis subsp. faecalis NCIB 8687	1156918	UP000294077	Alcaligenes faecalis	511	3480	56	A0A2U2BGH9	Sensor protein QseC	https://www.uniprot.org/uniprot/	https://www.uniprot.org/uniprot/A0A2U2BGH9	https://www.uniprot.org/uniprot/A0A2U2BGH9
Alcaligenes faecalis subsp. faecalis NCIB 8687	1156918	UP000294077	Alcaligenes faecalis	511	3480	56	A0A2U2BIU3	Sensor protein QseC	https://www.uniprot.org/uniprot/	https://www.uniprot.org/uniprot/A0A2U2BIU3	https://www.uniprot.org/uniprot/A0A2U2BIU3
Alcaligenes faecalis subsp. faecalis NCIB 8687	1156918	UP000294077	Alcaligenes faecalis	511	3480	56	A0A2U2BH46	DNA-binding response regulator	https://www.uniprot.org/uniprot/	https://www.uniprot.org/uniprot/A0A2U2BH46	https://www.uniprot.org/uniprot/A0A2U2BH46
Alcaligenes faecalis subsp. faecalis NCIB 8687	1156918	UP000294077	Alcaligenes faecalis	511	3480	56	A0A411SX07	LysR family transcriptional regulator	https://www.uniprot.org/uniprot/	https://www.uniprot.org/uniprot/A0A411SX07	https://www.uniprot.org/uniprot/A0A411SX07
Alcaligenes faecalis subsp. faecalis NCIB 8687	1156918	UP000294077	Alcaligenes faecalis	511	3480	56	A0A411T2D8	LysR family transcriptional regulator	https://www.uniprot.org/uniprot/	https://www.uniprot.org/uniprot/A0A411T2D8	https://www.uniprot.org/uniprot/A0A411T2D8
Alcaligenes faecalis subsp. faecalis NCIB 8687	1156918	UP000294077	Alcaligenes faecalis	511	3480	56	A0A0M7C2P1	LysR family transcriptional regulator	https://www.uniprot.org/uniprot/	https://www.uniprot.org/uniprot/A0A0M7C2P1	https://www.uniprot.org/uniprot/A0A0M7C2P1
Alcaligenes faecalis subsp. faecalis NCIB 8687	1156918	UP000294077	Alcaligenes faecalis	511	3480	56	A0A411T4Q2	Histidine kinase	https://www.uniprot.org/uniprot/	https://www.uniprot.org/uniprot/A0A411T4Q2	https://www.uniprot.org/uniprot/A0A411T4Q2
Alcaligenes faecalis subsp. faecalis NCIB 8687	1156918	UP000294077	Alcaligenes faecalis	511	3480	56	A0A2U2BNS3	LysR family transcriptional regulator	https://www.uniprot.org/uniprot/	https://www.uniprot.org/uniprot/A0A2U2BNS3	https://www.uniprot.org/uniprot/A0A2U2BNS3
Alcaligenes faecalis subsp. faecalis NCIB 8687	1156918	UP000294077	Alcaligenes faecalis	511	3480	56	A0A2U2BPA4	Histidine kinase	https://www.uniprot.org/uniprot/	https://www.uniprot.org/uniprot/A0A2U2BPA4	https://www.uniprot.org/uniprot/A0A2U2BPA4
Alcaligenes faecalis subsp. faecalis NCIB 8687	1156918	UP000294077	Alcaligenes faecalis	511	3480	56	A0A2U2BFW3	Histidine kinase	https://www.uniprot.org/uniprot/	https://www.uniprot.org/uniprot/A0A2U2BFW3	https://www.uniprot.org/uniprot/A0A2U2BFW3
Alcaligenes faecalis subsp. faecalis NCIB 8687	1156918	UP000294077	Alcaligenes faecalis	511	3480	56	A0A411SWL2	Histidine kinase	https://www.uniprot.org/uniprot/	https://www.uniprot.org/uniprot/A0A411SWL2	https://www.uniprot.org/uniprot/A0A411SWL2
Alcaligenes faecalis subsp. faecalis NCIB 8687	1156918	UP000294077	Alcaligenes faecalis	511	3480	56	A0A411T0G4	Histidine kinase	https://www.uniprot.org/uniprot/	https://www.uniprot.org/uniprot/A0A411T0G4	https://www.uniprot.org/uniprot/A0A411T0G4
Alcaligenes faecalis subsp. faecalis NCIB 8687	1156918	UP000294077	Alcaligenes faecalis	511	3480	56	A0A2U2BNM0	LysR family transcriptional regulator	https://www.uniprot.org/uniprot/	https://www.uniprot.org/uniprot/A0A2U2BNM0	https://www.uniprot.org/uniprot/A0A2U2BNM0
Alcaligenes faecalis subsp. faecalis NCIB 8687	1156918	UP000294077	Alcaligenes faecalis	511	3480	56	A0A411SX73	LysR family transcriptional regulator	https://www.uniprot.org/uniprot/	https://www.uniprot.org/uniprot/A0A411SX73	https://www.uniprot.org/uniprot/A0A411SX73
Alcaligenes faecalis subsp. faecalis NCIB 8687	1156918	UP000294077	Alcaligenes faecalis	511	3480	56	A0A2U2BPC5	Sensor protein QseC	https://www.uniprot.org/uniprot/	https://www.uniprot.org/uniprot/A0A2U2BPC5	https://www.uniprot.org/uniprot/A0A2U2BPC5
Alcaligenes faecalis subsp. faecalis NCIB 8687	1156918	UP000294077	Alcaligenes faecalis	511	3480	56	A0A411SWJ7	Sensor protein QseC	https://www.uniprot.org/uniprot/	https://www.uniprot.org/uniprot/A0A411SWJ7	https://www.uniprot.org/uniprot/A0A411SWJ7
Alcaligenes faecalis subsp. faecalis NCIB 8687	1156918	UP000294077	Alcaligenes faecalis	511	3480	56	A0A2U2BM32	DarB family beta-ketosynthase	https://www.uniprot.org/uniprot/	https://www.uniprot.org/uniprot/A0A2U2BM32	https://www.uniprot.org/uniprot/A0A2U2BM32
Alistipes finegoldii DSM 17242	679935	UP000006052	Alistipes finegoldii (strain DSM 17242)	679935	3055	12	I3YQU3	Response regulator containing a CheY-like receiver domain and an HTH DNA-binding domain	https://www.uniprot.org/uniprot/	https://www.uniprot.org/uniprot/I3YQU3	https://www.uniprot.org/uniprot/I3YQU3
Alistipes finegoldii DSM 17242	679935	UP000006052	Alistipes finegoldii (strain DSM 17242)	679935	3055	12	I3YLX5	Response regulator containing a CheY-like receiver domain and an HTH DNA-binding domain	https://www.uniprot.org/uniprot/	https://www.uniprot.org/uniprot/I3YLX5	https://www.uniprot.org/uniprot/I3YLX5
Alistipes finegoldii DSM 17242	679935	UP000006052	Alistipes finegoldii (strain DSM 17242)	679935	3055	12	I3YPA0	Response regulator containing a CheY-like receiver domain and an HTH DNA-binding domain	https://www.uniprot.org/uniprot/	https://www.uniprot.org/uniprot/I3YPA0	https://www.uniprot.org/uniprot/I3YPA0
Alistipes finegoldii DSM 17242	679935	UP000006052	Alistipes finegoldii (strain DSM 17242)	679935	3055	12	I3YL17	Response regulator containing a CheY-like receiver domain and an HTH DNA-binding domain	https://www.uniprot.org/uniprot/	https://www.uniprot.org/uniprot/I3YL17	https://www.uniprot.org/uniprot/I3YL17
Alistipes finegoldii DSM 17242	679935	UP000006052	Alistipes finegoldii (strain DSM 17242)	679935	3055	12	I3YNQ1	Response regulator containing a CheY-like receiver domain and an HTH DNA-binding domain	https://www.uniprot.org/uniprot/	https://www.uniprot.org/uniprot/I3YNQ1	https://www.uniprot.org/uniprot/I3YNQ1
Alistipes finegoldii DSM 17242	679935	UP000006052	Alistipes finegoldii (strain DSM 17242)	679935	3055	12	I3YQR1	RNA polymerase sigma-70 factor, Bacteroides expansion family 1	https://www.uniprot.org/uniprot/	https://www.uniprot.org/uniprot/I3YQR1	https://www.uniprot.org/uniprot/I3YQR1
Alistipes finegoldii DSM 17242	679935	UP000006052	Alistipes finegoldii (strain DSM 17242)	679935	3055	12	I3YL74	RNA polymerase sigma-70 factor, Bacteroides expansion family 1	https://www.uniprot.org/uniprot/	https://www.uniprot.org/uniprot/I3YL74	https://www.uniprot.org/uniprot/I3YL74
Alistipes finegoldii DSM 17242	679935	UP000006052	Alistipes finegoldii (strain DSM 17242)	679935	3055	12	I3YJ48	RNA polymerase sigma-70 factor, Bacteroides expansion family 1	https://www.uniprot.org/uniprot/	https://www.uniprot.org/uniprot/I3YJ48	https://www.uniprot.org/uniprot/I3YJ48
Alistipes finegoldii DSM 17242	679935	UP000006052	Alistipes finegoldii (strain DSM 17242 / JCM 16770 / AHN 2437 / CCUG 46020 / CIP 107999)	679935	3055	12	I3YJU1	Tryptophanase	https://www.uniprot.org/uniprot/	https://www.uniprot.org/uniprot/I3YJU1	https://www.uniprot.org/uniprot/I3YJU1
Alistipes finegoldii DSM 17242	679935	UP000006052	Alistipes finegoldii (strain DSM 17242 / JCM 16770 / AHN 2437 / CCUG 46020 / CIP 107999)	679935	3055	12	I3YLI3	Signal transduction histidine kinase	https://www.uniprot.org/uniprot/	https://www.uniprot.org/uniprot/I3YLI3	https://www.uniprot.org/uniprot/I3YLI3
Alistipes finegoldii DSM 17242	679935	UP000006052	Alistipes finegoldii (strain DSM 17242 / JCM 16770 / AHN 2437 / CCUG 46020 / CIP 107999)	679935	3055	12	I3YLX4	Signal transduction histidine kinase	https://www.uniprot.org/uniprot/	https://www.uniprot.org/uniprot/I3YLX4	https://www.uniprot.org/uniprot/I3YLX4
Alistipes finegoldii DSM 17242	679935	UP000006052	Alistipes finegoldii (strain DSM 17242 / JCM 16770 / AHN 2437 / CCUG 46020 / CIP 107999)	679935	3055	12	I3YQL4	PAS domain S-box	https://www.uniprot.org/uniprot/	https://www.uniprot.org/uniprot/I3YQL4	https://www.uniprot.org/uniprot/I3YQL4
Alistipes indistinctus YIT 12060	742725	UP000006008	Alistipes indistinctus YIT 12060	742725	2348	18	G5H7B8	HTH luxR-type domain-containing protein	https://www.uniprot.org/uniprot/	https://www.uniprot.org/uniprot/G5H7B8	https://www.uniprot.org/uniprot/G5H7B8
Alistipes indistinctus YIT 12060	742725	UP000006008	Alistipes indistinctus YIT 12060	742725	2348	18	G5H8Y2	HTH luxR-type domain-containing protein	https://www.uniprot.org/uniprot/	https://www.uniprot.org/uniprot/G5H8Y2	https://www.uniprot.org/uniprot/G5H8Y2
Alistipes indistinctus YIT 12060	742725	UP000006008	Alistipes indistinctus YIT 12060	742725	2348	18	G5H6Q6	KdpD domain-containing protein	https://www.uniprot.org/uniprot/	https://www.uniprot.org/uniprot/G5H6Q6	https://www.uniprot.org/uniprot/G5H6Q6
Alistipes indistinctus YIT 12060	742725	UP000006008	Alistipes indistinctus YIT 12060	742725	2348	18	G5H8F5	Uncharacterized protein	https://www.uniprot.org/uniprot/	https://www.uniprot.org/uniprot/G5H8F5	https://www.uniprot.org/uniprot/G5H8F5
Alistipes indistinctus YIT 12060	742725	UP000006008	Alistipes indistinctus YIT 12060	742725	2348	18	G5H825	Uncharacterized protein	https://www.uniprot.org/uniprot/	https://www.uniprot.org/uniprot/G5H825	https://www.uniprot.org/uniprot/G5H825
Alistipes indistinctus YIT 12060	742725	UP000006008	Alistipes indistinctus YIT 12060	742725	2348	18	G5H824	Histidine kinase domain-containing protein	https://www.uniprot.org/uniprot/	https://www.uniprot.org/uniprot/G5H824	https://www.uniprot.org/uniprot/G5H824
Alistipes indistinctus YIT 12060	742725	UP000006008	Alistipes indistinctus YIT 12060	742725	2348	18	G5HAQ6	Histidine kinase domain-containing protein	https://www.uniprot.org/uniprot/	https://www.uniprot.org/uniprot/G5HAQ6	https://www.uniprot.org/uniprot/G5HAQ6
Alistipes indistinctus YIT 12060	742725	UP000006008	Alistipes indistinctus YIT 12060	742725	2348	18	G5H6M5	Histidine kinase	https://www.uniprot.org/uniprot/	https://www.uniprot.org/uniprot/G5H6M5	https://www.uniprot.org/uniprot/G5H6M5
Alistipes indistinctus YIT 12060	742725	UP000006008	Alistipes indistinctus YIT 12060	742725	2348	18	G5H8R2	Histidine kinase	https://www.uniprot.org/uniprot/	https://www.uniprot.org/uniprot/G5H8R2	https://www.uniprot.org/uniprot/G5H8R2
Alistipes indistinctus YIT 12060	742725	UP000006008	Alistipes indistinctus YIT 12060	742725	2348	18	G5H7E3	Histidine kinase	https://www.uniprot.org/uniprot/	https://www.uniprot.org/uniprot/G5H7E3	https://www.uniprot.org/uniprot/G5H7E3
Alistipes indistinctus YIT 12060	742725	UP000006008	Alistipes indistinctus YIT 12060	742725	2348	18	G5H6P3	Histidine kinase	https://www.uniprot.org/uniprot/	https://www.uniprot.org/uniprot/G5H6P3	https://www.uniprot.org/uniprot/G5H6P3
Alistipes indistinctus YIT 12060	742725	UP000006008	Alistipes indistinctus YIT 12060	742725	2348	18	G5H6M4	Histidine kinase	https://www.uniprot.org/uniprot/	https://www.uniprot.org/uniprot/G5H6M4	https://www.uniprot.org/uniprot/G5H6M4
Alistipes indistinctus YIT 12060	742725	UP000006008	Alistipes indistinctus YIT 12060	742725	2348	18	G5HAF1	Histidine kinase	https://www.uniprot.org/uniprot/	https://www.uniprot.org/uniprot/G5HAF1	https://www.uniprot.org/uniprot/G5HAF1
Alistipes indistinctus YIT 12060	742725	UP000006008	Alistipes indistinctus YIT 12060	742725	2348	18	G5HAI0	Histidine kinase	https://www.uniprot.org/uniprot/	https://www.uniprot.org/uniprot/G5HAI0	https://www.uniprot.org/uniprot/G5HAI0
Alistipes indistinctus YIT 12060	742725	UP000006008	Alistipes indistinctus YIT 12060	742725	2348	18	G5HAQ5	Histidine kinase	https://www.uniprot.org/uniprot/	https://www.uniprot.org/uniprot/G5HAQ5	https://www.uniprot.org/uniprot/G5HAQ5
Alistipes indistinctus YIT 12060	742725	UP000006008	Alistipes indistinctus YIT 12060	742725	2348	18	G5H8S1	HTH LytTR-type	https://www.uniprot.org/uniprot/	https://www.uniprot.org/uniprot/G5H8S1	https://www.uniprot.org/uniprot/G5H8S1
Alistipes indistinctus YIT 12060	742725	UP000006008	Alistipes indistinctus YIT 12060	742725	2348	18	G5H7S0	Sigma 54 factor interaction	https://www.uniprot.org/uniprot/	https://www.uniprot.org/uniprot/G5H7S0	https://www.uniprot.org/uniprot/G5H7S0
Alistipes indistinctus YIT 12060	742725	UP000006008	Alistipes indistinctus YIT 12060	742725	2348	18	G5H6P9	Sigma 54 factor interaction	https://www.uniprot.org/uniprot/	https://www.uniprot.org/uniprot/G5H6P9	https://www.uniprot.org/uniprot/G5H6P9
Alistipes onderdonkii DSM 19147	1203611	UP000195772	Alistipes onderdonkii (Strain: An90)	328813	2758	23	A0A1Y3R1R6	DNA-binding response regulator	https://www.uniprot.org/uniprot/	https://www.uniprot.org/uniprot/A0A1Y3R1R6	https://www.uniprot.org/uniprot/A0A1Y3R1R6
Alistipes onderdonkii DSM 19147	1203611	UP000195772	Alistipes onderdonkii (Strain: An90)	328813	2758	23	A0A1Y3QTS9	Helix-turn-helix transcriptional regulator	https://www.uniprot.org/uniprot/	https://www.uniprot.org/uniprot/A0A1Y3QTS9	https://www.uniprot.org/uniprot/A0A1Y3QTS9
Alistipes onderdonkii DSM 19147	1203611	UP000195772	Alistipes onderdonkii (Strain: An90)	328813	2758	23	A0A1Y3R328	Helix-turn-helix transcriptional regulator (LuxR family transcriptional regulator)	https://www.uniprot.org/uniprot/	https://www.uniprot.org/uniprot/A0A1Y3R328	https://www.uniprot.org/uniprot/A0A1Y3R328
Alistipes onderdonkii DSM 19147	1203611	UP000195772	Alistipes onderdonkii (Strain: An90)	328813	2758	23	A0A1Y3QT62	Histidine kinase	https://www.uniprot.org/uniprot/	https://www.uniprot.org/uniprot/A0A1Y3QT62	https://www.uniprot.org/uniprot/A0A1Y3QT62
Alistipes onderdonkii DSM 19147	1203611	UP000195772	Alistipes onderdonkii (Strain: An90)	328813	2758	23	A0A1Y3QYY2	Response regulator (Two-component system response regulator)	https://www.uniprot.org/uniprot/	https://www.uniprot.org/uniprot/A0A1Y3QYY2	https://www.uniprot.org/uniprot/A0A1Y3QYY2
Alistipes onderdonkii DSM 19147	1203611	UP000195772	Alistipes onderdonkii (Strain: An90)	328813	2758	23	A0A1Y3QTK3	RNA polymerase sigma-70 factor	https://www.uniprot.org/uniprot/	https://www.uniprot.org/uniprot/A0A1Y3QTK3	https://www.uniprot.org/uniprot/A0A1Y3QTK3
Alistipes onderdonkii DSM 19147	1203611	UP000195772	Alistipes onderdonkii (Strain: An90)	328813	2758	23	A0A1Y3QTZ9	RNA polymerase sigma-70 factor (RNA polymerase subunit sigma-70)	https://www.uniprot.org/uniprot/	https://www.uniprot.org/uniprot/A0A1Y3QTZ9	https://www.uniprot.org/uniprot/A0A1Y3QTZ9
Alistipes onderdonkii DSM 19147	1203611	UP000195772	Alistipes onderdonkii (Strain: An90)	328813	2758	23	A0A1Y3QWB1	RNA polymerase subunit sigma-70	https://www.uniprot.org/uniprot/	https://www.uniprot.org/uniprot/A0A1Y3QWB1	https://www.uniprot.org/uniprot/A0A1Y3QWB1
Alistipes onderdonkii DSM 19147	1203611	UP000195772	Alistipes onderdonkii (Strain: An90)	328813	2758	23	A0A1Y3R1I9	Two-component sensor histidine kinase	https://www.uniprot.org/uniprot/	https://www.uniprot.org/uniprot/A0A1Y3R1I9	https://www.uniprot.org/uniprot/A0A1Y3R1I9
Alistipes onderdonkii DSM 19147	1203611	UP000195772	Alistipes onderdonkii (Strain: An90)	328813	2758	23	A0A1Y3QU04	Two-component sensor histidine kinase	https://www.uniprot.org/uniprot/	https://www.uniprot.org/uniprot/A0A1Y3QU04	https://www.uniprot.org/uniprot/A0A1Y3QU04
Alistipes onderdonkii DSM 19147	1203611	UP000195772	Alistipes onderdonkii (Strain: An90)	328813	2758	23	A0A1Y3QYP0	Two-component sensor histidine kinase	https://www.uniprot.org/uniprot/	https://www.uniprot.org/uniprot/A0A1Y3QYP0	https://www.uniprot.org/uniprot/A0A1Y3QYP0
Alistipes onderdonkii DSM 19147	1203611	UP000195772	Alistipes onderdonkii (Strain: An90)	328813	2758	23	A0A1Y3R647	Two-component sensor histidine kinase	https://www.uniprot.org/uniprot/	https://www.uniprot.org/uniprot/A0A1Y3R647	https://www.uniprot.org/uniprot/A0A1Y3R647
Alistipes onderdonkii DSM 19147	1203611	UP000195772	Alistipes onderdonkii (Strain: An90)	328813	2758	23	A0A1Y3QQY6	Two-component sensor histidine kinase	https://www.uniprot.org/uniprot/	https://www.uniprot.org/uniprot/A0A1Y3QQY6	https://www.uniprot.org/uniprot/A0A1Y3QQY6
Alistipes onderdonkii DSM 19147	1203611	UP000195772	Alistipes onderdonkii (Strain: An90)	328813	2758	23	A0A1Y3QSR1	Two-component sensor histidine kinase	https://www.uniprot.org/uniprot/	https://www.uniprot.org/uniprot/A0A1Y3QSR1	https://www.uniprot.org/uniprot/A0A1Y3QSR1
Alistipes onderdonkii DSM 19147	1203611	UP000195772	Alistipes onderdonkii (Strain: An90)	328813	2758	23	A0A1Y3R435	Two-component sensor histidine kinase	https://www.uniprot.org/uniprot/	https://www.uniprot.org/uniprot/A0A1Y3R435	https://www.uniprot.org/uniprot/A0A1Y3R435
Alistipes onderdonkii DSM 19147	1203611	UP000195772	Alistipes onderdonkii	328813	2758	23	A0A1Y3QS15	Tryptophanase	https://www.uniprot.org/uniprot/	https://www.uniprot.org/uniprot/A0A1Y3QS15	https://www.uniprot.org/uniprot/A0A1Y3QS15
Alistipes onderdonkii DSM 19147	1203611	UP000195772	Alistipes onderdonkii	328813	2758	23	A0A1Y3R0P4	Histidine kinase	https://www.uniprot.org/uniprot/	https://www.uniprot.org/uniprot/A0A1Y3R0P4	https://www.uniprot.org/uniprot/A0A1Y3R0P4
Alistipes onderdonkii DSM 19147	1203611	UP000195772	Alistipes onderdonkii	328813	2758	23	A0A1Y3QU31	Histidine kinase	https://www.uniprot.org/uniprot/	https://www.uniprot.org/uniprot/A0A1Y3QU31	https://www.uniprot.org/uniprot/A0A1Y3QU31
Alistipes onderdonkii DSM 19147	1203611	UP000195772	Alistipes onderdonkii	328813	2758	23	A0A1Y3QU94	Sigma-54-dependent Fis family transcriptional regulator	https://www.uniprot.org/uniprot/	https://www.uniprot.org/uniprot/A0A1Y3QU94	https://www.uniprot.org/uniprot/A0A1Y3QU94
Alistipes onderdonkii DSM 19147	1203611	UP000195772	Alistipes onderdonkii	328813	2758	23	A0A1Y3QUR9	Hybrid sensor histidine kinase/response regulator	https://www.uniprot.org/uniprot/	https://www.uniprot.org/uniprot/A0A1Y3QUR9	https://www.uniprot.org/uniprot/A0A1Y3QUR9
Alistipes onderdonkii DSM 19147	1203611	UP000195772	Alistipes onderdonkii	328813	2758	23	A0A1Y3QTE7	Hybrid sensor histidine kinase/response regulator	https://www.uniprot.org/uniprot/	https://www.uniprot.org/uniprot/A0A1Y3QTE7	https://www.uniprot.org/uniprot/A0A1Y3QTE7
Alistipes onderdonkii DSM 19147	1203611	UP000195772	Alistipes onderdonkii	328813	2758	23	A0A1Y3QT47	Sigma-54-dependent Fis family transcriptional regulator	https://www.uniprot.org/uniprot/	https://www.uniprot.org/uniprot/A0A1Y3QT47	https://www.uniprot.org/uniprot/A0A1Y3QT47
Alistipes onderdonkii DSM 19147	1203611	UP000195772	Alistipes onderdonkii	328813	2758	23	A0A1Y3QX04	Histidine kinase	https://www.uniprot.org/uniprot/	https://www.uniprot.org/uniprot/A0A1Y3QX04	https://www.uniprot.org/uniprot/A0A1Y3QX04
Alistipes putredinis DSM 17216	445970	UP000005819	Alistipes putredinis DSM 17216	445970	2720	9	B0MVU6	Response regulator receiver domain protein	https://www.uniprot.org/uniprot/	https://www.uniprot.org/uniprot/B0MVU6	https://www.uniprot.org/uniprot/B0MVU6
Alistipes putredinis DSM 17216	445970	UP000005819	Alistipes putredinis DSM 17216	445970	2720	9	B0MZ92	Transcriptional regulator, LuxR family	https://www.uniprot.org/uniprot/	https://www.uniprot.org/uniprot/B0MZ92	https://www.uniprot.org/uniprot/B0MZ92
Alistipes putredinis DSM 17216	445970	UP000005819	Alistipes putredinis DSM 17216	445970	2720	9	B0MU59	Transcriptional regulator, LuxR family	https://www.uniprot.org/uniprot/	https://www.uniprot.org/uniprot/B0MU59	https://www.uniprot.org/uniprot/B0MU59
Alistipes putredinis DSM 17216	445970	UP000005819	Alistipes putredinis DSM 17216	445970	2720	9	B0MWF4	Transcriptional regulator, LuxR family	https://www.uniprot.org/uniprot/	https://www.uniprot.org/uniprot/B0MWF4	https://www.uniprot.org/uniprot/B0MWF4
Alistipes putredinis DSM 17216	445970	UP000005819	Alistipes putredinis DSM 17216	445970	2720	9	B0MVQ7	Transcriptional regulator, LuxR family	https://www.uniprot.org/uniprot/	https://www.uniprot.org/uniprot/B0MVQ7	https://www.uniprot.org/uniprot/B0MVQ7
Alistipes putredinis DSM 17216	445970	UP000005819	Alistipes putredinis DSM 17216	445970	2720	9	B0MVA0	Acyl-CoA dehydrogenase, C-terminal domain protein	https://www.uniprot.org/uniprot/	https://www.uniprot.org/uniprot/B0MVA0	https://www.uniprot.org/uniprot/B0MVA0
Alistipes putredinis DSM 17216	445970	UP000005819	Alistipes putredinis DSM 17216	445970	2720	9	B0MVU7	ATPase/histidine kinase/DNA gyrase B/HSP90 domain protein	https://www.uniprot.org/uniprot/	https://www.uniprot.org/uniprot/B0MVU7	https://www.uniprot.org/uniprot/B0MVU7
Alistipes putredinis DSM 17216	445970	UP000005819	Alistipes putredinis DSM 17216	445970	2720	9	B0MXS2	PAS domain S-box protein	https://www.uniprot.org/uniprot/	https://www.uniprot.org/uniprot/B0MXS2	https://www.uniprot.org/uniprot/B0MXS2
Alistipes putredinis DSM 17216	445970	UP000005819	Alistipes putredinis DSM 17216	445970	2720	9	B0MXZ9	Sigma-54 interaction domain protein	https://www.uniprot.org/uniprot/	https://www.uniprot.org/uniprot/B0MXZ9	https://www.uniprot.org/uniprot/B0MXZ9
Alistipes shahii WAL 8301	717959	UP000008794	Alistipes shahii WAL 8301	717959	2563	12	D4IJB6	Bacterial regulatory proteins, luxR family	https://www.uniprot.org/uniprot/	https://www.uniprot.org/uniprot/D4IJB6	https://www.uniprot.org/uniprot/D4IJB6
Alistipes shahii WAL 8301	717959	UP000008794	Alistipes shahii WAL 8301	717959	2563	12	D4IQT8	DNA-directed RNA polymerase specialized sigma subunit, sigma24 homolog	https://www.uniprot.org/uniprot/	https://www.uniprot.org/uniprot/D4IQT8	https://www.uniprot.org/uniprot/D4IQT8
Alistipes shahii WAL 8301	717959	UP000008794	Alistipes shahii WAL 8301	717959	2563	12	D4IMG7	Response regulator containing a CheY-like receiver domain and an HTH DNA-binding domain	https://www.uniprot.org/uniprot/	https://www.uniprot.org/uniprot/D4IMG7	https://www.uniprot.org/uniprot/D4IMG7
Alistipes shahii WAL 8301	717959	UP000008794	Alistipes shahii WAL 8301	717959	2563	12	D4IQD8	Response regulator containing a CheY-like receiver domain and an HTH DNA-binding domain	https://www.uniprot.org/uniprot/	https://www.uniprot.org/uniprot/D4IQD8	https://www.uniprot.org/uniprot/D4IQD8
Alistipes shahii WAL 8301	717959	UP000008794	Alistipes shahii WAL 8301	717959	2563	12	D4ILW4	Response regulator containing a CheY-like receiver domain and an HTH DNA-binding domain	https://www.uniprot.org/uniprot/	https://www.uniprot.org/uniprot/D4ILW4	https://www.uniprot.org/uniprot/D4ILW4
Alistipes shahii WAL 8301	717959	UP000008794	Alistipes shahii WAL 8301	717959	2563	12	D4INC1	RNA polymerase sigma factor, sigma-70 family/RNA polymerase sigma-70 factor, Bacteroides expansion family 1	https://www.uniprot.org/uniprot/	https://www.uniprot.org/uniprot/D4INC1	https://www.uniprot.org/uniprot/D4INC1
Alistipes shahii WAL 8301	717959	UP000008794	Alistipes shahii WAL 8301	717959	2563	12	D4INS6	Tyrosine phenol-lyase (EC 4.1.99.1) (EC 4.1.99.2)	https://www.uniprot.org/uniprot/	https://www.uniprot.org/uniprot/D4INS6	https://www.uniprot.org/uniprot/D4INS6
Alistipes shahii WAL 8301	717959	UP000008794	Alistipes shahii WAL 8301	717959	2563	12	D4IJZ0	Universal stress protein family./Osmosensitive K+ channel His kinase sensor domain (EC 2.7.13.3)	https://www.uniprot.org/uniprot/	https://www.uniprot.org/uniprot/D4IJZ0	https://www.uniprot.org/uniprot/D4IJZ0
Alistipes shahii WAL 8301	717959	UP000008794	Alistipes shahii WAL 8301	717959	2563	12	D4IMG6	Signal transduction histidine kinase	https://www.uniprot.org/uniprot/	https://www.uniprot.org/uniprot/D4IMG6	https://www.uniprot.org/uniprot/D4IMG6
Alistipes shahii WAL 8301	717959	UP000008794	Alistipes shahii WAL 8301	717959	2563	12	D4IJY3	Response regulator containing CheY-like receiver, AAA-type ATPase, and DNA-binding domains	https://www.uniprot.org/uniprot/	https://www.uniprot.org/uniprot/D4IJY3	https://www.uniprot.org/uniprot/D4IJY3
Alistipes shahii WAL 8301	717959	UP000008794	Alistipes shahii WAL 8301	717959	2563	12	D4IM60	Signal transduction histidine kinase	https://www.uniprot.org/uniprot/	https://www.uniprot.org/uniprot/D4IM60	https://www.uniprot.org/uniprot/D4IM60
Alistipes shahii WAL 8301	717959	UP000008794	Alistipes shahii WAL 8301	717959	2563	12	D4IM14	Response regulator containing CheY-like receiver, AAA-type ATPase, and DNA-binding domains	https://www.uniprot.org/uniprot/	https://www.uniprot.org/uniprot/D4IM14	https://www.uniprot.org/uniprot/D4IM14
Alloprevotella tannerae ATCC 51259	626522	UP000003460	Alloprevotella tannerae ATCC 51259	626522	2806	9	C9LF76	Hemerythrin HHE cation binding domain protein	https://www.uniprot.org/uniprot/	https://www.uniprot.org/uniprot/C9LF76	https://www.uniprot.org/uniprot/C9LF76
Alloprevotella tannerae ATCC 51259	626522	UP000003460	Alloprevotella tannerae ATCC 51259	626522	2806	9	C9LDC7	HTH luxR-type domain-containing protein	https://www.uniprot.org/uniprot/	https://www.uniprot.org/uniprot/C9LDC7	https://www.uniprot.org/uniprot/C9LDC7
Alloprevotella tannerae ATCC 51259	626522	UP000003460	Alloprevotella tannerae ATCC 51259	626522	2806	9	C9LH93	S-ribosylhomocysteine lyase (EC 4.4.1.21) (AI-2 synthesis protein) (Autoinducer-2 production protein LuxS)	https://www.uniprot.org/uniprot/	https://www.uniprot.org/uniprot/C9LH93	https://www.uniprot.org/uniprot/C9LH93
Alloprevotella tannerae ATCC 51259	626522	UP000003460	Alloprevotella tannerae ATCC 51259	626522	2806	9	C9LEE3	Transcriptional regulator, LuxR family	https://www.uniprot.org/uniprot/	https://www.uniprot.org/uniprot/C9LEE3	https://www.uniprot.org/uniprot/C9LEE3
Alloprevotella tannerae ATCC 51259	626522	UP000003460	Alloprevotella tannerae ATCC 51259	626522	2806	9	C9LHD9	Transcriptional regulator, LuxR family	https://www.uniprot.org/uniprot/	https://www.uniprot.org/uniprot/C9LHD9	https://www.uniprot.org/uniprot/C9LHD9
Alloprevotella tannerae ATCC 51259	626522	UP000003460	Alloprevotella tannerae ATCC 51259	626522	2806	9	C9LCY4	Transcriptional regulator, LuxR family	https://www.uniprot.org/uniprot/	https://www.uniprot.org/uniprot/C9LCY4	https://www.uniprot.org/uniprot/C9LCY4
Alloprevotella tannerae ATCC 51259	626522	UP000003460	Alloprevotella tannerae ATCC 51259	626522	2806	9	C9LK08	Putative 3-oxoacyl-(Acyl carrier protein) synthase III	https://www.uniprot.org/uniprot/	https://www.uniprot.org/uniprot/C9LK08	https://www.uniprot.org/uniprot/C9LK08
Alloprevotella tannerae ATCC 51259	626522	UP000003460	Alloprevotella tannerae ATCC 51259	626522	2806	9	C9LFW2	Putative 8-amino-7-oxononanoate synthase	https://www.uniprot.org/uniprot/	https://www.uniprot.org/uniprot/C9LFW2	https://www.uniprot.org/uniprot/C9LFW2
Alloprevotella tannerae ATCC 51259	626522	UP000003460	Alloprevotella tannerae ATCC 51259	626522	2806	9	C9LF43	Response regulator receiver domain protein	https://www.uniprot.org/uniprot/	https://www.uniprot.org/uniprot/C9LF43	https://www.uniprot.org/uniprot/C9LF43
Anaerobaculum hydrogeniformans OS1, ATCC BAA-1850	649746	UP000005273	Acetomicrobium hydrogeniformans ATCC BAA-1850	592015	2196	10	A0A0T5XB82	Chemotaxis protein CheA (EC 2.7.13.3)	https://www.uniprot.org/uniprot/	https://www.uniprot.org/uniprot/A0A0T5XB82	https://www.uniprot.org/uniprot/A0A0T5XB82
Anaerobaculum hydrogeniformans OS1, ATCC BAA-1850	649746	UP000005273	Acetomicrobium hydrogeniformans ATCC BAA-1850	592015	2196	10	A0A0T5XDF2	Response regulator receiver domain protein	https://www.uniprot.org/uniprot/	https://www.uniprot.org/uniprot/A0A0T5XDF2	https://www.uniprot.org/uniprot/A0A0T5XDF2
Anaerobaculum hydrogeniformans OS1, ATCC BAA-1850	649746	UP000005273	Acetomicrobium hydrogeniformans ATCC BAA-1850	592015	2196	10	A0A0T5X9H7	Response regulator receiver domain protein	https://www.uniprot.org/uniprot/	https://www.uniprot.org/uniprot/A0A0T5X9H7	https://www.uniprot.org/uniprot/A0A0T5X9H7
Anaerobaculum hydrogeniformans OS1, ATCC BAA-1850	649746	UP000005273	Acetomicrobium hydrogeniformans ATCC BAA-1850	592015	2196	10	A0A0T5XCT3	Transcriptional regulator, LuxR family	https://www.uniprot.org/uniprot/	https://www.uniprot.org/uniprot/A0A0T5XCT3	https://www.uniprot.org/uniprot/A0A0T5XCT3
Anaerobaculum hydrogeniformans OS1, ATCC BAA-1850	649746	UP000005273	Acetomicrobium hydrogeniformans ATCC BAA-1850	592015	2196	10	A0A0T5X9H4	ATPase/histidine kinase/DNA gyrase B/HSP90 domain protein	https://www.uniprot.org/uniprot/	https://www.uniprot.org/uniprot/A0A0T5X9H4	https://www.uniprot.org/uniprot/A0A0T5X9H4
Anaerobaculum hydrogeniformans OS1, ATCC BAA-1850	649746	UP000005273	Acetomicrobium hydrogeniformans ATCC BAA-1850	592015	2196	10	A0A0T5X9Q7	Histidine kinase	https://www.uniprot.org/uniprot/	https://www.uniprot.org/uniprot/A0A0T5X9Q7	https://www.uniprot.org/uniprot/A0A0T5X9Q7
Anaerobaculum hydrogeniformans OS1, ATCC BAA-1850	649746	UP000005273	Acetomicrobium hydrogeniformans ATCC BAA-1850	592015	2196	10	A0A0T5X9Q8	Putative response regulator MprA, OmpR family	https://www.uniprot.org/uniprot/	https://www.uniprot.org/uniprot/A0A0T5X9Q8	https://www.uniprot.org/uniprot/A0A0T5X9Q8
Anaerobaculum hydrogeniformans OS1, ATCC BAA-1850	649746	UP000005273	Acetomicrobium hydrogeniformans ATCC BAA-1850	592015	2196	10	A0A0T5XDK2	Nitrogen regulation protein B	https://www.uniprot.org/uniprot/	https://www.uniprot.org/uniprot/A0A0T5XDK2	https://www.uniprot.org/uniprot/A0A0T5XDK2
Anaerobaculum hydrogeniformans OS1, ATCC BAA-1850	649746	UP000005273	Acetomicrobium hydrogeniformans ATCC BAA-1850	592015	2196	10	A0A0T5X987	ATPase/histidine kinase/DNA gyrase B/HSP90 domain protein	https://www.uniprot.org/uniprot/	https://www.uniprot.org/uniprot/A0A0T5X987	https://www.uniprot.org/uniprot/A0A0T5X987
Anaerobaculum hydrogeniformans OS1, ATCC BAA-1850	649746	UP000005273	Acetomicrobium hydrogeniformans ATCC BAA-1850	592015	2196	10	A0A0T5X9K4	Putative D-ribose-binding periplasmic protein	https://www.uniprot.org/uniprot/	https://www.uniprot.org/uniprot/A0A0T5X9K4	https://www.uniprot.org/uniprot/A0A0T5X9K4
Anaerobiospirillum succiniciproducens DSM 640001	1120988	UP000250086	Anaerobiospirillum thomasii (Strain: NCTC13093)	179995	2368	11	A0A2X0V5Y4	Histidine kinase (EC 2.7.13.3)	https://www.uniprot.org/uniprot/	https://www.uniprot.org/uniprot/A0A2X0V5Y4	https://www.uniprot.org/uniprot/A0A2X0V5Y4
Anaerobiospirillum succiniciproducens DSM 640001	1120988	UP000250086	Anaerobiospirillum thomasii (Strain: NCTC13093)	179995	2368	11	A0A2X0VBQ6	Histidine kinase (EC 2.7.13.3)	https://www.uniprot.org/uniprot/	https://www.uniprot.org/uniprot/A0A2X0VBQ6	https://www.uniprot.org/uniprot/A0A2X0VBQ6
Anaerobiospirillum succiniciproducens DSM 640001	1120988	UP000250086	Anaerobiospirillum thomasii (Strain: NCTC13093)	179995	2368	11	A0A2X0V119	Hpt domain	https://www.uniprot.org/uniprot/	https://www.uniprot.org/uniprot/A0A2X0V119	https://www.uniprot.org/uniprot/A0A2X0V119
Anaerobiospirillum succiniciproducens DSM 640001	1120988	UP000250086	Anaerobiospirillum thomasii	179995	2368	11	A0A2X0V6M3	8-amino-7-oxononanoate synthase	https://www.uniprot.org/uniprot/	https://www.uniprot.org/uniprot/A0A2X0V6M3	https://www.uniprot.org/uniprot/A0A2X0V6M3
Anaerobiospirillum succiniciproducens DSM 640001	1120988	UP000250086	Anaerobiospirillum thomasii	179995	2368	11	A0A2X0V9G4	Histidine kinase	https://www.uniprot.org/uniprot/	https://www.uniprot.org/uniprot/A0A2X0V9G4	https://www.uniprot.org/uniprot/A0A2X0V9G4
Anaerobiospirillum succiniciproducens DSM 640001	1120988	UP000250086	Anaerobiospirillum thomasii	179995	2368	11	A0A2X0VWI1	Histidine kinase	https://www.uniprot.org/uniprot/	https://www.uniprot.org/uniprot/A0A2X0VWI1	https://www.uniprot.org/uniprot/A0A2X0VWI1
Anaerobiospirillum succiniciproducens DSM 640001	1120988	UP000250086	Anaerobiospirillum thomasii	179995	2368	11	A0A2X0V4L0	Transcriptional regulatory protein ZraR	https://www.uniprot.org/uniprot/	https://www.uniprot.org/uniprot/A0A2X0V4L0	https://www.uniprot.org/uniprot/A0A2X0V4L0
Anaerobiospirillum succiniciproducens DSM 640001	1120988	UP000250086	Anaerobiospirillum thomasii	179995	2368	11	A0A2X0V548	Autoinducer 2-binding protein lsrB	https://www.uniprot.org/uniprot/	https://www.uniprot.org/uniprot/A0A2X0V548	https://www.uniprot.org/uniprot/A0A2X0V548
Anaerobiospirillum succiniciproducens DSM 640001	1120988	UP000250086	Anaerobiospirillum thomasii	179995	2368	11	A0A2X0VWV5	Autoinducer 2-binding protein LsrB	https://www.uniprot.org/uniprot/	https://www.uniprot.org/uniprot/A0A2X0VWV5	https://www.uniprot.org/uniprot/A0A2X0VWV5
Anaerobiospirillum succiniciproducens DSM 640001	1120988	UP000250086	Anaerobiospirillum thomasii	179995	2368	11	A0A2X0VA17	D-ribose-binding periplasmic protein	https://www.uniprot.org/uniprot/	https://www.uniprot.org/uniprot/A0A2X0VA17	https://www.uniprot.org/uniprot/A0A2X0VA17
Anaerobiospirillum succiniciproducens DSM 640001	1120988	UP000250086	Anaerobiospirillum thomasii	179995	2368	11	A0A2X0WHK0	D-ribose-binding periplasmic protein	https://www.uniprot.org/uniprot/	https://www.uniprot.org/uniprot/A0A2X0WHK0	https://www.uniprot.org/uniprot/A0A2X0WHK0
Anaerococcus hydrogenalis DSM 7454	561177	UP000005451	Anaerococcus hydrogenalis DSM 7454	561177	2068	15	B6WBR7	ATPase/histidine kinase/DNA gyrase B/HSP90 domain protein	https://www.uniprot.org/uniprot/	https://www.uniprot.org/uniprot/B6WBR7	https://www.uniprot.org/uniprot/B6WBR7
Anaerococcus hydrogenalis DSM 7454	561177	UP000005451	Anaerococcus hydrogenalis DSM 7454	561177	2068	15	B6W7N2	ATPase/histidine kinase/DNA gyrase B/HSP90 domain protein	https://www.uniprot.org/uniprot/	https://www.uniprot.org/uniprot/B6W7N2	https://www.uniprot.org/uniprot/B6W7N2
Anaerococcus hydrogenalis DSM 7454	561177	UP000005451	Anaerococcus hydrogenalis DSM 7454	561177	2068	15	B6WBW7	ATPase/histidine kinase/DNA gyrase B/HSP90 domain protein	https://www.uniprot.org/uniprot/	https://www.uniprot.org/uniprot/B6WBW7	https://www.uniprot.org/uniprot/B6WBW7
Anaerococcus hydrogenalis DSM 7454	561177	UP000005451	Anaerococcus hydrogenalis DSM 7454	561177	2068	15	B6WAU7	Histidine kinase (EC 2.7.13.3)	https://www.uniprot.org/uniprot/	https://www.uniprot.org/uniprot/B6WAU7	https://www.uniprot.org/uniprot/B6WAU7
Anaerococcus hydrogenalis DSM 7454	561177	UP000005451	Anaerococcus hydrogenalis DSM 7454	561177	2068	15	B6W681	Histidine kinase (EC 2.7.13.3)	https://www.uniprot.org/uniprot/	https://www.uniprot.org/uniprot/B6W681	https://www.uniprot.org/uniprot/B6W681
Anaerococcus hydrogenalis DSM 7454	561177	UP000005451	Anaerococcus hydrogenalis DSM 7454	561177	2068	15	B6W928	Histidine kinase (EC 2.7.13.3)	https://www.uniprot.org/uniprot/	https://www.uniprot.org/uniprot/B6W928	https://www.uniprot.org/uniprot/B6W928
Anaerococcus hydrogenalis DSM 7454	561177	UP000005451	Anaerococcus hydrogenalis DSM 7454	561177	2068	15	B6W876	Histidine kinase (EC 2.7.13.3)	https://www.uniprot.org/uniprot/	https://www.uniprot.org/uniprot/B6W876	https://www.uniprot.org/uniprot/B6W876
Anaerococcus hydrogenalis DSM 7454	561177	UP000005451	Anaerococcus hydrogenalis DSM 7454	561177	2068	15	B6WAS5	Histidine kinase (EC 2.7.13.3)	https://www.uniprot.org/uniprot/	https://www.uniprot.org/uniprot/B6WAS5	https://www.uniprot.org/uniprot/B6WAS5
Anaerococcus hydrogenalis DSM 7454	561177	UP000005451	Anaerococcus hydrogenalis DSM 7454	561177	2068	15	B6W6F0	Histidine kinase (EC 2.7.13.3)	https://www.uniprot.org/uniprot/	https://www.uniprot.org/uniprot/B6W6F0	https://www.uniprot.org/uniprot/B6W6F0
Anaerococcus hydrogenalis DSM 7454	561177	UP000005451	Anaerococcus hydrogenalis DSM 7454	561177	2068	15	B6W6F7	Histidine kinase (EC 2.7.13.3)	https://www.uniprot.org/uniprot/	https://www.uniprot.org/uniprot/B6W6F7	https://www.uniprot.org/uniprot/B6W6F7
Anaerococcus hydrogenalis DSM 7454	561177	UP000005451	Anaerococcus hydrogenalis DSM 7454	561177	2068	15	B6W9U0	Histidine kinase (EC 2.7.13.3)	https://www.uniprot.org/uniprot/	https://www.uniprot.org/uniprot/B6W9U0	https://www.uniprot.org/uniprot/B6W9U0
Anaerococcus hydrogenalis DSM 7454	561177	UP000005451	Anaerococcus hydrogenalis DSM 7454	561177	2068	15	B6W6H7	Transcriptional regulator, LuxR family	https://www.uniprot.org/uniprot/	https://www.uniprot.org/uniprot/B6W6H7	https://www.uniprot.org/uniprot/B6W6H7
Anaerococcus hydrogenalis DSM 7454	561177	UP000005451	Anaerococcus hydrogenalis DSM 7454	561177	2068	15	B6WBS3	Acyl-CoA dehydrogenase, C-terminal domain protein	https://www.uniprot.org/uniprot/	https://www.uniprot.org/uniprot/B6WBS3	https://www.uniprot.org/uniprot/B6WBS3
Anaerococcus hydrogenalis DSM 7454	561177	UP000005451	Anaerococcus hydrogenalis DSM 7454	561177	2068	15	B6WBW9	Response regulator receiver domain protein, OmpR family	https://www.uniprot.org/uniprot/	https://www.uniprot.org/uniprot/B6WBW9	https://www.uniprot.org/uniprot/B6WBW9
Anaerococcus hydrogenalis DSM 7454	561177	UP000005451	Anaerococcus hydrogenalis DSM 7454	561177	2068	15	B6W682	Response regulator receiver domain protein, OmpR family	https://www.uniprot.org/uniprot/	https://www.uniprot.org/uniprot/B6W682	https://www.uniprot.org/uniprot/B6W682
Anaerococcus prevotii DSM 20548	525919	UP000002294	Anaerococcus prevotii (strain ATCC 9321 )	525919	1795	15	C7RI08	Histidine kinase	https://www.uniprot.org/uniprot/	https://www.uniprot.org/uniprot/C7RI08	https://www.uniprot.org/uniprot/C7RI08
Anaerococcus prevotii DSM 20548	525919	UP000002294	Anaerococcus prevotii (strain ATCC 9321 )	525919	1795	15	C7RDH7	Histidine kinase (EC 2.7.13.3)	https://www.uniprot.org/uniprot/	https://www.uniprot.org/uniprot/C7RDH7	https://www.uniprot.org/uniprot/C7RDH7
Anaerococcus prevotii DSM 20548	525919	UP000002294	Anaerococcus prevotii (strain ATCC 9321 )	525919	1795	15	C7RI97	Histidine kinase (EC 2.7.13.3)	https://www.uniprot.org/uniprot/	https://www.uniprot.org/uniprot/C7RI97	https://www.uniprot.org/uniprot/C7RI97
Anaerococcus prevotii DSM 20548	525919	UP000002294	Anaerococcus prevotii (strain ATCC 9321 )	525919	1795	15	C7RDY3	Histidine kinase (EC 2.7.13.3)	https://www.uniprot.org/uniprot/	https://www.uniprot.org/uniprot/C7RDY3	https://www.uniprot.org/uniprot/C7RDY3
Anaerococcus prevotii DSM 20548	525919	UP000002294	Anaerococcus prevotii (strain ATCC 9321 )	525919	1795	15	C7RGS2	Histidine kinase (EC 2.7.13.3)	https://www.uniprot.org/uniprot/	https://www.uniprot.org/uniprot/C7RGS2	https://www.uniprot.org/uniprot/C7RGS2
Anaerococcus prevotii DSM 20548	525919	UP000002294	Anaerococcus prevotii (strain ATCC 9321 )	525919	1795	15	C7RHG3	Histidine kinase (EC 2.7.13.3)	https://www.uniprot.org/uniprot/	https://www.uniprot.org/uniprot/C7RHG3	https://www.uniprot.org/uniprot/C7RHG3
Anaerococcus prevotii DSM 20548	525919	UP000002294	Anaerococcus prevotii (strain ATCC 9321 )	525919	1795	15	C7RF79	Histidine kinase (EC 2.7.13.3)	https://www.uniprot.org/uniprot/	https://www.uniprot.org/uniprot/C7RF79	https://www.uniprot.org/uniprot/C7RF79
Anaerococcus prevotii DSM 20548	525919	UP000002294	Anaerococcus prevotii (strain ATCC 9321 )	525919	1795	15	C7RH09	Histidine kinase (EC 2.7.13.3)	https://www.uniprot.org/uniprot/	https://www.uniprot.org/uniprot/C7RH09	https://www.uniprot.org/uniprot/C7RH09
Anaerococcus prevotii DSM 20548	525919	UP000002294	Anaerococcus prevotii (strain ATCC 9321 )	525919	1795	15	C7RIB2	Two component transcriptional regulator, LuxR family	https://www.uniprot.org/uniprot/	https://www.uniprot.org/uniprot/C7RIB2	https://www.uniprot.org/uniprot/C7RIB2
Anaerococcus prevotii DSM 20548	525919	UP000002294	Anaerococcus prevotii (strain ATCC 9321 )	525919	1795	15	C7REC7	Two component transcriptional regulator, LuxR family	https://www.uniprot.org/uniprot/	https://www.uniprot.org/uniprot/C7REC7	https://www.uniprot.org/uniprot/C7REC7
Anaerococcus prevotii DSM 20548	525919	UP000002294	Anaerococcus prevotii (strain ATCC 9321 )	525919	1795	15	C7RIB5	Two component transcriptional regulator, LuxR family	https://www.uniprot.org/uniprot/	https://www.uniprot.org/uniprot/C7RIB5	https://www.uniprot.org/uniprot/C7RIB5
Anaerococcus prevotii DSM 20548	525919	UP000002294	Anaerococcus prevotii (strain ATCC 9321 / DSM 20548 / JCM 6508 / PC1)	525919	1795	15	C7RF73	Acyl-CoA dehydrogenase domain protein	https://www.uniprot.org/uniprot/	https://www.uniprot.org/uniprot/C7RF73	https://www.uniprot.org/uniprot/C7RF73
Anaerococcus prevotii DSM 20548	525919	UP000002294	Anaerococcus prevotii (strain ATCC 9321 / DSM 20548 / JCM 6508 / PC1)	525919	1795	15	C7RDW6	Acyl-CoA dehydrogenase domain protein	https://www.uniprot.org/uniprot/	https://www.uniprot.org/uniprot/C7RDW6	https://www.uniprot.org/uniprot/C7RDW6
Anaerococcus prevotii DSM 20548	525919	UP000002294	Anaerococcus prevotii (strain ATCC 9321 / DSM 20548 / JCM 6508 / PC1)	525919	1795	15	C7RDW3	Enoyl-CoA hydratase/isomerase	https://www.uniprot.org/uniprot/	https://www.uniprot.org/uniprot/C7RDW3	https://www.uniprot.org/uniprot/C7RDW3
Anaerococcus prevotii DSM 20548	525919	UP000002294	Anaerococcus prevotii (strain ATCC 9321 / DSM 20548 / JCM 6508 / PC1)	525919	1795	15	C7RI96	Two component transcriptional regulator, winged helix family	https://www.uniprot.org/uniprot/	https://www.uniprot.org/uniprot/C7RI96	https://www.uniprot.org/uniprot/C7RI96
Anaerococcus vaginalis ATCC 51170	655811	UP000003821	Anaerococcus vaginalis ATCC 51170	655811	1764	14	C7HVZ0	ATPase/histidine kinase/DNA gyrase B/HSP90 domain protein	https://www.uniprot.org/uniprot/	https://www.uniprot.org/uniprot/C7HVZ0	https://www.uniprot.org/uniprot/C7HVZ0
Anaerococcus vaginalis ATCC 51170	655811	UP000003821	Anaerococcus vaginalis ATCC 51170	655811	1764	14	C7HVA9	ATPase/histidine kinase/DNA gyrase B/HSP90 domain protein	https://www.uniprot.org/uniprot/	https://www.uniprot.org/uniprot/C7HVA9	https://www.uniprot.org/uniprot/C7HVA9
Anaerococcus vaginalis ATCC 51170	655811	UP000003821	Anaerococcus vaginalis ATCC 51170	655811	1764	14	C7HUU7	Histidine kinase (EC 2.7.13.3)	https://www.uniprot.org/uniprot/	https://www.uniprot.org/uniprot/C7HUU7	https://www.uniprot.org/uniprot/C7HUU7
Anaerococcus vaginalis ATCC 51170	655811	UP000003821	Anaerococcus vaginalis ATCC 51170	655811	1764	14	C7HT21	Histidine kinase (EC 2.7.13.3)	https://www.uniprot.org/uniprot/	https://www.uniprot.org/uniprot/C7HT21	https://www.uniprot.org/uniprot/C7HT21
Anaerococcus vaginalis ATCC 51170	655811	UP000003821	Anaerococcus vaginalis ATCC 51170	655811	1764	14	C7HSL9	Histidine kinase (EC 2.7.13.3)	https://www.uniprot.org/uniprot/	https://www.uniprot.org/uniprot/C7HSL9	https://www.uniprot.org/uniprot/C7HSL9
Anaerococcus vaginalis ATCC 51170	655811	UP000003821	Anaerococcus vaginalis ATCC 51170	655811	1764	14	C7HT76	Histidine kinase (EC 2.7.13.3)	https://www.uniprot.org/uniprot/	https://www.uniprot.org/uniprot/C7HT76	https://www.uniprot.org/uniprot/C7HT76
Anaerococcus vaginalis ATCC 51170	655811	UP000003821	Anaerococcus vaginalis ATCC 51170	655811	1764	14	C7HUX8	Histidine kinase (EC 2.7.13.3)	https://www.uniprot.org/uniprot/	https://www.uniprot.org/uniprot/C7HUX8	https://www.uniprot.org/uniprot/C7HUX8
Anaerococcus vaginalis ATCC 51170	655811	UP000003821	Anaerococcus vaginalis ATCC 51170	655811	1764	14	C7HTG3	Histidine kinase (EC 2.7.13.3)	https://www.uniprot.org/uniprot/	https://www.uniprot.org/uniprot/C7HTG3	https://www.uniprot.org/uniprot/C7HTG3
Anaerococcus vaginalis ATCC 51170	655811	UP000003821	Anaerococcus vaginalis ATCC 51170	655811	1764	14	C7HTX5	Histidine kinase (EC 2.7.13.3)	https://www.uniprot.org/uniprot/	https://www.uniprot.org/uniprot/C7HTX5	https://www.uniprot.org/uniprot/C7HTX5
Anaerococcus vaginalis ATCC 51170	655811	UP000003821	Anaerococcus vaginalis ATCC 51170	655811	1764	14	C7HV08	Histidine kinase (EC 2.7.13.3)	https://www.uniprot.org/uniprot/	https://www.uniprot.org/uniprot/C7HV08	https://www.uniprot.org/uniprot/C7HV08
Anaerococcus vaginalis ATCC 51170	655811	UP000003821	Anaerococcus vaginalis ATCC 51170	655811	1764	14	C7HSY7	Histidine kinase (EC 2.7.13.3)	https://www.uniprot.org/uniprot/	https://www.uniprot.org/uniprot/C7HSY7	https://www.uniprot.org/uniprot/C7HSY7
Anaerococcus vaginalis ATCC 51170	655811	UP000003821	Anaerococcus vaginalis ATCC 51170	655811	1764	14	C7HSZ5	Response regulator receiver domain protein	https://www.uniprot.org/uniprot/	https://www.uniprot.org/uniprot/C7HSZ5	https://www.uniprot.org/uniprot/C7HSZ5
Anaerococcus vaginalis ATCC 51170	655811	UP000003821	Anaerococcus vaginalis ATCC 51170	655811	1764	14	C7HSG5	Acyl-CoA dehydrogenase, C-terminal domain protein	https://www.uniprot.org/uniprot/	https://www.uniprot.org/uniprot/C7HSG5	https://www.uniprot.org/uniprot/C7HSG5
Anaerococcus vaginalis ATCC 51170	655811	UP000003821	Anaerococcus vaginalis ATCC 51170	655811	1764	14	C7HT20	Response regulator receiver domain protein, OmpR family	https://www.uniprot.org/uniprot/	https://www.uniprot.org/uniprot/C7HT20	https://www.uniprot.org/uniprot/C7HT20
Anaerofustis stercorihominis DSM 17244	445971	UP000005178	Anaerofustis stercorihominis DSM 17244	445971	2331	32	B1C8Y7	AI-2 synthesis protein (EC 4.4.1.21) (Autoinducer-2 production protein LuxS) (S-ribosylhomocysteine lyase)	https://www.uniprot.org/uniprot/	https://www.uniprot.org/uniprot/B1C8Y7	https://www.uniprot.org/uniprot/B1C8Y7
Anaerofustis stercorihominis DSM 17244	445971	UP000005178	Anaerofustis stercorihominis DSM 17244	445971	2331	32	B1C6W1	Histidine kinase (EC 2.7.13.3)	https://www.uniprot.org/uniprot/	https://www.uniprot.org/uniprot/B1C6W1	https://www.uniprot.org/uniprot/B1C6W1
Anaerofustis stercorihominis DSM 17244	445971	UP000005178	Anaerofustis stercorihominis DSM 17244	445971	2331	32	B1C967	Histidine kinase (EC 2.7.13.3)	https://www.uniprot.org/uniprot/	https://www.uniprot.org/uniprot/B1C967	https://www.uniprot.org/uniprot/B1C967
Anaerofustis stercorihominis DSM 17244	445971	UP000005178	Anaerofustis stercorihominis DSM 17244	445971	2331	32	B1C8X3	Histidine kinase (EC 2.7.13.3)	https://www.uniprot.org/uniprot/	https://www.uniprot.org/uniprot/B1C8X3	https://www.uniprot.org/uniprot/B1C8X3
Anaerofustis stercorihominis DSM 17244	445971	UP000005178	Anaerofustis stercorihominis DSM 17244	445971	2331	32	B1CBR9	Histidine kinase (EC 2.7.13.3)	https://www.uniprot.org/uniprot/	https://www.uniprot.org/uniprot/B1CBR9	https://www.uniprot.org/uniprot/B1CBR9
Anaerofustis stercorihominis DSM 17244	445971	UP000005178	Anaerofustis stercorihominis DSM 17244	445971	2331	32	B1C8D7	Histidine kinase (EC 2.7.13.3)	https://www.uniprot.org/uniprot/	https://www.uniprot.org/uniprot/B1C8D7	https://www.uniprot.org/uniprot/B1C8D7
Anaerofustis stercorihominis DSM 17244	445971	UP000005178	Anaerofustis stercorihominis DSM 17244	445971	2331	32	B1C8W3	Histidine kinase (EC 2.7.13.3)	https://www.uniprot.org/uniprot/	https://www.uniprot.org/uniprot/B1C8W3	https://www.uniprot.org/uniprot/B1C8W3
Anaerofustis stercorihominis DSM 17244	445971	UP000005178	Anaerofustis stercorihominis DSM 17244	445971	2331	32	B1C9A5	Histidine kinase (EC 2.7.13.3)	https://www.uniprot.org/uniprot/	https://www.uniprot.org/uniprot/B1C9A5	https://www.uniprot.org/uniprot/B1C9A5
Anaerofustis stercorihominis DSM 17244	445971	UP000005178	Anaerofustis stercorihominis DSM 17244	445971	2331	32	B1C675	Histidine kinase (EC 2.7.13.3)	https://www.uniprot.org/uniprot/	https://www.uniprot.org/uniprot/B1C675	https://www.uniprot.org/uniprot/B1C675
Anaerofustis stercorihominis DSM 17244	445971	UP000005178	Anaerofustis stercorihominis DSM 17244	445971	2331	32	B1C6Q3	Histidine kinase (EC 2.7.13.3)	https://www.uniprot.org/uniprot/	https://www.uniprot.org/uniprot/B1C6Q3	https://www.uniprot.org/uniprot/B1C6Q3
Anaerofustis stercorihominis DSM 17244	445971	UP000005178	Anaerofustis stercorihominis DSM 17244	445971	2331	32	B1C9P8	Histidine kinase (EC 2.7.13.3)	https://www.uniprot.org/uniprot/	https://www.uniprot.org/uniprot/B1C9P8	https://www.uniprot.org/uniprot/B1C9P8
Anaerofustis stercorihominis DSM 17244	445971	UP000005178	Anaerofustis stercorihominis DSM 17244	445971	2331	32	B1C7X3	Stage 0 sporulation protein A homolog	https://www.uniprot.org/uniprot/	https://www.uniprot.org/uniprot/B1C7X3	https://www.uniprot.org/uniprot/B1C7X3
Anaerofustis stercorihominis DSM 17244	445971	UP000005178	Anaerofustis stercorihominis DSM 17244	445971	2331	32	B1C882	Stage 0 sporulation protein A homolog	https://www.uniprot.org/uniprot/	https://www.uniprot.org/uniprot/B1C882	https://www.uniprot.org/uniprot/B1C882
Anaerofustis stercorihominis DSM 17244	445971	UP000005178	Anaerofustis stercorihominis DSM 17244	445971	2331	32	B1C6V9	Stage 0 sporulation protein A homolog (EC 2.7.13.3)	https://www.uniprot.org/uniprot/	https://www.uniprot.org/uniprot/B1C6V9	https://www.uniprot.org/uniprot/B1C6V9
Anaerofustis stercorihominis DSM 17244	445971	UP000005178	Anaerofustis stercorihominis DSM 17244	445971	2331	32	B1C881	Stage 0 sporulation protein A homolog (EC 2.7.13.3)	https://www.uniprot.org/uniprot/	https://www.uniprot.org/uniprot/B1C881	https://www.uniprot.org/uniprot/B1C881
Anaerofustis stercorihominis DSM 17244	445971	UP000005178	Anaerofustis stercorihominis DSM 17244	445971	2331	32	B1C9X3	Stage 0 sporulation protein A homolog (EC 2.7.13.3)	https://www.uniprot.org/uniprot/	https://www.uniprot.org/uniprot/B1C9X3	https://www.uniprot.org/uniprot/B1C9X3
Anaerofustis stercorihominis DSM 17244	445971	UP000005178	Anaerofustis stercorihominis DSM 17244	445971	2331	32	B1C8C4	Stage 0 sporulation protein A homolog (EC 2.7.13.3)	https://www.uniprot.org/uniprot/	https://www.uniprot.org/uniprot/B1C8C4	https://www.uniprot.org/uniprot/B1C8C4
Anaerofustis stercorihominis DSM 17244	445971	UP000005178	Anaerofustis stercorihominis DSM 17244	445971	2331	32	B1CBK3	Stage 0 sporulation protein A homolog (EC 2.7.13.3)	https://www.uniprot.org/uniprot/	https://www.uniprot.org/uniprot/B1CBK3	https://www.uniprot.org/uniprot/B1CBK3
Anaerofustis stercorihominis DSM 17244	445971	UP000005178	Anaerofustis stercorihominis DSM 17244	445971	2331	32	B1C8R8	Stage 0 sporulation protein A homolog (EC 2.7.13.3)	https://www.uniprot.org/uniprot/	https://www.uniprot.org/uniprot/B1C8R8	https://www.uniprot.org/uniprot/B1C8R8
Anaerofustis stercorihominis DSM 17244	445971	UP000005178	Anaerofustis stercorihominis DSM 17244	445971	2331	32	B1C643	Stage 0 sporulation protein A homolog (EC 2.7.13.3)	https://www.uniprot.org/uniprot/	https://www.uniprot.org/uniprot/B1C643	https://www.uniprot.org/uniprot/B1C643
Anaerofustis stercorihominis DSM 17244	445971	UP000005178	Anaerofustis stercorihominis DSM 17244	445971	2331	32	B1C638	Stage 0 sporulation protein A homolog (EC 2.7.13.3)	https://www.uniprot.org/uniprot/	https://www.uniprot.org/uniprot/B1C638	https://www.uniprot.org/uniprot/B1C638
Anaerofustis stercorihominis DSM 17244	445971	UP000005178	Anaerofustis stercorihominis DSM 17244	445971	2331	32	B1C7S8	Stage 0 sporulation protein A homolog (EC 2.7.13.3)	https://www.uniprot.org/uniprot/	https://www.uniprot.org/uniprot/B1C7S8	https://www.uniprot.org/uniprot/B1C7S8
Anaerofustis stercorihominis DSM 17244	445971	UP000005178	Anaerofustis stercorihominis DSM 17244	445971	2331	32	B1C9J1	Stage 0 sporulation protein A homolog (EC 2.7.13.3)	https://www.uniprot.org/uniprot/	https://www.uniprot.org/uniprot/B1C9J1	https://www.uniprot.org/uniprot/B1C9J1
Anaerofustis stercorihominis DSM 17244	445971	UP000005178	Anaerofustis stercorihominis DSM 17244	445971	2331	32	B1C8Q9	Stage 0 sporulation protein A homolog (EC 2.7.13.3)	https://www.uniprot.org/uniprot/	https://www.uniprot.org/uniprot/B1C8Q9	https://www.uniprot.org/uniprot/B1C8Q9
Anaerofustis stercorihominis DSM 17244	445971	UP000005178	Anaerofustis stercorihominis DSM 17244	445971	2331	32	B1C8C3	Stage 0 sporulation protein A homolog (EC 2.7.13.3)	https://www.uniprot.org/uniprot/	https://www.uniprot.org/uniprot/B1C8C3	https://www.uniprot.org/uniprot/B1C8C3
Anaerofustis stercorihominis DSM 17244	445971	UP000005178	Anaerofustis stercorihominis DSM 17244	445971	2331	32	B1CA72	3-oxoacyl-[acyl-carrier-protein] synthase 3	https://www.uniprot.org/uniprot/	https://www.uniprot.org/uniprot/B1CA72	https://www.uniprot.org/uniprot/B1CA72
Anaerofustis stercorihominis DSM 17244	445971	UP000005178	Anaerofustis stercorihominis DSM 17244	445971	2331	32	B1C5X6	Acyl-CoA dehydrogenase, C-terminal domain protein	https://www.uniprot.org/uniprot/	https://www.uniprot.org/uniprot/B1C5X6	https://www.uniprot.org/uniprot/B1C5X6
Anaerofustis stercorihominis DSM 17244	445971	UP000005178	Anaerofustis stercorihominis DSM 17244	445971	2331	32	B1CB72	Acyl-CoA dehydrogenase, C-terminal domain protein	https://www.uniprot.org/uniprot/	https://www.uniprot.org/uniprot/B1CB72	https://www.uniprot.org/uniprot/B1CB72
Anaerofustis stercorihominis DSM 17244	445971	UP000005178	Anaerofustis stercorihominis DSM 17244	445971	2331	32	B1C8D8	Stage 0 sporulation protein A homolog	https://www.uniprot.org/uniprot/	https://www.uniprot.org/uniprot/B1C8D8	https://www.uniprot.org/uniprot/B1C8D8
Anaerofustis stercorihominis DSM 17244	445971	UP000005178	Anaerofustis stercorihominis DSM 17244	445971	2331	32	B1C674	Stage 0 sporulation protein A homolog	https://www.uniprot.org/uniprot/	https://www.uniprot.org/uniprot/B1C674	https://www.uniprot.org/uniprot/B1C674
Anaerofustis stercorihominis DSM 17244	445971	UP000005178	Anaerofustis stercorihominis DSM 17244	445971	2331	32	B1CBS0	Stage 0 sporulation protein A homolog	https://www.uniprot.org/uniprot/	https://www.uniprot.org/uniprot/B1CBS0	https://www.uniprot.org/uniprot/B1CBS0
Anaerofustis stercorihominis DSM 17244	445971	UP000005178	Anaerofustis stercorihominis DSM 17244	445971	2331	32	B1C5X7	LysR substrate binding domain protein	https://www.uniprot.org/uniprot/	https://www.uniprot.org/uniprot/B1C5X7	https://www.uniprot.org/uniprot/B1C5X7
Anaerostipes caccae DSM 14662	411490	UP000004935	Anaerostipes caccae (strain DSM 14662)	411490	3743	46	B0MHV9	ATPase/histidine kinase/DNA gyrase B/HSP90 domain protein	https://www.uniprot.org/uniprot/	https://www.uniprot.org/uniprot/B0MHV9	https://www.uniprot.org/uniprot/B0MHV9
Anaerostipes caccae DSM 14662	411490	UP000004935	Anaerostipes caccae (strain DSM 14662)	411490	3743	46	B0MGD9	ATPase/histidine kinase/DNA gyrase B/HSP90 domain protein	https://www.uniprot.org/uniprot/	https://www.uniprot.org/uniprot/B0MGD9	https://www.uniprot.org/uniprot/B0MGD9
Anaerostipes caccae DSM 14662	411490	UP000004935	Anaerostipes caccae (strain DSM 14662)	411490	3743	46	B0MH56	ATPase/histidine kinase/DNA gyrase B/HSP90 domain protein	https://www.uniprot.org/uniprot/	https://www.uniprot.org/uniprot/B0MH56	https://www.uniprot.org/uniprot/B0MH56
Anaerostipes caccae DSM 14662	411490	UP000004935	Anaerostipes caccae (strain DSM 14662)	411490	3743	46	B0MFL5	Histidine kinase (EC 2.7.13.3)	https://www.uniprot.org/uniprot/	https://www.uniprot.org/uniprot/B0MFL5	https://www.uniprot.org/uniprot/B0MFL5
Anaerostipes caccae DSM 14662	411490	UP000004935	Anaerostipes caccae (strain DSM 14662)	411490	3743	46	B0MBR8	Histidine kinase (EC 2.7.13.3)	https://www.uniprot.org/uniprot/	https://www.uniprot.org/uniprot/B0MBR8	https://www.uniprot.org/uniprot/B0MBR8
Anaerostipes caccae DSM 14662	411490	UP000004935	Anaerostipes caccae (strain DSM 14662)	411490	3743	46	B0MAS6	Histidine kinase (EC 2.7.13.3)	https://www.uniprot.org/uniprot/	https://www.uniprot.org/uniprot/B0MAS6	https://www.uniprot.org/uniprot/B0MAS6
Anaerostipes caccae DSM 14662	411490	UP000004935	Anaerostipes caccae (strain DSM 14662)	411490	3743	46	B0MC99	Histidine kinase (EC 2.7.13.3)	https://www.uniprot.org/uniprot/	https://www.uniprot.org/uniprot/B0MC99	https://www.uniprot.org/uniprot/B0MC99
Anaerostipes caccae DSM 14662	411490	UP000004935	Anaerostipes caccae (strain DSM 14662)	411490	3743	46	B0MBR6	Histidine kinase (EC 2.7.13.3)	https://www.uniprot.org/uniprot/	https://www.uniprot.org/uniprot/B0MBR6	https://www.uniprot.org/uniprot/B0MBR6
Anaerostipes caccae DSM 14662	411490	UP000004935	Anaerostipes caccae (strain DSM 14662)	411490	3743	46	B0MGJ8	Histidine kinase (EC 2.7.13.3)	https://www.uniprot.org/uniprot/	https://www.uniprot.org/uniprot/B0MGJ8	https://www.uniprot.org/uniprot/B0MGJ8
Anaerostipes caccae DSM 14662	411490	UP000004935	Anaerostipes caccae (strain DSM 14662)	411490	3743	46	B0MA12	Histidine kinase (EC 2.7.13.3)	https://www.uniprot.org/uniprot/	https://www.uniprot.org/uniprot/B0MA12	https://www.uniprot.org/uniprot/B0MA12
Anaerostipes caccae DSM 14662	411490	UP000004935	Anaerostipes caccae (strain DSM 14662)	411490	3743	46	B0MBQ1	Histidine kinase (EC 2.7.13.3)	https://www.uniprot.org/uniprot/	https://www.uniprot.org/uniprot/B0MBQ1	https://www.uniprot.org/uniprot/B0MBQ1
Anaerostipes caccae DSM 14662	411490	UP000004935	Anaerostipes caccae (strain DSM 14662)	411490	3743	46	B0MI01	Histidine kinase (EC 2.7.13.3)	https://www.uniprot.org/uniprot/	https://www.uniprot.org/uniprot/B0MI01	https://www.uniprot.org/uniprot/B0MI01
Anaerostipes caccae DSM 14662	411490	UP000004935	Anaerostipes caccae (strain DSM 14662)	411490	3743	46	B0MDX4	Histidine kinase (EC 2.7.13.3)	https://www.uniprot.org/uniprot/	https://www.uniprot.org/uniprot/B0MDX4	https://www.uniprot.org/uniprot/B0MDX4
Anaerostipes caccae DSM 14662	411490	UP000004935	Anaerostipes caccae (strain DSM 14662)	411490	3743	46	B0MAS0	Histidine kinase (EC 2.7.13.3)	https://www.uniprot.org/uniprot/	https://www.uniprot.org/uniprot/B0MAS0	https://www.uniprot.org/uniprot/B0MAS0
Anaerostipes caccae DSM 14662	411490	UP000004935	Anaerostipes caccae (strain DSM 14662)	411490	3743	46	B0MCG5	Histidine kinase (EC 2.7.13.3)	https://www.uniprot.org/uniprot/	https://www.uniprot.org/uniprot/B0MCG5	https://www.uniprot.org/uniprot/B0MCG5
Anaerostipes caccae DSM 14662	411490	UP000004935	Anaerostipes caccae (strain DSM 14662)	411490	3743	46	B0MAL4	Histidine kinase (EC 2.7.13.3)	https://www.uniprot.org/uniprot/	https://www.uniprot.org/uniprot/B0MAL4	https://www.uniprot.org/uniprot/B0MAL4
Anaerostipes caccae DSM 14662	411490	UP000004935	Anaerostipes caccae (strain DSM 14662)	411490	3743	46	B0MEC5	Histidine kinase (EC 2.7.13.3)	https://www.uniprot.org/uniprot/	https://www.uniprot.org/uniprot/B0MEC5	https://www.uniprot.org/uniprot/B0MEC5
Anaerostipes caccae DSM 14662	411490	UP000004935	Anaerostipes caccae (strain DSM 14662)	411490	3743	46	B0MF80	Histidine kinase (EC 2.7.13.3)	https://www.uniprot.org/uniprot/	https://www.uniprot.org/uniprot/B0MF80	https://www.uniprot.org/uniprot/B0MF80
Anaerostipes caccae DSM 14662	411490	UP000004935	Anaerostipes caccae (strain DSM 14662)	411490	3743	46	B0MCJ8	Histidine kinase (EC 2.7.13.3)	https://www.uniprot.org/uniprot/	https://www.uniprot.org/uniprot/B0MCJ8	https://www.uniprot.org/uniprot/B0MCJ8
Anaerostipes caccae DSM 14662	411490	UP000004935	Anaerostipes caccae (strain DSM 14662)	411490	3743	46	B0MBP1	Histidine kinase (EC 2.7.13.3)	https://www.uniprot.org/uniprot/	https://www.uniprot.org/uniprot/B0MBP1	https://www.uniprot.org/uniprot/B0MBP1
Anaerostipes caccae DSM 14662	411490	UP000004935	Anaerostipes caccae (strain DSM 14662)	411490	3743	46	B0MDH3	Histidine kinase (EC 2.7.13.3)	https://www.uniprot.org/uniprot/	https://www.uniprot.org/uniprot/B0MDH3	https://www.uniprot.org/uniprot/B0MDH3
Anaerostipes caccae DSM 14662	411490	UP000004935	Anaerostipes caccae (strain DSM 14662)	411490	3743	46	B0MF98	Histidine kinase domain-containing protein	https://www.uniprot.org/uniprot/	https://www.uniprot.org/uniprot/B0MF98	https://www.uniprot.org/uniprot/B0MF98
Anaerostipes caccae DSM 14662	411490	UP000004935	Anaerostipes caccae (strain DSM 14662)	411490	3743	46	B0MJ67	S-ribosylhomocysteine lyase (EC 4.4.1.21) (AI-2 synthesis protein) (Autoinducer-2 production protein LuxS)	https://www.uniprot.org/uniprot/	https://www.uniprot.org/uniprot/B0MJ67	https://www.uniprot.org/uniprot/B0MJ67
Anaerostipes caccae DSM 14662	411490	UP000004935	Anaerostipes caccae (strain DSM 14662)	411490	3743	46	B0MJ95	Stage 0 sporulation protein A homolog	https://www.uniprot.org/uniprot/	https://www.uniprot.org/uniprot/B0MJ95	https://www.uniprot.org/uniprot/B0MJ95
Anaerostipes caccae DSM 14662	411490	UP000004935	Anaerostipes caccae (strain DSM 14662)	411490	3743	46	B0MDR0	Stage 0 sporulation protein A homolog	https://www.uniprot.org/uniprot/	https://www.uniprot.org/uniprot/B0MDR0	https://www.uniprot.org/uniprot/B0MDR0
Anaerostipes caccae DSM 14662	411490	UP000004935	Anaerostipes caccae (strain DSM 14662)	411490	3743	46	B0MDR1	Stage 0 sporulation protein A homolog	https://www.uniprot.org/uniprot/	https://www.uniprot.org/uniprot/B0MDR1	https://www.uniprot.org/uniprot/B0MDR1
Anaerostipes caccae DSM 14662	411490	UP000004935	Anaerostipes caccae (strain DSM 14662)	411490	3743	46	B0MJ74	Stage 0 sporulation protein A homolog (EC 2.7.13.3)	https://www.uniprot.org/uniprot/	https://www.uniprot.org/uniprot/B0MJ74	https://www.uniprot.org/uniprot/B0MJ74
Anaerostipes caccae DSM 14662	411490	UP000004935	Anaerostipes caccae (strain DSM 14662)	411490	3743	46	B0MC32	Stage 0 sporulation protein A homolog (EC 2.7.13.3)	https://www.uniprot.org/uniprot/	https://www.uniprot.org/uniprot/B0MC32	https://www.uniprot.org/uniprot/B0MC32
Anaerostipes caccae DSM 14662	411490	UP000004935	Anaerostipes caccae (strain DSM 14662)	411490	3743	46	B0MCC1	Stage 0 sporulation protein A homolog (EC 2.7.13.3)	https://www.uniprot.org/uniprot/	https://www.uniprot.org/uniprot/B0MCC1	https://www.uniprot.org/uniprot/B0MCC1
Anaerostipes caccae DSM 14662	411490	UP000004935	Anaerostipes caccae (strain DSM 14662)	411490	3743	46	B0MAT4	Stage 0 sporulation protein A homolog (EC 2.7.13.3)	https://www.uniprot.org/uniprot/	https://www.uniprot.org/uniprot/B0MAT4	https://www.uniprot.org/uniprot/B0MAT4
Anaerostipes caccae DSM 14662	411490	UP000004935	Anaerostipes caccae (strain DSM 14662)	411490	3743	46	B0MGC0	Stage 0 sporulation protein A homolog (EC 2.7.13.3)	https://www.uniprot.org/uniprot/	https://www.uniprot.org/uniprot/B0MGC0	https://www.uniprot.org/uniprot/B0MGC0
Anaerostipes caccae DSM 14662	411490	UP000004935	Anaerostipes caccae (strain DSM 14662)	411490	3743	46	B0MCB7	Stage 0 sporulation protein A homolog (EC 2.7.13.3)	https://www.uniprot.org/uniprot/	https://www.uniprot.org/uniprot/B0MCB7	https://www.uniprot.org/uniprot/B0MCB7
Anaerostipes caccae DSM 14662	411490	UP000004935	Anaerostipes caccae (strain DSM 14662)	411490	3743	46	B0MD13	Stage 0 sporulation protein A homolog (EC 2.7.13.3)	https://www.uniprot.org/uniprot/	https://www.uniprot.org/uniprot/B0MD13	https://www.uniprot.org/uniprot/B0MD13
Anaerostipes caccae DSM 14662	411490	UP000004935	Anaerostipes caccae (strain DSM 14662)	411490	3743	46	B0MH28	Stage 0 sporulation protein A homolog (EC 2.7.13.3)	https://www.uniprot.org/uniprot/	https://www.uniprot.org/uniprot/B0MH28	https://www.uniprot.org/uniprot/B0MH28
Anaerostipes caccae DSM 14662	411490	UP000004935	Anaerostipes caccae (strain DSM 14662)	411490	3743	46	B0MDJ9	Stage 0 sporulation protein A homolog (EC 2.7.13.3)	https://www.uniprot.org/uniprot/	https://www.uniprot.org/uniprot/B0MDJ9	https://www.uniprot.org/uniprot/B0MDJ9
Anaerostipes caccae DSM 14662	411490	UP000004935	Anaerostipes caccae (strain DSM 14662)	411490	3743	46	B0MIA8	Stage 0 sporulation protein A homolog (EC 2.7.13.3)	https://www.uniprot.org/uniprot/	https://www.uniprot.org/uniprot/B0MIA8	https://www.uniprot.org/uniprot/B0MIA8
Anaerostipes caccae DSM 14662	411490	UP000004935	Anaerostipes caccae (strain DSM 14662)	411490	3743	46	B0MHP0	Stage 0 sporulation protein A homolog (EC 2.7.13.3)	https://www.uniprot.org/uniprot/	https://www.uniprot.org/uniprot/B0MHP0	https://www.uniprot.org/uniprot/B0MHP0
Anaerostipes caccae DSM 14662	411490	UP000004935	Anaerostipes caccae (strain DSM 14662)	411490	3743	46	B0MIB2	Stage 0 sporulation protein A homolog (EC 2.7.13.3)	https://www.uniprot.org/uniprot/	https://www.uniprot.org/uniprot/B0MIB2	https://www.uniprot.org/uniprot/B0MIB2
Anaerostipes caccae DSM 14662	411490	UP000004935	Anaerostipes caccae (strain DSM 14662 / NCIMB 13811 / L1-92)	411490	3743	46	B0M9N1	Acyl-CoA dehydrogenase, C-terminal domain protein	https://www.uniprot.org/uniprot/	https://www.uniprot.org/uniprot/B0M9N1	https://www.uniprot.org/uniprot/B0M9N1
Anaerostipes caccae DSM 14662	411490	UP000004935	Anaerostipes caccae (strain DSM 14662 / NCIMB 13811 / L1-92)	411490	3743	46	B0MHK2	Acyl-CoA dehydrogenase, C-terminal domain protein	https://www.uniprot.org/uniprot/	https://www.uniprot.org/uniprot/B0MHK2	https://www.uniprot.org/uniprot/B0MHK2
Anaerostipes caccae DSM 14662	411490	UP000004935	Anaerostipes caccae (strain DSM 14662 / NCIMB 13811 / L1-92)	411490	3743	46	B0MIP2	Acyl-CoA dehydrogenase, C-terminal domain protein	https://www.uniprot.org/uniprot/	https://www.uniprot.org/uniprot/B0MIP2	https://www.uniprot.org/uniprot/B0MIP2
Anaerostipes caccae DSM 14662	411490	UP000004935	Anaerostipes caccae (strain DSM 14662 / NCIMB 13811 / L1-92)	411490	3743	46	B0M9D3	HATPase_c_5 domain-containing protein	https://www.uniprot.org/uniprot/	https://www.uniprot.org/uniprot/B0M9D3	https://www.uniprot.org/uniprot/B0M9D3
Anaerostipes caccae DSM 14662	411490	UP000004935	Anaerostipes caccae (strain DSM 14662 / NCIMB 13811 / L1-92)	411490	3743	46	B0MBH4	HATPase_c_5 domain-containing protein	https://www.uniprot.org/uniprot/	https://www.uniprot.org/uniprot/B0MBH4	https://www.uniprot.org/uniprot/B0MBH4
Anaerostipes caccae DSM 14662	411490	UP000004935	Anaerostipes caccae (strain DSM 14662 / NCIMB 13811 / L1-92)	411490	3743	46	B0MAL5	Stage 0 sporulation protein A homolog	https://www.uniprot.org/uniprot/	https://www.uniprot.org/uniprot/B0MAL5	https://www.uniprot.org/uniprot/B0MAL5
Anaerostipes caccae DSM 14662	411490	UP000004935	Anaerostipes caccae (strain DSM 14662 / NCIMB 13811 / L1-92)	411490	3743	46	B0MBP2	Stage 0 sporulation protein A homolog	https://www.uniprot.org/uniprot/	https://www.uniprot.org/uniprot/B0MBP2	https://www.uniprot.org/uniprot/B0MBP2
Anaerostipes caccae DSM 14662	411490	UP000004935	Anaerostipes caccae (strain DSM 14662 / NCIMB 13811 / L1-92)	411490	3743	46	B0MAS7	Stage 0 sporulation protein A homolog	https://www.uniprot.org/uniprot/	https://www.uniprot.org/uniprot/B0MAS7	https://www.uniprot.org/uniprot/B0MAS7
Anaerostipes hadrus DSM 3319	649757	UP000010409	Anaerostipes hadrus DSM 3319	649757	2782	33	L1QA05	ATPase/histidine kinase/DNA gyrase B/HSP90 domain protein	https://www.uniprot.org/uniprot/	https://www.uniprot.org/uniprot/L1QA05	https://www.uniprot.org/uniprot/L1QA05
Anaerostipes hadrus DSM 3319	649757	UP000010409	Anaerostipes hadrus DSM 3319	649757	2782	33	L1PXS7	Histidine kinase (EC 2.7.13.3)	https://www.uniprot.org/uniprot/	https://www.uniprot.org/uniprot/L1PXS7	https://www.uniprot.org/uniprot/L1PXS7
Anaerostipes hadrus DSM 3319	649757	UP000010409	Anaerostipes hadrus DSM 3319	649757	2782	33	L1PXI9	Histidine kinase (EC 2.7.13.3)	https://www.uniprot.org/uniprot/	https://www.uniprot.org/uniprot/L1PXI9	https://www.uniprot.org/uniprot/L1PXI9
Anaerostipes hadrus DSM 3319	649757	UP000010409	Anaerostipes hadrus DSM 3319	649757	2782	33	L1Q435	Histidine kinase (EC 2.7.13.3)	https://www.uniprot.org/uniprot/	https://www.uniprot.org/uniprot/L1Q435	https://www.uniprot.org/uniprot/L1Q435
Anaerostipes hadrus DSM 3319	649757	UP000010409	Anaerostipes hadrus DSM 3319	649757	2782	33	L1PV32	Histidine kinase (EC 2.7.13.3)	https://www.uniprot.org/uniprot/	https://www.uniprot.org/uniprot/L1PV32	https://www.uniprot.org/uniprot/L1PV32
Anaerostipes hadrus DSM 3319	649757	UP000010409	Anaerostipes hadrus DSM 3319	649757	2782	33	L1PU16	Histidine kinase (EC 2.7.13.3)	https://www.uniprot.org/uniprot/	https://www.uniprot.org/uniprot/L1PU16	https://www.uniprot.org/uniprot/L1PU16
Anaerostipes hadrus DSM 3319	649757	UP000010409	Anaerostipes hadrus DSM 3319	649757	2782	33	L1PXP0	Histidine kinase (EC 2.7.13.3)	https://www.uniprot.org/uniprot/	https://www.uniprot.org/uniprot/L1PXP0	https://www.uniprot.org/uniprot/L1PXP0
Anaerostipes hadrus DSM 3319	649757	UP000010409	Anaerostipes hadrus DSM 3319	649757	2782	33	L1QA63	Histidine kinase (EC 2.7.13.3)	https://www.uniprot.org/uniprot/	https://www.uniprot.org/uniprot/L1QA63	https://www.uniprot.org/uniprot/L1QA63
Anaerostipes hadrus DSM 3319	649757	UP000010409	Anaerostipes hadrus DSM 3319	649757	2782	33	L1Q2W1	Histidine kinase (EC 2.7.13.3)	https://www.uniprot.org/uniprot/	https://www.uniprot.org/uniprot/L1Q2W1	https://www.uniprot.org/uniprot/L1Q2W1
Anaerostipes hadrus DSM 3319	649757	UP000010409	Anaerostipes hadrus DSM 3319	649757	2782	33	L1Q663	Histidine kinase (EC 2.7.13.3)	https://www.uniprot.org/uniprot/	https://www.uniprot.org/uniprot/L1Q663	https://www.uniprot.org/uniprot/L1Q663
Anaerostipes hadrus DSM 3319	649757	UP000010409	Anaerostipes hadrus DSM 3319	649757	2782	33	L1PTU7	Histidine kinase (EC 2.7.13.3)	https://www.uniprot.org/uniprot/	https://www.uniprot.org/uniprot/L1PTU7	https://www.uniprot.org/uniprot/L1PTU7
Anaerostipes hadrus DSM 3319	649757	UP000010409	Anaerostipes hadrus DSM 3319	649757	2782	33	L1QBP5	Histidine kinase (EC 2.7.13.3)	https://www.uniprot.org/uniprot/	https://www.uniprot.org/uniprot/L1QBP5	https://www.uniprot.org/uniprot/L1QBP5
Anaerostipes hadrus DSM 3319	649757	UP000010409	Anaerostipes hadrus DSM 3319	649757	2782	33	L1Q063	Histidine kinase (EC 2.7.13.3)	https://www.uniprot.org/uniprot/	https://www.uniprot.org/uniprot/L1Q063	https://www.uniprot.org/uniprot/L1Q063
Anaerostipes hadrus DSM 3319	649757	UP000010409	Anaerostipes hadrus DSM 3319	649757	2782	33	L1Q5D1	Histidine kinase (EC 2.7.13.3)	https://www.uniprot.org/uniprot/	https://www.uniprot.org/uniprot/L1Q5D1	https://www.uniprot.org/uniprot/L1Q5D1
Anaerostipes hadrus DSM 3319	649757	UP000010409	Anaerostipes hadrus DSM 3319	649757	2782	33	L1Q4R9	Histidine kinase (EC 2.7.13.3)	https://www.uniprot.org/uniprot/	https://www.uniprot.org/uniprot/L1Q4R9	https://www.uniprot.org/uniprot/L1Q4R9
Anaerostipes hadrus DSM 3319	649757	UP000010409	Anaerostipes hadrus DSM 3319	649757	2782	33	L1PZK1	Histidine kinase (EC 2.7.13.3)	https://www.uniprot.org/uniprot/	https://www.uniprot.org/uniprot/L1PZK1	https://www.uniprot.org/uniprot/L1PZK1
Anaerostipes hadrus DSM 3319	649757	UP000010409	Anaerostipes hadrus DSM 3319	649757	2782	33	L1QCF7	S-ribosylhomocysteine lyase (EC 4.4.1.21) (AI-2 synthesis protein) (Autoinducer-2 production protein LuxS)	https://www.uniprot.org/uniprot/	https://www.uniprot.org/uniprot/L1QCF7	https://www.uniprot.org/uniprot/L1QCF7
Anaerostipes hadrus DSM 3319	649757	UP000010409	Anaerostipes hadrus DSM 3319	649757	2782	33	L1Q509	Stage 0 sporulation protein A homolog	https://www.uniprot.org/uniprot/	https://www.uniprot.org/uniprot/L1Q509	https://www.uniprot.org/uniprot/L1Q509
Anaerostipes hadrus DSM 3319	649757	UP000010409	Anaerostipes hadrus DSM 3319	649757	2782	33	L1Q4T4	Stage 0 sporulation protein A homolog	https://www.uniprot.org/uniprot/	https://www.uniprot.org/uniprot/L1Q4T4	https://www.uniprot.org/uniprot/L1Q4T4
Anaerostipes hadrus DSM 3319	649757	UP000010409	Anaerostipes hadrus DSM 3319	649757	2782	33	L1Q359	Stage 0 sporulation protein A homolog	https://www.uniprot.org/uniprot/	https://www.uniprot.org/uniprot/L1Q359	https://www.uniprot.org/uniprot/L1Q359
Anaerostipes hadrus DSM 3319	649757	UP000010409	Anaerostipes hadrus DSM 3319	649757	2782	33	L1Q412	Stage 0 sporulation protein A homolog	https://www.uniprot.org/uniprot/	https://www.uniprot.org/uniprot/L1Q412	https://www.uniprot.org/uniprot/L1Q412
Anaerostipes hadrus DSM 3319	649757	UP000010409	Anaerostipes hadrus DSM 3319	649757	2782	33	L1Q3H5	Stage 0 sporulation protein A homolog	https://www.uniprot.org/uniprot/	https://www.uniprot.org/uniprot/L1Q3H5	https://www.uniprot.org/uniprot/L1Q3H5
Anaerostipes hadrus DSM 3319	649757	UP000010409	Anaerostipes hadrus DSM 3319	649757	2782	33	L1Q8R5	Stage 0 sporulation protein A homolog	https://www.uniprot.org/uniprot/	https://www.uniprot.org/uniprot/L1Q8R5	https://www.uniprot.org/uniprot/L1Q8R5
Anaerostipes hadrus DSM 3319	649757	UP000010409	Anaerostipes hadrus DSM 3319	649757	2782	33	L1PV70	Stage 0 sporulation protein A homolog (EC 2.7.13.3)	https://www.uniprot.org/uniprot/	https://www.uniprot.org/uniprot/L1PV70	https://www.uniprot.org/uniprot/L1PV70
Anaerostipes hadrus DSM 3319	649757	UP000010409	Anaerostipes hadrus DSM 3319	649757	2782	33	L1PXE3	Stage 0 sporulation protein A homolog (EC 2.7.13.3)	https://www.uniprot.org/uniprot/	https://www.uniprot.org/uniprot/L1PXE3	https://www.uniprot.org/uniprot/L1PXE3
Anaerostipes hadrus DSM 3319	649757	UP000010409	Anaerostipes hadrus DSM 3319	649757	2782	33	L1Q527	Stage 0 sporulation protein A homolog (EC 2.7.13.3)	https://www.uniprot.org/uniprot/	https://www.uniprot.org/uniprot/L1Q527	https://www.uniprot.org/uniprot/L1Q527
Anaerostipes hadrus DSM 3319	649757	UP000010409	Anaerostipes hadrus DSM 3319	649757	2782	33	L1PYF6	Stage 0 sporulation protein A homolog (EC 2.7.13.3)	https://www.uniprot.org/uniprot/	https://www.uniprot.org/uniprot/L1PYF6	https://www.uniprot.org/uniprot/L1PYF6
Anaerostipes hadrus DSM 3319	649757	UP000010409	Anaerostipes hadrus DSM 3319	649757	2782	33	L1Q6J1	Stage 0 sporulation protein A homolog (EC 2.7.13.3)	https://www.uniprot.org/uniprot/	https://www.uniprot.org/uniprot/L1Q6J1	https://www.uniprot.org/uniprot/L1Q6J1
Anaerostipes hadrus DSM 3319	649757	UP000010409	Anaerostipes hadrus DSM 3319	649757	2782	33	L1Q5Y0	HATPase_c_5 domain-containing protein	https://www.uniprot.org/uniprot/	https://www.uniprot.org/uniprot/L1Q5Y0	https://www.uniprot.org/uniprot/L1Q5Y0
Anaerostipes hadrus DSM 3319	649757	UP000010409	Anaerostipes hadrus DSM 3319	649757	2782	33	L1PYG0	Stage 0 sporulation protein A homolog	https://www.uniprot.org/uniprot/	https://www.uniprot.org/uniprot/L1PYG0	https://www.uniprot.org/uniprot/L1PYG0
Anaerostipes hadrus DSM 3319	649757	UP000010409	Anaerostipes hadrus DSM 3319	649757	2782	33	L1Q4U3	Stage 0 sporulation protein A homolog	https://www.uniprot.org/uniprot/	https://www.uniprot.org/uniprot/L1Q4U3	https://www.uniprot.org/uniprot/L1Q4U3
Anaerostipes hadrus DSM 3319	649757	UP000010409	Anaerostipes hadrus DSM 3319	649757	2782	33	L1PTZ0	Stage 0 sporulation protein A homolog	https://www.uniprot.org/uniprot/	https://www.uniprot.org/uniprot/L1PTZ0	https://www.uniprot.org/uniprot/L1PTZ0
Anaerostipes hadrus DSM 3319	649757	UP000010409	Anaerostipes hadrus DSM 3319	649757	2782	33	L1PT92	ATPase/histidine kinase/DNA gyrase B/HSP90 domain protein	https://www.uniprot.org/uniprot/	https://www.uniprot.org/uniprot/L1PT92	https://www.uniprot.org/uniprot/L1PT92
Anaerotruncus colihominis DSM 17241	445972	UP000003803	Anaerotruncus colihominis DSM 17241	445972	4421	29	B0PC34	AI-2 synthesis protein (EC 4.4.1.21) (Autoinducer-2 production protein LuxS) (S-ribosylhomocysteine lyase)	https://www.uniprot.org/uniprot/	https://www.uniprot.org/uniprot/B0PC34	https://www.uniprot.org/uniprot/B0PC34
Anaerotruncus colihominis DSM 17241	445972	UP000003803	Anaerotruncus colihominis DSM 17241	445972	4421	29	B0PFD7	ATPase/histidine kinase/DNA gyrase B/HSP90 domain protein	https://www.uniprot.org/uniprot/	https://www.uniprot.org/uniprot/B0PFD7	https://www.uniprot.org/uniprot/B0PFD7
Anaerotruncus colihominis DSM 17241	445972	UP000003803	Anaerotruncus colihominis DSM 17241	445972	4421	29	B0P8F5	ATPase/histidine kinase/DNA gyrase B/HSP90 domain protein	https://www.uniprot.org/uniprot/	https://www.uniprot.org/uniprot/B0P8F5	https://www.uniprot.org/uniprot/B0P8F5
Anaerotruncus colihominis DSM 17241	445972	UP000003803	Anaerotruncus colihominis DSM 17241	445972	4421	29	B0PGV2	ATPase/histidine kinase/DNA gyrase B/HSP90 domain protein	https://www.uniprot.org/uniprot/	https://www.uniprot.org/uniprot/B0PGV2	https://www.uniprot.org/uniprot/B0PGV2
Anaerotruncus colihominis DSM 17241	445972	UP000003803	Anaerotruncus colihominis DSM 17241	445972	4421	29	B0PC03	Autoinducer 2-binding protein LsrB	https://www.uniprot.org/uniprot/	https://www.uniprot.org/uniprot/B0PC03	https://www.uniprot.org/uniprot/B0PC03
Anaerotruncus colihominis DSM 17241	445972	UP000003803	Anaerotruncus colihominis DSM 17241	445972	4421	29	B0PA26	Chemotaxis protein CheA (EC 2.7.13.3)	https://www.uniprot.org/uniprot/	https://www.uniprot.org/uniprot/B0PA26	https://www.uniprot.org/uniprot/B0PA26
Anaerotruncus colihominis DSM 17241	445972	UP000003803	Anaerotruncus colihominis DSM 17241	445972	4421	29	B0P6J9	Histidine kinase (EC 2.7.13.3)	https://www.uniprot.org/uniprot/	https://www.uniprot.org/uniprot/B0P6J9	https://www.uniprot.org/uniprot/B0P6J9
Anaerotruncus colihominis DSM 17241	445972	UP000003803	Anaerotruncus colihominis DSM 17241	445972	4421	29	B0PHU7	Histidine kinase (EC 2.7.13.3)	https://www.uniprot.org/uniprot/	https://www.uniprot.org/uniprot/B0PHU7	https://www.uniprot.org/uniprot/B0PHU7
Anaerotruncus colihominis DSM 17241	445972	UP000003803	Anaerotruncus colihominis DSM 17241	445972	4421	29	B0P6L1	Histidine kinase (EC 2.7.13.3)	https://www.uniprot.org/uniprot/	https://www.uniprot.org/uniprot/B0P6L1	https://www.uniprot.org/uniprot/B0P6L1
Anaerotruncus colihominis DSM 17241	445972	UP000003803	Anaerotruncus colihominis DSM 17241	445972	4421	29	B0PHY5	Histidine kinase (EC 2.7.13.3)	https://www.uniprot.org/uniprot/	https://www.uniprot.org/uniprot/B0PHY5	https://www.uniprot.org/uniprot/B0PHY5
Anaerotruncus colihominis DSM 17241	445972	UP000003803	Anaerotruncus colihominis DSM 17241	445972	4421	29	B0P859	Histidine kinase (EC 2.7.13.3)	https://www.uniprot.org/uniprot/	https://www.uniprot.org/uniprot/B0P859	https://www.uniprot.org/uniprot/B0P859
Anaerotruncus colihominis DSM 17241	445972	UP000003803	Anaerotruncus colihominis DSM 17241	445972	4421	29	B0PH32	Histidine kinase (EC 2.7.13.3)	https://www.uniprot.org/uniprot/	https://www.uniprot.org/uniprot/B0PH32	https://www.uniprot.org/uniprot/B0PH32
Anaerotruncus colihominis DSM 17241	445972	UP000003803	Anaerotruncus colihominis DSM 17241	445972	4421	29	B0P737	Histidine kinase (EC 2.7.13.3)	https://www.uniprot.org/uniprot/	https://www.uniprot.org/uniprot/B0P737	https://www.uniprot.org/uniprot/B0P737
Anaerotruncus colihominis DSM 17241	445972	UP000003803	Anaerotruncus colihominis DSM 17241	445972	4421	29	B0P6G4	Histidine kinase (EC 2.7.13.3)	https://www.uniprot.org/uniprot/	https://www.uniprot.org/uniprot/B0P6G4	https://www.uniprot.org/uniprot/B0P6G4
Anaerotruncus colihominis DSM 17241	445972	UP000003803	Anaerotruncus colihominis DSM 17241	445972	4421	29	B0P819	Histidine kinase (EC 2.7.13.3)	https://www.uniprot.org/uniprot/	https://www.uniprot.org/uniprot/B0P819	https://www.uniprot.org/uniprot/B0P819
Anaerotruncus colihominis DSM 17241	445972	UP000003803	Anaerotruncus colihominis DSM 17241	445972	4421	29	B0P6T1	Histidine kinase (EC 2.7.13.3)	https://www.uniprot.org/uniprot/	https://www.uniprot.org/uniprot/B0P6T1	https://www.uniprot.org/uniprot/B0P6T1
Anaerotruncus colihominis DSM 17241	445972	UP000003803	Anaerotruncus colihominis DSM 17241	445972	4421	29	B0P883	Histidine kinase (EC 2.7.13.3)	https://www.uniprot.org/uniprot/	https://www.uniprot.org/uniprot/B0P883	https://www.uniprot.org/uniprot/B0P883
Anaerotruncus colihominis DSM 17241	445972	UP000003803	Anaerotruncus colihominis DSM 17241	445972	4421	29	B0P673	Histidine kinase (EC 2.7.13.3)	https://www.uniprot.org/uniprot/	https://www.uniprot.org/uniprot/B0P673	https://www.uniprot.org/uniprot/B0P673
Anaerotruncus colihominis DSM 17241	445972	UP000003803	Anaerotruncus colihominis DSM 17241	445972	4421	29	B0P9V9	Histidine kinase (EC 2.7.13.3)	https://www.uniprot.org/uniprot/	https://www.uniprot.org/uniprot/B0P9V9	https://www.uniprot.org/uniprot/B0P9V9
Anaerotruncus colihominis DSM 17241	445972	UP000003803	Anaerotruncus colihominis DSM 17241	445972	4421	29	B0P8E3	Histidine kinase (EC 2.7.13.3)	https://www.uniprot.org/uniprot/	https://www.uniprot.org/uniprot/B0P8E3	https://www.uniprot.org/uniprot/B0P8E3
Anaerotruncus colihominis DSM 17241	445972	UP000003803	Anaerotruncus colihominis DSM 17241	445972	4421	29	B0PHJ8	Sigma-70 region 2	https://www.uniprot.org/uniprot/	https://www.uniprot.org/uniprot/B0PHJ8	https://www.uniprot.org/uniprot/B0PHJ8
Anaerotruncus colihominis DSM 17241	445972	UP000003803	Anaerotruncus colihominis DSM 17241	445972	4421	29	B0PHI3	Stage 0 sporulation protein A homolog	https://www.uniprot.org/uniprot/	https://www.uniprot.org/uniprot/B0PHI3	https://www.uniprot.org/uniprot/B0PHI3
Anaerotruncus colihominis DSM 17241	445972	UP000003803	Anaerotruncus colihominis DSM 17241	445972	4421	29	B0P763	Stage 0 sporulation protein A homolog (EC 2.7.13.3)	https://www.uniprot.org/uniprot/	https://www.uniprot.org/uniprot/B0P763	https://www.uniprot.org/uniprot/B0P763
Anaerotruncus colihominis DSM 17241	445972	UP000003803	Anaerotruncus colihominis DSM 17241	445972	4421	29	B0PH80	Stage 0 sporulation protein A homolog (EC 2.7.13.3)	https://www.uniprot.org/uniprot/	https://www.uniprot.org/uniprot/B0PH80	https://www.uniprot.org/uniprot/B0PH80
Anaerotruncus colihominis DSM 17241	445972	UP000003803	Anaerotruncus colihominis DSM 17241	445972	4421	29	B0PCX6	3-oxoacyl-[acyl-carrier-protein] synthase 3	https://www.uniprot.org/uniprot/	https://www.uniprot.org/uniprot/B0PCX6	https://www.uniprot.org/uniprot/B0PCX6
Anaerotruncus colihominis DSM 17241	445972	UP000003803	Anaerotruncus colihominis DSM 17241	445972	4421	29	B0PHX4	Acyl-CoA dehydrogenase, C-terminal domain protein	https://www.uniprot.org/uniprot/	https://www.uniprot.org/uniprot/B0PHX4	https://www.uniprot.org/uniprot/B0PHX4
Anaerotruncus colihominis DSM 17241	445972	UP000003803	Anaerotruncus colihominis DSM 17241	445972	4421	29	B0P818	Stage 0 sporulation protein A homolog	https://www.uniprot.org/uniprot/	https://www.uniprot.org/uniprot/B0P818	https://www.uniprot.org/uniprot/B0P818
Anaerotruncus colihominis DSM 17241	445972	UP000003803	Anaerotruncus colihominis DSM 17241	445972	4421	29	B0PHY6	Stage 0 sporulation protein A homolog	https://www.uniprot.org/uniprot/	https://www.uniprot.org/uniprot/B0PHY6	https://www.uniprot.org/uniprot/B0PHY6
Anaerotruncus colihominis DSM 17241	445972	UP000003803	Anaerotruncus colihominis DSM 17241	445972	4421	29	B0P8Y1	Autoinducer 2-binding protein LsrB	https://www.uniprot.org/uniprot/	https://www.uniprot.org/uniprot/B0P8Y1	https://www.uniprot.org/uniprot/B0P8Y1
Aneurinibacillus aneurinilyticus ATCC 12856	649747	UP000016511	Aneurinibacillus aneurinilyticus ATCC 12856	649747	6213	120	U1WFG3	Accessory protein regulator protein B	https://www.uniprot.org/uniprot/	https://www.uniprot.org/uniprot/U1WFG3	https://www.uniprot.org/uniprot/U1WFG3
Aneurinibacillus aneurinilyticus ATCC 12856	649747	UP000016511	Aneurinibacillus aneurinilyticus ATCC 12856	649747	6213	120	U1WWV2	Accessory protein regulator protein B	https://www.uniprot.org/uniprot/	https://www.uniprot.org/uniprot/U1WWV2	https://www.uniprot.org/uniprot/U1WWV2
Aneurinibacillus aneurinilyticus ATCC 12856	649747	UP000016511	Aneurinibacillus aneurinilyticus ATCC 12856	649747	6213	120	U1YCT4	Alkaline phosphatase synthesis transcriptional regulatory protein PhoP	https://www.uniprot.org/uniprot/	https://www.uniprot.org/uniprot/U1YCT4	https://www.uniprot.org/uniprot/U1YCT4
Aneurinibacillus aneurinilyticus ATCC 12856	649747	UP000016511	Aneurinibacillus aneurinilyticus ATCC 12856	649747	6213	120	U1YC75	Alkaline phosphatase synthesis transcriptional regulatory protein PhoP family protein	https://www.uniprot.org/uniprot/	https://www.uniprot.org/uniprot/U1YC75	https://www.uniprot.org/uniprot/U1YC75
Aneurinibacillus aneurinilyticus ATCC 12856	649747	UP000016511	Aneurinibacillus aneurinilyticus ATCC 12856	649747	6213	120	U1YGB2	ATPase/histidine kinase/DNA gyrase B/HSP90 domain protein	https://www.uniprot.org/uniprot/	https://www.uniprot.org/uniprot/U1YGB2	https://www.uniprot.org/uniprot/U1YGB2
Aneurinibacillus aneurinilyticus ATCC 12856	649747	UP000016511	Aneurinibacillus aneurinilyticus ATCC 12856	649747	6213	120	U1WSN7	ATPase/histidine kinase/DNA gyrase B/HSP90 domain protein	https://www.uniprot.org/uniprot/	https://www.uniprot.org/uniprot/U1WSN7	https://www.uniprot.org/uniprot/U1WSN7
Aneurinibacillus aneurinilyticus ATCC 12856	649747	UP000016511	Aneurinibacillus aneurinilyticus ATCC 12856	649747	6213	120	U1XWC4	ATPase/histidine kinase/DNA gyrase B/HSP90 domain protein	https://www.uniprot.org/uniprot/	https://www.uniprot.org/uniprot/U1XWC4	https://www.uniprot.org/uniprot/U1XWC4
Aneurinibacillus aneurinilyticus ATCC 12856	649747	UP000016511	Aneurinibacillus aneurinilyticus ATCC 12856	649747	6213	120	U1X739	ATPase/histidine kinase/DNA gyrase B/HSP90 domain protein (Fragment)	https://www.uniprot.org/uniprot/	https://www.uniprot.org/uniprot/U1X739	https://www.uniprot.org/uniprot/U1X739
Aneurinibacillus aneurinilyticus ATCC 12856	649747	UP000016511	Aneurinibacillus aneurinilyticus ATCC 12856	649747	6213	120	U1YEM9	Chemotaxis protein CheA (EC 2.7.13.3)	https://www.uniprot.org/uniprot/	https://www.uniprot.org/uniprot/U1YEM9	https://www.uniprot.org/uniprot/U1YEM9
Aneurinibacillus aneurinilyticus ATCC 12856	649747	UP000016511	Aneurinibacillus aneurinilyticus ATCC 12856	649747	6213	120	U1WZ19	Histidine kinase (EC 2.7.13.3)	https://www.uniprot.org/uniprot/	https://www.uniprot.org/uniprot/U1WZ19	https://www.uniprot.org/uniprot/U1WZ19
Aneurinibacillus aneurinilyticus ATCC 12856	649747	UP000016511	Aneurinibacillus aneurinilyticus ATCC 12856	649747	6213	120	U1WRA5	Histidine kinase (EC 2.7.13.3)	https://www.uniprot.org/uniprot/	https://www.uniprot.org/uniprot/U1WRA5	https://www.uniprot.org/uniprot/U1WRA5
Aneurinibacillus aneurinilyticus ATCC 12856	649747	UP000016511	Aneurinibacillus aneurinilyticus ATCC 12856	649747	6213	120	U1XXX1	Histidine kinase (EC 2.7.13.3)	https://www.uniprot.org/uniprot/	https://www.uniprot.org/uniprot/U1XXX1	https://www.uniprot.org/uniprot/U1XXX1
Aneurinibacillus aneurinilyticus ATCC 12856	649747	UP000016511	Aneurinibacillus aneurinilyticus ATCC 12856	649747	6213	120	U1Y031	Histidine kinase (EC 2.7.13.3)	https://www.uniprot.org/uniprot/	https://www.uniprot.org/uniprot/U1Y031	https://www.uniprot.org/uniprot/U1Y031
Aneurinibacillus aneurinilyticus ATCC 12856	649747	UP000016511	Aneurinibacillus aneurinilyticus ATCC 12856	649747	6213	120	U1YC59	Histidine kinase (EC 2.7.13.3)	https://www.uniprot.org/uniprot/	https://www.uniprot.org/uniprot/U1YC59	https://www.uniprot.org/uniprot/U1YC59
Aneurinibacillus aneurinilyticus ATCC 12856	649747	UP000016511	Aneurinibacillus aneurinilyticus ATCC 12856	649747	6213	120	U1YD84	Histidine kinase (EC 2.7.13.3)	https://www.uniprot.org/uniprot/	https://www.uniprot.org/uniprot/U1YD84	https://www.uniprot.org/uniprot/U1YD84
Aneurinibacillus aneurinilyticus ATCC 12856	649747	UP000016511	Aneurinibacillus aneurinilyticus ATCC 12856	649747	6213	120	U1Y8X9	Histidine kinase (EC 2.7.13.3)	https://www.uniprot.org/uniprot/	https://www.uniprot.org/uniprot/U1Y8X9	https://www.uniprot.org/uniprot/U1Y8X9
Aneurinibacillus aneurinilyticus ATCC 12856	649747	UP000016511	Aneurinibacillus aneurinilyticus ATCC 12856	649747	6213	120	U1X2W0	Histidine kinase (EC 2.7.13.3)	https://www.uniprot.org/uniprot/	https://www.uniprot.org/uniprot/U1X2W0	https://www.uniprot.org/uniprot/U1X2W0
Aneurinibacillus aneurinilyticus ATCC 12856	649747	UP000016511	Aneurinibacillus aneurinilyticus ATCC 12856	649747	6213	120	U1X5S8	Histidine kinase (EC 2.7.13.3)	https://www.uniprot.org/uniprot/	https://www.uniprot.org/uniprot/U1X5S8	https://www.uniprot.org/uniprot/U1X5S8
Aneurinibacillus aneurinilyticus ATCC 12856	649747	UP000016511	Aneurinibacillus aneurinilyticus ATCC 12856	649747	6213	120	U1Y9V8	Histidine kinase (EC 2.7.13.3)	https://www.uniprot.org/uniprot/	https://www.uniprot.org/uniprot/U1Y9V8	https://www.uniprot.org/uniprot/U1Y9V8
Aneurinibacillus aneurinilyticus ATCC 12856	649747	UP000016511	Aneurinibacillus aneurinilyticus ATCC 12856	649747	6213	120	U1X5Y4	Histidine kinase (EC 2.7.13.3)	https://www.uniprot.org/uniprot/	https://www.uniprot.org/uniprot/U1X5Y4	https://www.uniprot.org/uniprot/U1X5Y4
Aneurinibacillus aneurinilyticus ATCC 12856	649747	UP000016511	Aneurinibacillus aneurinilyticus ATCC 12856	649747	6213	120	U1X583	Histidine kinase (EC 2.7.13.3)	https://www.uniprot.org/uniprot/	https://www.uniprot.org/uniprot/U1X583	https://www.uniprot.org/uniprot/U1X583
Aneurinibacillus aneurinilyticus ATCC 12856	649747	UP000016511	Aneurinibacillus aneurinilyticus ATCC 12856	649747	6213	120	U1Y988	Histidine kinase (EC 2.7.13.3)	https://www.uniprot.org/uniprot/	https://www.uniprot.org/uniprot/U1Y988	https://www.uniprot.org/uniprot/U1Y988
Aneurinibacillus aneurinilyticus ATCC 12856	649747	UP000016511	Aneurinibacillus aneurinilyticus ATCC 12856	649747	6213	120	U1YBF7	Histidine kinase (EC 2.7.13.3)	https://www.uniprot.org/uniprot/	https://www.uniprot.org/uniprot/U1YBF7	https://www.uniprot.org/uniprot/U1YBF7
Aneurinibacillus aneurinilyticus ATCC 12856	649747	UP000016511	Aneurinibacillus aneurinilyticus ATCC 12856	649747	6213	120	U1WY58	Histidine kinase (EC 2.7.13.3)	https://www.uniprot.org/uniprot/	https://www.uniprot.org/uniprot/U1WY58	https://www.uniprot.org/uniprot/U1WY58
Aneurinibacillus aneurinilyticus ATCC 12856	649747	UP000016511	Aneurinibacillus aneurinilyticus ATCC 12856	649747	6213	120	U1WPC8	Histidine kinase (EC 2.7.13.3)	https://www.uniprot.org/uniprot/	https://www.uniprot.org/uniprot/U1WPC8	https://www.uniprot.org/uniprot/U1WPC8
Aneurinibacillus aneurinilyticus ATCC 12856	649747	UP000016511	Aneurinibacillus aneurinilyticus ATCC 12856	649747	6213	120	U1WZ60	Histidine kinase (EC 2.7.13.3)	https://www.uniprot.org/uniprot/	https://www.uniprot.org/uniprot/U1WZ60	https://www.uniprot.org/uniprot/U1WZ60
Aneurinibacillus aneurinilyticus ATCC 12856	649747	UP000016511	Aneurinibacillus aneurinilyticus ATCC 12856	649747	6213	120	U1X9G5	Histidine kinase (EC 2.7.13.3)	https://www.uniprot.org/uniprot/	https://www.uniprot.org/uniprot/U1X9G5	https://www.uniprot.org/uniprot/U1X9G5
Aneurinibacillus aneurinilyticus ATCC 12856	649747	UP000016511	Aneurinibacillus aneurinilyticus ATCC 12856	649747	6213	120	U1YHC8	Histidine kinase (EC 2.7.13.3)	https://www.uniprot.org/uniprot/	https://www.uniprot.org/uniprot/U1YHC8	https://www.uniprot.org/uniprot/U1YHC8
Aneurinibacillus aneurinilyticus ATCC 12856	649747	UP000016511	Aneurinibacillus aneurinilyticus ATCC 12856	649747	6213	120	U1X4X4	Histidine kinase (EC 2.7.13.3)	https://www.uniprot.org/uniprot/	https://www.uniprot.org/uniprot/U1X4X4	https://www.uniprot.org/uniprot/U1X4X4
Aneurinibacillus aneurinilyticus ATCC 12856	649747	UP000016511	Aneurinibacillus aneurinilyticus ATCC 12856	649747	6213	120	U1X3T5	Histidine kinase (EC 2.7.13.3)	https://www.uniprot.org/uniprot/	https://www.uniprot.org/uniprot/U1X3T5	https://www.uniprot.org/uniprot/U1X3T5
Aneurinibacillus aneurinilyticus ATCC 12856	649747	UP000016511	Aneurinibacillus aneurinilyticus ATCC 12856	649747	6213	120	U1WRU8	Histidine kinase (EC 2.7.13.3)	https://www.uniprot.org/uniprot/	https://www.uniprot.org/uniprot/U1WRU8	https://www.uniprot.org/uniprot/U1WRU8
Aneurinibacillus aneurinilyticus ATCC 12856	649747	UP000016511	Aneurinibacillus aneurinilyticus ATCC 12856	649747	6213	120	U1YGW0	Histidine kinase (EC 2.7.13.3)	https://www.uniprot.org/uniprot/	https://www.uniprot.org/uniprot/U1YGW0	https://www.uniprot.org/uniprot/U1YGW0
Aneurinibacillus aneurinilyticus ATCC 12856	649747	UP000016511	Aneurinibacillus aneurinilyticus ATCC 12856	649747	6213	120	U1X4Q2	Histidine kinase (EC 2.7.13.3)	https://www.uniprot.org/uniprot/	https://www.uniprot.org/uniprot/U1X4Q2	https://www.uniprot.org/uniprot/U1X4Q2
Aneurinibacillus aneurinilyticus ATCC 12856	649747	UP000016511	Aneurinibacillus aneurinilyticus ATCC 12856	649747	6213	120	U1YI63	Histidine kinase (EC 2.7.13.3)	https://www.uniprot.org/uniprot/	https://www.uniprot.org/uniprot/U1YI63	https://www.uniprot.org/uniprot/U1YI63
Aneurinibacillus aneurinilyticus ATCC 12856	649747	UP000016511	Aneurinibacillus aneurinilyticus ATCC 12856	649747	6213	120	U1YB64	Histidine kinase (EC 2.7.13.3)	https://www.uniprot.org/uniprot/	https://www.uniprot.org/uniprot/U1YB64	https://www.uniprot.org/uniprot/U1YB64
Aneurinibacillus aneurinilyticus ATCC 12856	649747	UP000016511	Aneurinibacillus aneurinilyticus ATCC 12856	649747	6213	120	U1YIN5	Histidine kinase (EC 2.7.13.3)	https://www.uniprot.org/uniprot/	https://www.uniprot.org/uniprot/U1YIN5	https://www.uniprot.org/uniprot/U1YIN5
Aneurinibacillus aneurinilyticus ATCC 12856	649747	UP000016511	Aneurinibacillus aneurinilyticus ATCC 12856	649747	6213	120	U1X4C2	Histidine kinase (EC 2.7.13.3)	https://www.uniprot.org/uniprot/	https://www.uniprot.org/uniprot/U1X4C2	https://www.uniprot.org/uniprot/U1X4C2
Aneurinibacillus aneurinilyticus ATCC 12856	649747	UP000016511	Aneurinibacillus aneurinilyticus ATCC 12856	649747	6213	120	U1WRF6	Histidine kinase (EC 2.7.13.3)	https://www.uniprot.org/uniprot/	https://www.uniprot.org/uniprot/U1WRF6	https://www.uniprot.org/uniprot/U1WRF6
Aneurinibacillus aneurinilyticus ATCC 12856	649747	UP000016511	Aneurinibacillus aneurinilyticus ATCC 12856	649747	6213	120	U1WAM2	Histidine kinase (EC 2.7.13.3)	https://www.uniprot.org/uniprot/	https://www.uniprot.org/uniprot/U1WAM2	https://www.uniprot.org/uniprot/U1WAM2
Aneurinibacillus aneurinilyticus ATCC 12856	649747	UP000016511	Aneurinibacillus aneurinilyticus ATCC 12856	649747	6213	120	U1WP69	Histidine kinase (EC 2.7.13.3)	https://www.uniprot.org/uniprot/	https://www.uniprot.org/uniprot/U1WP69	https://www.uniprot.org/uniprot/U1WP69
Aneurinibacillus aneurinilyticus ATCC 12856	649747	UP000016511	Aneurinibacillus aneurinilyticus ATCC 12856	649747	6213	120	U1XWS3	Histidine kinase (EC 2.7.13.3)	https://www.uniprot.org/uniprot/	https://www.uniprot.org/uniprot/U1XWS3	https://www.uniprot.org/uniprot/U1XWS3
Aneurinibacillus aneurinilyticus ATCC 12856	649747	UP000016511	Aneurinibacillus aneurinilyticus ATCC 12856	649747	6213	120	U1Y2L3	Histidine kinase (EC 2.7.13.3)	https://www.uniprot.org/uniprot/	https://www.uniprot.org/uniprot/U1Y2L3	https://www.uniprot.org/uniprot/U1Y2L3
Aneurinibacillus aneurinilyticus ATCC 12856	649747	UP000016511	Aneurinibacillus aneurinilyticus ATCC 12856	649747	6213	120	U1WMW6	Histidine kinase (EC 2.7.13.3)	https://www.uniprot.org/uniprot/	https://www.uniprot.org/uniprot/U1WMW6	https://www.uniprot.org/uniprot/U1WMW6
Aneurinibacillus aneurinilyticus ATCC 12856	649747	UP000016511	Aneurinibacillus aneurinilyticus ATCC 12856	649747	6213	120	U1Y3Y0	Histidine kinase (EC 2.7.13.3)	https://www.uniprot.org/uniprot/	https://www.uniprot.org/uniprot/U1Y3Y0	https://www.uniprot.org/uniprot/U1Y3Y0
Aneurinibacillus aneurinilyticus ATCC 12856	649747	UP000016511	Aneurinibacillus aneurinilyticus ATCC 12856	649747	6213	120	U1YG01	Histidine kinase (EC 2.7.13.3)	https://www.uniprot.org/uniprot/	https://www.uniprot.org/uniprot/U1YG01	https://www.uniprot.org/uniprot/U1YG01
Aneurinibacillus aneurinilyticus ATCC 12856	649747	UP000016511	Aneurinibacillus aneurinilyticus ATCC 12856	649747	6213	120	U1X7H7	Histidine kinase (EC 2.7.13.3)	https://www.uniprot.org/uniprot/	https://www.uniprot.org/uniprot/U1X7H7	https://www.uniprot.org/uniprot/U1X7H7
Aneurinibacillus aneurinilyticus ATCC 12856	649747	UP000016511	Aneurinibacillus aneurinilyticus ATCC 12856	649747	6213	120	U1X2U6	Histidine kinase (EC 2.7.13.3)	https://www.uniprot.org/uniprot/	https://www.uniprot.org/uniprot/U1X2U6	https://www.uniprot.org/uniprot/U1X2U6
Aneurinibacillus aneurinilyticus ATCC 12856	649747	UP000016511	Aneurinibacillus aneurinilyticus ATCC 12856	649747	6213	120	U1Y3Z4	Histidine kinase (EC 2.7.13.3)	https://www.uniprot.org/uniprot/	https://www.uniprot.org/uniprot/U1Y3Z4	https://www.uniprot.org/uniprot/U1Y3Z4
Aneurinibacillus aneurinilyticus ATCC 12856	649747	UP000016511	Aneurinibacillus aneurinilyticus ATCC 12856	649747	6213	120	U1YB71	Histidine kinase (EC 2.7.13.3)	https://www.uniprot.org/uniprot/	https://www.uniprot.org/uniprot/U1YB71	https://www.uniprot.org/uniprot/U1YB71
Aneurinibacillus aneurinilyticus ATCC 12856	649747	UP000016511	Aneurinibacillus aneurinilyticus ATCC 12856	649747	6213	120	U1YE60	Histidine kinase (EC 2.7.13.3)	https://www.uniprot.org/uniprot/	https://www.uniprot.org/uniprot/U1YE60	https://www.uniprot.org/uniprot/U1YE60
Aneurinibacillus aneurinilyticus ATCC 12856	649747	UP000016511	Aneurinibacillus aneurinilyticus ATCC 12856	649747	6213	120	U1X3Y8	Histidine kinase (EC 2.7.13.3)	https://www.uniprot.org/uniprot/	https://www.uniprot.org/uniprot/U1X3Y8	https://www.uniprot.org/uniprot/U1X3Y8
Aneurinibacillus aneurinilyticus ATCC 12856	649747	UP000016511	Aneurinibacillus aneurinilyticus ATCC 12856	649747	6213	120	U1YD89	Histidine kinase (EC 2.7.13.3)	https://www.uniprot.org/uniprot/	https://www.uniprot.org/uniprot/U1YD89	https://www.uniprot.org/uniprot/U1YD89
Aneurinibacillus aneurinilyticus ATCC 12856	649747	UP000016511	Aneurinibacillus aneurinilyticus ATCC 12856	649747	6213	120	U1X819	Histidine kinase (EC 2.7.13.3)	https://www.uniprot.org/uniprot/	https://www.uniprot.org/uniprot/U1X819	https://www.uniprot.org/uniprot/U1X819
Aneurinibacillus aneurinilyticus ATCC 12856	649747	UP000016511	Aneurinibacillus aneurinilyticus ATCC 12856	649747	6213	120	U1YBM7	Histidine kinase (EC 2.7.13.3)	https://www.uniprot.org/uniprot/	https://www.uniprot.org/uniprot/U1YBM7	https://www.uniprot.org/uniprot/U1YBM7
Aneurinibacillus aneurinilyticus ATCC 12856	649747	UP000016511	Aneurinibacillus aneurinilyticus ATCC 12856	649747	6213	120	U1WTF6	Histidine kinase (EC 2.7.13.3)	https://www.uniprot.org/uniprot/	https://www.uniprot.org/uniprot/U1WTF6	https://www.uniprot.org/uniprot/U1WTF6
Aneurinibacillus aneurinilyticus ATCC 12856	649747	UP000016511	Aneurinibacillus aneurinilyticus ATCC 12856	649747	6213	120	U1WJ82	Histidine kinase (EC 2.7.13.3)	https://www.uniprot.org/uniprot/	https://www.uniprot.org/uniprot/U1WJ82	https://www.uniprot.org/uniprot/U1WJ82
Aneurinibacillus aneurinilyticus ATCC 12856	649747	UP000016511	Aneurinibacillus aneurinilyticus ATCC 12856	649747	6213	120	U1X1V2	Histidine kinase (EC 2.7.13.3)	https://www.uniprot.org/uniprot/	https://www.uniprot.org/uniprot/U1X1V2	https://www.uniprot.org/uniprot/U1X1V2
Aneurinibacillus aneurinilyticus ATCC 12856	649747	UP000016511	Aneurinibacillus aneurinilyticus ATCC 12856	649747	6213	120	U1WGF6	Histidine kinase (EC 2.7.13.3)	https://www.uniprot.org/uniprot/	https://www.uniprot.org/uniprot/U1WGF6	https://www.uniprot.org/uniprot/U1WGF6
Aneurinibacillus aneurinilyticus ATCC 12856	649747	UP000016511	Aneurinibacillus aneurinilyticus ATCC 12856	649747	6213	120	U1X0I9	Histidine kinase (EC 2.7.13.3) (Fragment)	https://www.uniprot.org/uniprot/	https://www.uniprot.org/uniprot/U1X0I9	https://www.uniprot.org/uniprot/U1X0I9
Aneurinibacillus aneurinilyticus ATCC 12856	649747	UP000016511	Aneurinibacillus aneurinilyticus ATCC 12856	649747	6213	120	U1W8U8	HTH luxR-type domain-containing protein	https://www.uniprot.org/uniprot/	https://www.uniprot.org/uniprot/U1W8U8	https://www.uniprot.org/uniprot/U1W8U8
Aneurinibacillus aneurinilyticus ATCC 12856	649747	UP000016511	Aneurinibacillus aneurinilyticus ATCC 12856	649747	6213	120	U1X323	HTH luxR-type domain-containing protein	https://www.uniprot.org/uniprot/	https://www.uniprot.org/uniprot/U1X323	https://www.uniprot.org/uniprot/U1X323
Aneurinibacillus aneurinilyticus ATCC 12856	649747	UP000016511	Aneurinibacillus aneurinilyticus ATCC 12856	649747	6213	120	U1WTB4	Nitrogen regulation protein B (EC 2.7.13.3) (Oxygen sensor histidine kinase NreB)	https://www.uniprot.org/uniprot/	https://www.uniprot.org/uniprot/U1WTB4	https://www.uniprot.org/uniprot/U1WTB4
Aneurinibacillus aneurinilyticus ATCC 12856	649747	UP000016511	Aneurinibacillus aneurinilyticus ATCC 12856	649747	6213	120	U1Y0D7	Putative alkaline phosphatase synthesis transcriptional regulatory protein PhoP	https://www.uniprot.org/uniprot/	https://www.uniprot.org/uniprot/U1Y0D7	https://www.uniprot.org/uniprot/U1Y0D7
Aneurinibacillus aneurinilyticus ATCC 12856	649747	UP000016511	Aneurinibacillus aneurinilyticus ATCC 12856	649747	6213	120	U1WFQ7	Putative alkaline phosphatase synthesis transcriptional regulatory protein PhoP	https://www.uniprot.org/uniprot/	https://www.uniprot.org/uniprot/U1WFQ7	https://www.uniprot.org/uniprot/U1WFQ7
Aneurinibacillus aneurinilyticus ATCC 12856	649747	UP000016511	Aneurinibacillus aneurinilyticus ATCC 12856	649747	6213	120	U1XAB0	Putative heme response regulator HssR	https://www.uniprot.org/uniprot/	https://www.uniprot.org/uniprot/U1XAB0	https://www.uniprot.org/uniprot/U1XAB0
Aneurinibacillus aneurinilyticus ATCC 12856	649747	UP000016511	Aneurinibacillus aneurinilyticus ATCC 12856	649747	6213	120	U1WBJ1	Putative oxygen regulatory protein NreC	https://www.uniprot.org/uniprot/	https://www.uniprot.org/uniprot/U1WBJ1	https://www.uniprot.org/uniprot/U1WBJ1
Aneurinibacillus aneurinilyticus ATCC 12856	649747	UP000016511	Aneurinibacillus aneurinilyticus ATCC 12856	649747	6213	120	U1WR95	Putative response regulator protein GraR	https://www.uniprot.org/uniprot/	https://www.uniprot.org/uniprot/U1WR95	https://www.uniprot.org/uniprot/U1WR95
Aneurinibacillus aneurinilyticus ATCC 12856	649747	UP000016511	Aneurinibacillus aneurinilyticus ATCC 12856	649747	6213	120	U1YEY4	Putative response regulator protein GraR	https://www.uniprot.org/uniprot/	https://www.uniprot.org/uniprot/U1YEY4	https://www.uniprot.org/uniprot/U1YEY4
Aneurinibacillus aneurinilyticus ATCC 12856	649747	UP000016511	Aneurinibacillus aneurinilyticus ATCC 12856	649747	6213	120	U1WSI4	Putative response regulator protein GraR	https://www.uniprot.org/uniprot/	https://www.uniprot.org/uniprot/U1WSI4	https://www.uniprot.org/uniprot/U1WSI4
Aneurinibacillus aneurinilyticus ATCC 12856	649747	UP000016511	Aneurinibacillus aneurinilyticus ATCC 12856	649747	6213	120	U1YEU2	Putative sensory transduction protein RegX3	https://www.uniprot.org/uniprot/	https://www.uniprot.org/uniprot/U1YEU2	https://www.uniprot.org/uniprot/U1YEU2
Aneurinibacillus aneurinilyticus ATCC 12856	649747	UP000016511	Aneurinibacillus aneurinilyticus ATCC 12856	649747	6213	120	U1X401	Putative subtilin biosynthesis regulatory protein SpaR	https://www.uniprot.org/uniprot/	https://www.uniprot.org/uniprot/U1X401	https://www.uniprot.org/uniprot/U1X401
Aneurinibacillus aneurinilyticus ATCC 12856	649747	UP000016511	Aneurinibacillus aneurinilyticus ATCC 12856	649747	6213	120	U1YFR3	Putative transcriptional activator protein IrlR	https://www.uniprot.org/uniprot/	https://www.uniprot.org/uniprot/U1YFR3	https://www.uniprot.org/uniprot/U1YFR3
Aneurinibacillus aneurinilyticus ATCC 12856	649747	UP000016511	Aneurinibacillus aneurinilyticus ATCC 12856	649747	6213	120	U1WSJ8	Putative transcriptional regulatory protein OmpR	https://www.uniprot.org/uniprot/	https://www.uniprot.org/uniprot/U1WSJ8	https://www.uniprot.org/uniprot/U1WSJ8
Aneurinibacillus aneurinilyticus ATCC 12856	649747	UP000016511	Aneurinibacillus aneurinilyticus ATCC 12856	649747	6213	120	U1WSK6	Putative transcriptional regulatory protein ResD	https://www.uniprot.org/uniprot/	https://www.uniprot.org/uniprot/U1WSK6	https://www.uniprot.org/uniprot/U1WSK6
Aneurinibacillus aneurinilyticus ATCC 12856	649747	UP000016511	Aneurinibacillus aneurinilyticus ATCC 12856	649747	6213	120	U1YEZ4	Putative transcriptional regulatory protein ResD	https://www.uniprot.org/uniprot/	https://www.uniprot.org/uniprot/U1YEZ4	https://www.uniprot.org/uniprot/U1YEZ4
Aneurinibacillus aneurinilyticus ATCC 12856	649747	UP000016511	Aneurinibacillus aneurinilyticus ATCC 12856	649747	6213	120	U1YGY4	Putative transcriptional regulatory protein ResD	https://www.uniprot.org/uniprot/	https://www.uniprot.org/uniprot/U1YGY4	https://www.uniprot.org/uniprot/U1YGY4
Aneurinibacillus aneurinilyticus ATCC 12856	649747	UP000016511	Aneurinibacillus aneurinilyticus ATCC 12856	649747	6213	120	U1WN42	Putative transcriptional regulatory protein WalR	https://www.uniprot.org/uniprot/	https://www.uniprot.org/uniprot/U1WN42	https://www.uniprot.org/uniprot/U1WN42
Aneurinibacillus aneurinilyticus ATCC 12856	649747	UP000016511	Aneurinibacillus aneurinilyticus ATCC 12856	649747	6213	120	U1X773	Putative transcriptional regulatory protein WalR	https://www.uniprot.org/uniprot/	https://www.uniprot.org/uniprot/U1X773	https://www.uniprot.org/uniprot/U1X773
Aneurinibacillus aneurinilyticus ATCC 12856	649747	UP000016511	Aneurinibacillus aneurinilyticus ATCC 12856	649747	6213	120	U1YC64	Putative transcriptional regulatory protein WalR	https://www.uniprot.org/uniprot/	https://www.uniprot.org/uniprot/U1YC64	https://www.uniprot.org/uniprot/U1YC64
Aneurinibacillus aneurinilyticus ATCC 12856	649747	UP000016511	Aneurinibacillus aneurinilyticus ATCC 12856	649747	6213	120	U1X0Z3	Response regulator ArlR	https://www.uniprot.org/uniprot/	https://www.uniprot.org/uniprot/U1X0Z3	https://www.uniprot.org/uniprot/U1X0Z3
Aneurinibacillus aneurinilyticus ATCC 12856	649747	UP000016511	Aneurinibacillus aneurinilyticus ATCC 12856	649747	6213	120	U1YF03	Response regulator protein GraR	https://www.uniprot.org/uniprot/	https://www.uniprot.org/uniprot/U1YF03	https://www.uniprot.org/uniprot/U1YF03
Aneurinibacillus aneurinilyticus ATCC 12856	649747	UP000016511	Aneurinibacillus aneurinilyticus ATCC 12856	649747	6213	120	U1WZG4	Response regulator protein GraR family protein	https://www.uniprot.org/uniprot/	https://www.uniprot.org/uniprot/U1WZG4	https://www.uniprot.org/uniprot/U1WZG4
Aneurinibacillus aneurinilyticus ATCC 12856	649747	UP000016511	Aneurinibacillus aneurinilyticus ATCC 12856	649747	6213	120	U1Y7T4	Response regulator protein VraR	https://www.uniprot.org/uniprot/	https://www.uniprot.org/uniprot/U1Y7T4	https://www.uniprot.org/uniprot/U1Y7T4
Aneurinibacillus aneurinilyticus ATCC 12856	649747	UP000016511	Aneurinibacillus aneurinilyticus ATCC 12856	649747	6213	120	U1YLX5	Response regulator receiver domain protein	https://www.uniprot.org/uniprot/	https://www.uniprot.org/uniprot/U1YLX5	https://www.uniprot.org/uniprot/U1YLX5
Aneurinibacillus aneurinilyticus ATCC 12856	649747	UP000016511	Aneurinibacillus aneurinilyticus ATCC 12856	649747	6213	120	U1Y2L9	Response regulator receiver domain protein	https://www.uniprot.org/uniprot/	https://www.uniprot.org/uniprot/U1Y2L9	https://www.uniprot.org/uniprot/U1Y2L9
Aneurinibacillus aneurinilyticus ATCC 12856	649747	UP000016511	Aneurinibacillus aneurinilyticus ATCC 12856	649747	6213	120	U1Y8H0	Response regulator receiver domain protein	https://www.uniprot.org/uniprot/	https://www.uniprot.org/uniprot/U1Y8H0	https://www.uniprot.org/uniprot/U1Y8H0
Aneurinibacillus aneurinilyticus ATCC 12856	649747	UP000016511	Aneurinibacillus aneurinilyticus ATCC 12856	649747	6213	120	U1XZY7	Response regulator receiver domain protein	https://www.uniprot.org/uniprot/	https://www.uniprot.org/uniprot/U1XZY7	https://www.uniprot.org/uniprot/U1XZY7
Aneurinibacillus aneurinilyticus ATCC 12856	649747	UP000016511	Aneurinibacillus aneurinilyticus ATCC 12856	649747	6213	120	U1WNZ6	Response regulator receiver domain protein	https://www.uniprot.org/uniprot/	https://www.uniprot.org/uniprot/U1WNZ6	https://www.uniprot.org/uniprot/U1WNZ6
Aneurinibacillus aneurinilyticus ATCC 12856	649747	UP000016511	Aneurinibacillus aneurinilyticus ATCC 12856	649747	6213	120	U1X724	Response regulator receiver domain protein	https://www.uniprot.org/uniprot/	https://www.uniprot.org/uniprot/U1X724	https://www.uniprot.org/uniprot/U1X724
Aneurinibacillus aneurinilyticus ATCC 12856	649747	UP000016511	Aneurinibacillus aneurinilyticus ATCC 12856	649747	6213	120	U1X9A2	Response regulator receiver domain protein	https://www.uniprot.org/uniprot/	https://www.uniprot.org/uniprot/U1X9A2	https://www.uniprot.org/uniprot/U1X9A2
Aneurinibacillus aneurinilyticus ATCC 12856	649747	UP000016511	Aneurinibacillus aneurinilyticus ATCC 12856	649747	6213	120	U1X4I2	Response regulator receiver domain protein	https://www.uniprot.org/uniprot/	https://www.uniprot.org/uniprot/U1X4I2	https://www.uniprot.org/uniprot/U1X4I2
Aneurinibacillus aneurinilyticus ATCC 12856	649747	UP000016511	Aneurinibacillus aneurinilyticus ATCC 12856	649747	6213	120	U1WGC4	Response regulator receiver domain protein	https://www.uniprot.org/uniprot/	https://www.uniprot.org/uniprot/U1WGC4	https://www.uniprot.org/uniprot/U1WGC4
Aneurinibacillus aneurinilyticus ATCC 12856	649747	UP000016511	Aneurinibacillus aneurinilyticus ATCC 12856	649747	6213	120	U1YFC9	Response regulator receiver domain protein	https://www.uniprot.org/uniprot/	https://www.uniprot.org/uniprot/U1YFC9	https://www.uniprot.org/uniprot/U1YFC9
Aneurinibacillus aneurinilyticus ATCC 12856	649747	UP000016511	Aneurinibacillus aneurinilyticus ATCC 12856	649747	6213	120	U1X8W7	RNA polymerase sigma-H factor	https://www.uniprot.org/uniprot/	https://www.uniprot.org/uniprot/U1X8W7	https://www.uniprot.org/uniprot/U1X8W7
Aneurinibacillus aneurinilyticus ATCC 12856	649747	UP000016511	Aneurinibacillus aneurinilyticus ATCC 12856	649747	6213	120	U1X122	Sensor histidine kinase (EC 2.7.13.3)	https://www.uniprot.org/uniprot/	https://www.uniprot.org/uniprot/U1X122	https://www.uniprot.org/uniprot/U1X122
Aneurinibacillus aneurinilyticus ATCC 12856	649747	UP000016511	Aneurinibacillus aneurinilyticus ATCC 12856	649747	6213	120	U1Y700	Sensor protein LytS (EC 2.7.13.3)	https://www.uniprot.org/uniprot/	https://www.uniprot.org/uniprot/U1Y700	https://www.uniprot.org/uniprot/U1Y700
Aneurinibacillus aneurinilyticus ATCC 12856	649747	UP000016511	Aneurinibacillus aneurinilyticus ATCC 12856	649747	6213	120	U1X1R3	Signal transduction histidine-protein kinase/phosphatase DegS (EC 2.7.13.3) (EC 3.1.3.-)	https://www.uniprot.org/uniprot/	https://www.uniprot.org/uniprot/U1X1R3	https://www.uniprot.org/uniprot/U1X1R3
Aneurinibacillus aneurinilyticus ATCC 12856	649747	UP000016511	Aneurinibacillus aneurinilyticus ATCC 12856	649747	6213	120	U1X7N0	Stage 0 sporulation protein A homolog	https://www.uniprot.org/uniprot/	https://www.uniprot.org/uniprot/U1X7N0	https://www.uniprot.org/uniprot/U1X7N0
Aneurinibacillus aneurinilyticus ATCC 12856	649747	UP000016511	Aneurinibacillus aneurinilyticus ATCC 12856	649747	6213	120	U1XVA0	Transcriptional regulator, LuxR family	https://www.uniprot.org/uniprot/	https://www.uniprot.org/uniprot/U1XVA0	https://www.uniprot.org/uniprot/U1XVA0
Aneurinibacillus aneurinilyticus ATCC 12856	649747	UP000016511	Aneurinibacillus aneurinilyticus ATCC 12856	649747	6213	120	U1X251	Transcriptional regulator, LuxR family	https://www.uniprot.org/uniprot/	https://www.uniprot.org/uniprot/U1X251	https://www.uniprot.org/uniprot/U1X251
Aneurinibacillus aneurinilyticus ATCC 12856	649747	UP000016511	Aneurinibacillus aneurinilyticus ATCC 12856	649747	6213	120	U1XAF0	Transcriptional regulator, LuxR family	https://www.uniprot.org/uniprot/	https://www.uniprot.org/uniprot/U1XAF0	https://www.uniprot.org/uniprot/U1XAF0
Aneurinibacillus aneurinilyticus ATCC 12856	649747	UP000016511	Aneurinibacillus aneurinilyticus ATCC 12856	649747	6213	120	U1WSS4	Transcriptional regulator, LuxR family	https://www.uniprot.org/uniprot/	https://www.uniprot.org/uniprot/U1WSS4	https://www.uniprot.org/uniprot/U1WSS4
Aneurinibacillus aneurinilyticus ATCC 12856	649747	UP000016511	Aneurinibacillus aneurinilyticus ATCC 12856	649747	6213	120	U1YLA8	Transcriptional regulator, LuxR family	https://www.uniprot.org/uniprot/	https://www.uniprot.org/uniprot/U1YLA8	https://www.uniprot.org/uniprot/U1YLA8
Aneurinibacillus aneurinilyticus ATCC 12856	649747	UP000016511	Aneurinibacillus aneurinilyticus ATCC 12856	649747	6213	120	U1YB06	Transcriptional regulatory protein	https://www.uniprot.org/uniprot/	https://www.uniprot.org/uniprot/U1YB06	https://www.uniprot.org/uniprot/U1YB06
Aneurinibacillus aneurinilyticus ATCC 12856	649747	UP000016511	Aneurinibacillus aneurinilyticus ATCC 12856	649747	6213	120	U1WY37	Transcriptional regulatory protein CssR	https://www.uniprot.org/uniprot/	https://www.uniprot.org/uniprot/U1WY37	https://www.uniprot.org/uniprot/U1WY37
Aneurinibacillus aneurinilyticus ATCC 12856	649747	UP000016511	Aneurinibacillus aneurinilyticus ATCC 12856	649747	6213	120	U1YGX9	Transcriptional regulatory protein ResD	https://www.uniprot.org/uniprot/	https://www.uniprot.org/uniprot/U1YGX9	https://www.uniprot.org/uniprot/U1YGX9
Aneurinibacillus aneurinilyticus ATCC 12856	649747	UP000016511	Aneurinibacillus aneurinilyticus ATCC 12856	649747	6213	120	U1WRG0	Transcriptional regulatory protein WalR	https://www.uniprot.org/uniprot/	https://www.uniprot.org/uniprot/U1WRG0	https://www.uniprot.org/uniprot/U1WRG0
Aneurinibacillus aneurinilyticus ATCC 12856	649747	UP000016511	Aneurinibacillus aneurinilyticus ATCC 12856	649747	6213	120	U1Y3H3	Uncharacterized protein (agrD)	https://www.uniprot.org/uniprot/	https://www.uniprot.org/uniprot/U1Y3H3	https://www.uniprot.org/uniprot/U1Y3H3
Aneurinibacillus aneurinilyticus ATCC 12856	649747	UP000016511	Aneurinibacillus aneurinilyticus ATCC 12856	649747	6213	120	U1YJI5	Universal stress family protein	https://www.uniprot.org/uniprot/	https://www.uniprot.org/uniprot/U1YJI5	https://www.uniprot.org/uniprot/U1YJI5
Aneurinibacillus aneurinilyticus ATCC 12856	649747	UP000016511	Aneurinibacillus aneurinilyticus ATCC 12856	649747	6213	120	U1X3Q1	3-oxoacyl-[acyl-carrier-protein] synthase 3	https://www.uniprot.org/uniprot/	https://www.uniprot.org/uniprot/U1X3Q1	https://www.uniprot.org/uniprot/U1X3Q1
Aneurinibacillus aneurinilyticus ATCC 12856	649747	UP000016511	Aneurinibacillus aneurinilyticus ATCC 12856	649747	6213	120	U1Y856	Acyl-CoA dehydrogenase	https://www.uniprot.org/uniprot/	https://www.uniprot.org/uniprot/U1Y856	https://www.uniprot.org/uniprot/U1Y856
Aneurinibacillus aneurinilyticus ATCC 12856	649747	UP000016511	Aneurinibacillus aneurinilyticus ATCC 12856	649747	6213	120	U1Y2Q4	Acyl-CoA dehydrogenase	https://www.uniprot.org/uniprot/	https://www.uniprot.org/uniprot/U1Y2Q4	https://www.uniprot.org/uniprot/U1Y2Q4
Aneurinibacillus aneurinilyticus ATCC 12856	649747	UP000016511	Aneurinibacillus aneurinilyticus ATCC 12856	649747	6213	120	U1WZI9	Enoyl-CoA hydratase/isomerase family protein	https://www.uniprot.org/uniprot/	https://www.uniprot.org/uniprot/U1WZI9	https://www.uniprot.org/uniprot/U1WZI9
Aneurinibacillus aneurinilyticus ATCC 12856	649747	UP000016511	Aneurinibacillus aneurinilyticus ATCC 12856	649747	6213	120	U1WEA6	Enoyl-CoA hydratase/isomerase family protein	https://www.uniprot.org/uniprot/	https://www.uniprot.org/uniprot/U1WEA6	https://www.uniprot.org/uniprot/U1WEA6
Aneurinibacillus aneurinilyticus ATCC 12856	649747	UP000016511	Aneurinibacillus aneurinilyticus ATCC 12856	649747	6213	120	U1WRF1	DNA-binding helix-turn-helix protein (Fragment)	https://www.uniprot.org/uniprot/	https://www.uniprot.org/uniprot/U1WRF1	https://www.uniprot.org/uniprot/U1WRF1
Aneurinibacillus aneurinilyticus ATCC 12856	649747	UP000016511	Aneurinibacillus aneurinilyticus ATCC 12856	649747	6213	120	U1YEV7	Sigma-54 interaction domain protein	https://www.uniprot.org/uniprot/	https://www.uniprot.org/uniprot/U1YEV7	https://www.uniprot.org/uniprot/U1YEV7
Aneurinibacillus aneurinilyticus ATCC 12856	649747	UP000016511	Aneurinibacillus aneurinilyticus ATCC 12856	649747	6213	120	U1WSD1	Putative response regulator/sigma54 interaction protein	https://www.uniprot.org/uniprot/	https://www.uniprot.org/uniprot/U1WSD1	https://www.uniprot.org/uniprot/U1WSD1
Aneurinibacillus aneurinilyticus ATCC 12856	649747	UP000016511	Aneurinibacillus aneurinilyticus ATCC 12856	649747	6213	120	U1YAW5	Putative response regulator/sigma54 interaction protein	https://www.uniprot.org/uniprot/	https://www.uniprot.org/uniprot/U1YAW5	https://www.uniprot.org/uniprot/U1YAW5
Aneurinibacillus aneurinilyticus ATCC 12856	649747	UP000016511	Aneurinibacillus aneurinilyticus ATCC 12856	649747	6213	120	U1X836	DNA-binding helix-turn-helix protein	https://www.uniprot.org/uniprot/	https://www.uniprot.org/uniprot/U1X836	https://www.uniprot.org/uniprot/U1X836
Aneurinibacillus aneurinilyticus ATCC 12856	649747	UP000016511	Aneurinibacillus aneurinilyticus ATCC 12856	649747	6213	120	U1Y4M5	D-ribose-binding periplasmic protein	https://www.uniprot.org/uniprot/	https://www.uniprot.org/uniprot/U1Y4M5	https://www.uniprot.org/uniprot/U1Y4M5
Arcanobacterium haemolyticum DSM 20595	644284	UP000000376	Arcanobacterium haemolyticum (strain ATCC 9345 )	644284	1717	9	D7BLS9	S-ribosylhomocysteine lyase (EC 4.4.1.21) (AI-2 synthesis protein) (Autoinducer-2 production protein LuxS)	https://www.uniprot.org/uniprot/	https://www.uniprot.org/uniprot/D7BLS9	https://www.uniprot.org/uniprot/D7BLS9
Arcanobacterium haemolyticum DSM 20595	644284	UP000000376	Arcanobacterium haemolyticum (strain ATCC 9345 )	644284	1717	9	D7BLA1	Transcriptional regulator, LuxR family	https://www.uniprot.org/uniprot/	https://www.uniprot.org/uniprot/D7BLA1	https://www.uniprot.org/uniprot/D7BLA1
Arcanobacterium haemolyticum DSM 20595	644284	UP000000376	Arcanobacterium haemolyticum (strain ATCC 9345 )	644284	1717	9	D7BKW1	Two component transcriptional regulator, LuxR family	https://www.uniprot.org/uniprot/	https://www.uniprot.org/uniprot/D7BKW1	https://www.uniprot.org/uniprot/D7BKW1
Arcanobacterium haemolyticum DSM 20595	644284	UP000000376	Arcanobacterium haemolyticum (strain ATCC 9345 )	644284	1717	9	D7BMM0	Two component transcriptional regulator, LuxR family	https://www.uniprot.org/uniprot/	https://www.uniprot.org/uniprot/D7BMM0	https://www.uniprot.org/uniprot/D7BMM0
Arcanobacterium haemolyticum DSM 20595	644284	UP000000376	Arcanobacterium haemolyticum (strain ATCC 9345 )	644284	1717	9	D7BMX3	Two component transcriptional regulator, LuxR family	https://www.uniprot.org/uniprot/	https://www.uniprot.org/uniprot/D7BMX3	https://www.uniprot.org/uniprot/D7BMX3
[truncated: 27,104 more rows]
