# Supplementary material for: Machine learning aided construction of the quorum sensing communication network for human gut microbiota
Source: Nat Commun. 2022 Jun 2;13:3079. doi: 10.1038/s41467-022-30741-6 (PMC9163137; doi:10.1038/s41467-022-30741-6)
Supplement: Supplementary file 12 — Dataset 11 [file 41467_2022_30741_MOESM12_ESM.xlsx]

## Sheet: Annotations
Synthase annotations	Receptor annotation	Annotation for negative ones
3-oxoacyl-(Acyl carrier protein) synthase	LuxR	14-Dihydroxy-2-naphthoate synthase
8-amino-7-oxononanoate synthase	Two component	2-amino-3-ketobutyrate CoA ligase
Acyl-CoA dehydrogenase	Histidine kinase	2-amino-3-ketobutyrate coenzyme A ligase
Acyl-CoA ligase/synthetase	AgrC	2-methyl-3-hydroxypyridine-5-carboxylic acid oxygenase
Acyl-homoserine-lactone synthase	Autoinducer 2	2-polyprenyl-6-methoxyphenol hydroxylase
AI-2 synthesis protein	Sensor protein	2-polyprenyl-6-methoxyphenol hydroxylase-like oxidoreductase
CAI-1 autoinducer synthase	DNA-binding response	2-polyprenyl-6-methoxyphenol hydroxylase-related FAD-dependent oxidoreductase
Enoyl-CoA hydratase	Helix-turn-helix transcriptional regulator	3-hydroxyacyl-CoA dehydrogenase
S-ribosylhomocysteine lyase	HTH	3-hydroxyacyl-CoA dehydrogenase NAD-binding
StlD/DarB family beta-ketosynthase	ComD	3-hydroxybutyryl-CoA dehydratase
Tryptophanase	Sensor kinase	3-hydroxybutyryl-CoA dehydratase (Crotonase)
	Rgg/GadR/MutR family transcriptional regulator	3-hydroxybutyryl-CoA dehydratase 2
	Chemotaxis protein CheY	6-carboxyhexanoate--CoA ligase
	Response regulator transcription factor	7-keto-8-aminopelargonate synthetase and related enzyme
	Signal transduction histidine	7-keto-8-aminopelargonate synthetase-like enzyme
	Serine/threonine-protein kinase PknK	8-amino-7-ketopelargonate synthase
	Transcriptional activator, OmpR family	ABM domain-containing protein
	Transcriptional activator CopR	Amino acid adenylation domain
	Transcriptional activator protein CzcR	Amino acid adenylation domain protein
	Transcriptional activator protein Irlr	Aminotran_1_2 domain-containing protein
	PhoB family transcriptional regulator	Aminotransferase
	ActR/PrrA/RegA family redox response regulator transcription factor	Beta_elim_lyase domain-containing protein
	Diverse 7TM receptor transmembrane region	Beta-eliminating lyase
	GAF domain-containing protein	Beta-ketoacyl synthase
	GDP-mannose 4,6 dehydratase	BTAD domain-containing protein
	HisKA_3 domain-containing protein	Capsular biosynthesis protein
	Hsp90-like protein	Capsular polysaccharide biosynthesis protein
	Phospho-acceptor domain-containing protein	Crotonase 3-hydroxbutyryl-CoA dehydratase
	Response regulator	DegT/DnrJ/EryC1/StrS aminotransferase
	GHKL domain-containing protein	D-galactose/ D-glucose-binding protein
	HAMP domain-containing protein	dTDP-4-amino-4,6-dideoxy-D-glucose transaminase
	ATP-binding region ATPase domain protein	dTDP-4-amino-4,6-dideoxygalactose transaminase
	Transcriptional regulatory protein CusR	Erythromycin biosynthesis sensory transduction protein EryC
	CHASE3 domain-containing protein	FAD-binding monooxygenase
	Prevent-host-death family protein	Fatty acyl-AMP ligase
	TPR domain protein	Fatty-acid--CoA ligase
	RapH_N domain-containing protein	Galactose-binding protein
	Transcriptional regulator ArsR family	Glutamine--scyllo-inositol aminotransferase
	Transcriptional repressor RbsR	Glutamine--scyllo-inositol transaminase
	Transcription activator plcR	Glycine C-acetyltransferase
	Lantibiotic system transcriptional regulator	Linear gramicidin synthetase subunit
	Cro/Cl family transcriptional regulator	Long-chain-fatty-acid--(Acyl-carrier-protein) ligase
	Transcriptional regulator PlcR	Long-chain-fatty-acid--CoA ligase
	Transcriptional regulator, Cro/CI family	Monooxygenase
	Cro/CI family transcriptional regulator	Monosaccharide-transporting ATPase
	Transcriptional regulator, XRE	NAD(P)-binding protein
	XRE family transcriptional regulator	Neutral metalloproteinase
	Transcriptional regulator MalT	Nonribosomal peptide synthetase subunit
	ATP-dependent transcriptional regulator protein-like protein	Oxidoreductase
	Transcriptional regulator, LysR family	Oxidoreductase, FAD-binding
	Probable transcriptional regulator	Pentachlorophenol 4-monooxygenase, FAD-binding
	LytTR family transcriptional regulator	Pleiotropic regulatory protein
	Accessory gene regulator A	Pleiotropic regulatory protein DegT
	Clostridium difficile binary toxin regulatory gene, LytTR family	Probably FAD binding monooxygenase
	Transcriptional regulator SdiA	Pyridoxal phosphate-dependent aminotransferase family protein
	Transcriptional regulator CsgD	Salicylate 1-monooxygenase
	Positive transcriptional regulator MutR family	Salicylate hydroxylase
	AraC family transcriptional regulator	Salicylate hydroxylase, FAD-binding
	Stage 0 sporulation protein A homolog	SPBc2 prophage-derived protein YopK
	Transcriptional regulatory protein ZraR	SPBc2 prophage-derived uncharacterized protein YopK
	AAA domain family protein	SPbeta prophage-derived uncharacterized protein YopK
	Acetoacetate metabolism regulatory protein	Spore coat biosynthesis protein
	Conjugal transfer protein TraA	Spore coat polysaccharide biosynthesis protein SpsC
	GHKL domain-containing protein	Spore coat polysaccharide biosynthesis protein, Pyridoxal-dependent enzyme
	Histidine protein kinase divJ	Substrate-binding domain-containing protein
	PAS domain-containing protein	Target of RNAIII-activating protein
	Phosphate/phosphite/phosphonate ABC transporter substrate-binding protein	TDP-4-keto-6-deoxy-D-glucose transaminase
	Rgg-like transcription regulator RopB	TDP-4-oxo-6-deoxy-D-glucose transaminase
	sigma-54-dependent Fis family transcriptional	Thermolysin
	Signal transduction protein TRAP	Thermolysin metallopeptidase, alpha-helical domain protein
	Transcriptional activator, Rgg/GadR/MutR family, C-terminal domain	Thioester reductase domain protein
	Transcriptional regulator RbsR	Thioester reductase domain-containing protein
	Transcriptional regulatory protein YedW	Tryptophan 2,3-dioxygenase
	ATP-dependent transcriptional activator malT	Tyrosine phenol-lyase
	D-ribose ABC transporter receptor	UDP-4-amino-4-deoxy-L-arabinose--oxoglutarate aminotransferase
	Flagellar regulatory protein FleQ	UDP-4-keto-6-deoxy-N-acetylglucosamine 4-aminotransferase
	GAF domain-containing protein	UDP-4-keto-6-deoxy-N-acetylglucosamine4-aminotra nsferase
	HATPase domain-containing signal transduction protein
	Signal-transduction regulatory protein FlgR
	Transcription regulator, TetR family

## Sheet: Positive quence similarities
Sequence similarities
SIMILARITY: Belongs to the MzrA family. {ECO:0000256|HAMAP-Rule:MF_00904}.
SIMILARITY: Belongs to the LysR transcriptional regulatory family. {ECO:0000256|ARBA:ARBA00009437}.
SIMILARITY: Belongs to the AfsR/DnrI/RedD regulatory family. {ECO:0000256|ARBA:ARBA00005820}.
SIMILARITY: Belongs to the sigma-70 factor family. {ECO:0000256|ARBA:ARBA00007788}.
SIMILARITY: Belongs to the sigma-70 factor family. ECF subfamily. {ECO:0000256|ARBA:ARBA00010641}.
SIMILARITY: Belongs to the LysR transcriptional regulatory family. {ECO:0000305}.
SIMILARITY: Belongs to the sigma-70 factor family. ECF subfamily. {ECO:0000256|ARBA:ARBA00010641, ECO:0000256|RuleBase:RU000716}.
SIMILARITY: Belongs to the ABC transporter superfamily. AI-2 autoinducer porter (TC 3.A.1.2.8) family. {ECO:0000305}.
SIMILARITY: Belongs to the FGGY kinase family. {ECO:0000256|HAMAP-Rule:MF_02053}.
SIMILARITY: Belongs to the RcsA family. {ECO:0000255|HAMAP-Rule:MF_00982}.
SIMILARITY: Belongs to the RcsA family. {ECO:0000256|HAMAP-Rule:MF_00982}.
SIMILARITY: Belongs to the D-alanine--D-alanine ligase family. {ECO:0000305}.
SIMILARITY: Belongs to the EcpR/MatA family. {ECO:0000305}.
SIMILARITY: In the N-terminal section; belongs to the phytochrome family. {ECO:0000256|ARBA:ARBA00006402}.
SIMILARITY: Belongs to the MotB family. {ECO:0000256|ARBA:ARBA00008914}.
SIMILARITY: Belongs to the autoinducer-regulated transcriptional regulatory protein family. {ECO:0000305}.
SIMILARITY: Belongs to the autoinducer-regulated transcriptional regulatory protein family. {ECO:0000256|ARBA:ARBA00006784}.
SIMILARITY: Belongs to the PhoU family. {ECO:0000256|PIRNR:PIRNR003107}.
SIMILARITY: Belongs to the RcsB family. {ECO:0000256|HAMAP-Rule:MF_00981}.
SIMILARITY: Belongs to the ABC transporter superfamily. {ECO:0000305}.
SIMILARITY: Belongs to the DtxR/MntR family. {ECO:0000256|ARBA:ARBA00007871}.
SIMILARITY: Belongs to the sulfur carrier protein TusA family. {ECO:0000256|ARBA:ARBA00008984}.
SIMILARITY: Belongs to the LsrG family. {ECO:0000255|HAMAP-Rule:MF_02051}.
SIMILARITY: Belongs to the TRAP family. {ECO:0000256|ARBA:ARBA00009267}.
SIMILARITY: Belongs to the bacterial solute-binding protein 2 family. {ECO:0000256|ARBA:ARBA00007639}.
SIMILARITY: Belongs to the FapR family. {ECO:0000256|HAMAP-Rule:MF_01814}.
SIMILARITY: Belongs to the GTP-binding SRP family. SRP54 subfamily. {ECO:0000256|ARBA:ARBA00005450, ECO:0000256|HAMAP-Rule:MF_00306}.
SIMILARITY: Belongs to the rot family. {ECO:0000256|ARBA:ARBA00006733, ECO:0000256|PIRNR:PIRNR032474}.
SIMILARITY: Belongs to the CtsR family. {ECO:0000256|ARBA:ARBA00010189, ECO:0000256|PIRNR:PIRNR010607}.
SIMILARITY: Belongs to the PstS family. {ECO:0000256|ARBA:ARBA00008725, ECO:0000256|RuleBase:RU367119}.
SIMILARITY: Belongs to the RcsC family. {ECO:0000255|HAMAP-Rule:MF_00979}.
SIMILARITY: Belongs to the RcsC family. {ECO:0000256|HAMAP-Rule:MF_00979}.
SIMILARITY: Belongs to the CheB family. {ECO:0000256|HAMAP-Rule:MF_00099}.
SIMILARITY: Belongs to the beta-eliminating lyase family. {ECO:0000256|ARBA:ARBA00009721}.
SIMILARITY: Belongs to the RcsD family. {ECO:0000256|HAMAP-Rule:MF_00980}.
SIMILARITY: Belongs to the beta-eliminating lyase family. {ECO:0000256|ARBA:ARBA00009721, ECO:0000256|HAMAP-Rule:MF_00544}.
SIMILARITY: Belongs to the RcsB family. {ECO:0000255|HAMAP-Rule:MF_00981}.
SIMILARITY: Belongs to the MraZ family. {ECO:0000256|HAMAP-Rule:MF_01008}.
SIMILARITY: Belongs to the peptidase S26 family. {ECO:0000256|ARBA:ARBA00009370, ECO:0000256|RuleBase:RU362042}.
SIMILARITY: Belongs to the TRAP family. {ECO:0000305}.
SIMILARITY: In the central section; belongs to the universal stress protein A family. {ECO:0000305}.
SIMILARITY: Belongs to the MalT family. {ECO:0000256|HAMAP-Rule:MF_01247}.
SIMILARITY: Belongs to the RcsD family. {ECO:0000255|HAMAP-Rule:MF_00980}.
SIMILARITY: Belongs to the MalT family. {ECO:0000255|HAMAP-Rule:MF_01247}.
SIMILARITY: Belongs to the MalT family. {ECO:0000255|HAMAP-Rule:MF_01247, ECO:0000305}.
SIMILARITY: Belongs to the LytR/CpsA/Psr (LCP) family. {ECO:0000256|ARBA:ARBA00006068}.
SIMILARITY: Belongs to the RssB family. {ECO:0000256|HAMAP-Rule:MF_00958}.
SIMILARITY: Belongs to the bacterial solute-binding protein 2 family. {ECO:0000305}.
SIMILARITY: Belongs to the RAP family. {ECO:0000305}.
SIMILARITY: Belongs to the delta endotoxin family. {ECO:0000305}.
SIMILARITY: Belongs to the autoinducer synthase family. {ECO:0000255|PROSITE-ProRule:PRU00533}.
SIMILARITY: Belongs to the autoinducer synthase family. {ECO:0000256|PROSITE-ProRule:PRU00533, ECO:0000256|RuleBase:RU361135}.
SIMILARITY: Belongs to the LuxM / VanM family. {ECO:0000305}.
SIMILARITY: Belongs to the LuxM / VanM family. {ECO:0000256|ARBA:ARBA00009683}.
SIMILARITY: Belongs to the autoinducer synthase family. {ECO:0000256|PROSITE-ProRule:PRU00533}.
SIMILARITY: Belongs to the LuxS family. {ECO:0000305}.
SIMILARITY: Belongs to the 3-hydroxybenzoate 6-hydroxylase family. {ECO:0000305}.
SIMILARITY: Belongs to the beta-eliminating lyase family. {ECO:0000305}.
SIMILARITY: Belongs to the LuxS family. {ECO:0000256|ARBA:ARBA00007311, ECO:0000256|HAMAP-Rule:MF_00091}.
SIMILARITY: Belongs to the LuxS family. {ECO:0000256|ARBA:ARBA00007311}.
SIMILARITY: Belongs to the LuxS family. {ECO:0000255|HAMAP-Rule:MF_00091}.
SIMILARITY: Belongs to the beta-eliminating lyase family. {ECO:0000255|HAMAP-Rule:MF_00544}.
SIMILARITY: Belongs to the FPP/GGPP synthase family. {ECO:0000256|RuleBase:RU004466}.
SIMILARITY: Belongs to the AgrB family. {ECO:0000255|HAMAP-Rule:MF_00784}.
SIMILARITY: Belongs to the metallo-beta-lactamase superfamily. {ECO:0000305}.
SIMILARITY: Belongs to the sigma-70 factor family. {ECO:0000305}.
SIMILARITY: Belongs to the zinc-associated anti-sigma factor (ZAS) superfamily. Anti-sigma-W factor family. {ECO:0000305}.
SIMILARITY: Belongs to the LytR/CpsA/Psr (LCP) family. {ECO:0000255|HAMAP-Rule:MF_01140, ECO:0000305}.
SIMILARITY: Belongs to the UPF0229 family. {ECO:0000305}.
SIMILARITY: Belongs to the resistance-nodulation-cell division (RND) (TC 2.A.6) family. MmpL subfamily. {ECO:0000305}.
SIMILARITY: Belongs to the GerABKA family. {ECO:0000305}.
SIMILARITY: Belongs to the sigma-70 factor family. SigI subfamily. {ECO:0000255|HAMAP-Rule:MF_02064, ECO:0000305}.
SIMILARITY: Belongs to the GerABKC lipoprotein family. {ECO:0000305}.
SIMILARITY: Belongs to the PspA/IM30 family. {ECO:0000305}.
SIMILARITY: Belongs to the metallo-dependent hydrolases superfamily. TatD-type hydrolase family. {ECO:0000256|ARBA:ARBA00009275}.
SIMILARITY: Belongs to the AgrB family. {ECO:0000256|HAMAP-Rule:MF_00784}.
SIMILARITY: Belongs to the MzrA family. {ECO:0000255|HAMAP-Rule:MF_00904}.
SIMILARITY: Belongs to the SafA family. {ECO:0000256|ARBA:ARBA00008379, ECO:0000256|RuleBase:RU362134}.
SIMILARITY: Belongs to the AgrB family. {ECO:0000305}.
SIMILARITY: Belongs to the peptidase M15B family. {ECO:0000305}.
SIMILARITY: Belongs to the peptidase M15D family. {ECO:0000305}.
SIMILARITY: Belongs to the D-isomer specific 2-hydroxyacid dehydrogenase family. {ECO:0000305}.
SIMILARITY: Belongs to the autoinducer-2 exporter (AI-2E) (TC 2.A.86) family. {ECO:0000305}.
SIMILARITY: Belongs to the FlhD family. {ECO:0000305}.
SIMILARITY: Belongs to the CsrA/RsmA family. {ECO:0000255|HAMAP-Rule:MF_00167}.
SIMILARITY: Belongs to the PemK/MazF family. {ECO:0000305}.
SIMILARITY: Belongs to the FlhC family. {ECO:0000305}.
SIMILARITY: Belongs to the SorC transcriptional regulatory family. {ECO:0000305}.
SIMILARITY: Belongs to the FGGY kinase family. {ECO:0000255|HAMAP-Rule:MF_02053}.
SIMILARITY: Belongs to the binding-protein-dependent transport system permease family. AraH/RbsC subfamily. {ECO:0000305}.
SIMILARITY: Belongs to the CbrA family. {ECO:0000305}.
SIMILARITY: To H.influenzae HI_0108. {ECO:0000305}.
SIMILARITY: Belongs to the SafA family. {ECO:0000305}.
SIMILARITY: Belongs to the AriR family. {ECO:0000305}.
SIMILARITY: Belongs to the major facilitator superfamily. Organophosphate:Pi antiporter (OPA) (TC 2.A.1.4) family. {ECO:0000305}.
SIMILARITY: Belongs to the KdpA family. {ECO:0000255|HAMAP-Rule:MF_00275}.
SIMILARITY: Belongs to the Pcp/SlyB lipoprotein family. {ECO:0000305}.
SIMILARITY: Belongs to the MgrB family. {ECO:0000255|HAMAP-Rule:MF_01596}.
SIMILARITY: Belongs to the KdpC family. {ECO:0000255|HAMAP-Rule:MF_00276}.
SIMILARITY: Belongs to the SrkA/RdoA protein kinase family. {ECO:0000255|HAMAP-Rule:MF_01497}.
SIMILARITY: Belongs to the KdpF family. {ECO:0000305}.
SIMILARITY: Belongs to the cation transport ATPase (P-type) (TC 3.A.3) family. Type IA subfamily. {ECO:0000255|HAMAP-Rule:MF_00285}.
SIMILARITY: Belongs to the HdeB family. {ECO:0000255|HAMAP-Rule:MF_00947}.
SIMILARITY: Belongs to the DksA family. {ECO:0000255|HAMAP-Rule:MF_00926}.
SIMILARITY: Belongs to the sigma-70 factor family. ECF subfamily. {ECO:0000305}.
SIMILARITY: Belongs to the DNase I family. {ECO:0000256|ARBA:ARBA00007359}.
SIMILARITY: Belongs to the OXA1/ALB3/YidC family. Type 2 subfamily. {ECO:0000255|HAMAP-Rule:MF_01811}.
SIMILARITY: Belongs to the peptidase S45 family. {ECO:0000305}.
SIMILARITY: Belongs to the PstS family. {ECO:0000305}.
SIMILARITY: Belongs to the thiolase-like superfamily. FabH family. {ECO:0000305}.
SIMILARITY: Belongs to the isochorismatase family. {ECO:0000305}.
SIMILARITY: Belongs to the PhzA/PhzB family. {ECO:0000305}.
SIMILARITY: Belongs to the TACO1 family. {ECO:0000255|HAMAP-Rule:MF_00693}.
SIMILARITY: Belongs to the TPP enzyme family. {ECO:0000305}.
SIMILARITY: Belongs to the TRAP transporter large permease family. {ECO:0000305}.
SIMILARITY: Belongs to the autoinducer-2 exporter (AI-2E) (TC 2.A.86) family. {ECO:0000256|ARBA:ARBA00009773}.
SIMILARITY: Belongs to the MgtC/SapB family. {ECO:0000305}.
SIMILARITY: Belongs to the major facilitator superfamily. Nitrate/nitrite porter (TC 2.A.1.8) family. {ECO:0000305}.
SIMILARITY: Belongs to the bacterial histone-like protein family. {ECO:0000256|ARBA:ARBA00010529, ECO:0000256|RuleBase:RU003939}.
SIMILARITY: Belongs to the ArsC family. {ECO:0000256|PROSITE-ProRule:PRU01282}.; SIMILARITY: Belongs to the ArsC family. Spx subfamily. {ECO:0000256|HAMAP-Rule:MF_01132}.
SIMILARITY: Belongs to the Fur family. {ECO:0000256|ARBA:ARBA00007957}.
SIMILARITY: Belongs to the GbsR family. {ECO:0000256|PIRNR:PIRNR006707}.
SIMILARITY: Belongs to the class-I pyridine nucleotide-disulfide oxidoreductase family. {ECO:0000305}.
SIMILARITY: Belongs to the UPF0703 family. {ECO:0000305}.
SIMILARITY: Belongs to the UPF0718 family. {ECO:0000305}.
SIMILARITY: To E.coli YkgK. {ECO:0000305}.

## Sheet: Positive Domain
Domain	Evidence
5TM-5TMR_LYT	Pfam:PF07694
7TMR-DISM_7TM	Pfam:PF07695
AAA	SMART:SM00382
AAA_16	Pfam:PF13191
ABC transporter	PROSITE-ProRule:PRU00434
ABC transporter 1	PROSITE-ProRule:PRU00434
ABC transporter 2	PROSITE-ProRule:PRU00434
ABL	PROSITE:PS51426
ABL	HAMAP-Rule:MF_00979
ABM	HAMAP-Rule:MF_02051
ABM	PROSITE:PS51725
ACP_syn_III_C	Pfam:PF08541
ACT	PROSITE-ProRule:PRU01007
Acyl-CoA_dh_2	Pfam:PF08028
Acyl-CoA_dh_N	Pfam:PF02771
Aminotran_1_2	Pfam:PF00155
ANTAR	PROSITE:PS50921
AraC_E_bind	SMART:SM00871
Autoind_bind	Pfam:PF03472
B12-binding	PROSITE:PS51332
Beta_elim_lyase	Pfam:PF01212
Big_13	Pfam:PF19077
BTAD	SMART:SM01043
Cache	Pfam:PF02743
CASPASE_P20	PROSITE:PS50208
CHASE	PROSITE:PS50839
CHASE	SMART:SM01079
CheB-type methylesterase	PROSITE:PS50122
CheR-type methyltransferase	PROSITE:PS50123
CheW-like	PROSITE-ProRule:PRU00052
CheW-like	PROSITE:PS50851
CheW-like	SMART:SM00260
Core-binding (CB)	PROSITE:PS51900
CpxA_peri	Pfam:PF16527
CtsR	Pfam:PF05848
CtsR_C	Pfam:PF17727
Cupin_2	Pfam:PF07883
Cyclic nucleotide-binding	PROSITE:PS50042
Cytochrome c	PROSITE:PS51007
dCache_3	Pfam:PF14827
DegS	Pfam:PF05384
DHH	Pfam:PF01368
DHHA1	Pfam:PF02272
DOD-type homing endonuclease	PROSITE:PS50819
DUF2020	Pfam:PF09449
DUF2087	Pfam:PF09860
DUF4118	Pfam:PF13493
DUF4880	Pfam:PF16220
DUF4953	Pfam:PF16313
DUF4985	Pfam:PF16373
DUF5113	Pfam:PF17140
DUF5117	Pfam:PF17148
DUF5118	Pfam:PF17162
EAL	PROSITE:PS50883
EAL	PROSITE-ProRule:PRU00074
FecR	Pfam:PF04773
FeoC	Pfam:PF09012
FGGY_C	Pfam:PF02782
FGGY_N	Pfam:PF00370
FHA	PROSITE:PS50006
Fibronectin type-III	PROSITE:PS50853
GAF	Pfam:PF01590
GAF	SMART:SM00065
GAF	Pfam:PF13492
GGDEF	PROSITE:PS50887
GGDEF	SMART:SM00267
GHL10	Pfam:PF02638
GIY-YIG	Pfam:PF01541
Glutamine amidotransferase type-1	PROSITE:PS51273
HAMP	PROSITE-ProRule:PRU00102
HAMP	PROSITE:PS50885
HAMP	SMART:SM00304
HATPase_c	Pfam:PF02518
HATPase_c	Pfam:PF13581
HATPase_c	SMART:SM00387
HATPase_c_5	Pfam:PF14501
HD	SMART:SM00471
HD-GYP	PROSITE:PS51832
HDOD	PROSITE:PS51833
Hemerythrin	Pfam:PF01814
His_kinase	Pfam:PF06580
HisKA	Pfam:PF00512
HisKA	SMART:SM00388
HisKA_3	Pfam:PF07730
Histidine kinase	PROSITE-ProRule:PRU00107
Histidine kinase	PROSITE:PS50109
Histidine kinase	HAMAP-Rule:MF_00979
Histidine kinase 1	PROSITE-ProRule:PRU00107
Histidine kinase 2	PROSITE-ProRule:PRU00107
H-kinase_dim	SMART:SM01231
HPt	HAMAP-Rule:MF_00980
HPt	PROSITE-ProRule:PRU00110
HPt	Pfam:PF01627
HPt	PROSITE:PS50894
HPt	SMART:SM00073
HTH araCxylS-type	PROSITE-ProRule:PRU00593
HTH araCxylS-type	PROSITE:PS01124
HTH arsR-type	PROSITE:PS50987
HTH asnC-type	PROSITE:PS50956
HTH croC1-type	PROSITE:PS50943
HTH croC1-type	SMART:SM00530
HTH crp-type	PROSITE:PS51063
HTH crp-type	SMART:SM00419
HTH deoR-type	Pfam:PF08220
HTH deoR-type	PROSITE:PS51000
HTH dtxR-type	PROSITE:PS50944
HTH gntR-type	PROSITE:PS50949
HTH hxlR-type	PROSITE:PS51118
HTH lacI-type	PROSITE:PS50932
HTH luxR-type	HAMAP-Rule:MF_00982
HTH luxR-type	HAMAP-Rule:MF_01247
HTH luxR-type	PROSITE-ProRule:PRU00411
HTH luxR-type	Pfam:PF00196
HTH luxR-type	PROSITE:PS00622
HTH luxR-type	PROSITE:PS50043
HTH luxR-type	SMART:SM00421
HTH luxR-type	HAMAP-Rule:MF_00981
HTH lysR-type	PROSITE-ProRule:PRU00253
HTH lysR-type	PROSITE:PS50931
HTH LytTR-type	PROSITE:PS50930
HTH LytTR-type	SMART:SM00850
HTH LytTR-type	PROSITE-ProRule:PRU00112
HTH marR-type	PROSITE:PS50995
HTH marR-type	SMART:SM00347
HTH merR-type	PROSITE:PS50937
HTH rpiR-type	PROSITE:PS51071
HTH tetR-type	PROSITE-ProRule:PRU00335
HTH tetR-type	Pfam:PF00440
HTH tetR-type	PROSITE:PS50977
HTH_8	Pfam:PF02954
HWE_HK	SMART:SM00911
KdpD	Pfam:PF02702
Lactamase_B	SMART:SM00849
LytR_cpsA_psr	Pfam:PF03816
Methyl-accepting transducer	PROSITE-ProRule:PRU00284
Methyl-accepting transducer	PROSITE:PS50111
MHYT	PROSITE:PS50924
N-acetyltransferase	PROSITE:PS51186
NGN	Pfam:PF02357
Nudix hydrolase	PROSITE:PS51462
OmpA-like	PROSITE:PS51123
OmpRPhoB-type	PROSITE:PS51755
OmpRPhoB-type	SMART:SM00862
PAC	PROSITE:PS50113
PAC	PROSITE-ProRule:PRU00141
PAC 1	PROSITE-ProRule:PRU00141
PAC 2	PROSITE-ProRule:PRU00141
PadR	Pfam:PF03551
PAS	HAMAP-Rule:MF_00979
PAS	PROSITE-ProRule:PRU00140
PAS	PROSITE:PS50112
PAS	SMART:SM00091
PAS 1	PROSITE-ProRule:PRU00140
PAS 2	PROSITE-ProRule:PRU00140
PAS 3	PROSITE-ProRule:PRU00140
PAS 4	PROSITE-ProRule:PRU00140
PAS_3	Pfam:PF08447
PAS_4	Pfam:PF08448
PBPb	SMART:SM00062
PDZ	PROSITE:PS50106
Peptidase_S26	Pfam:PF10502
Peripla_BP_1	Pfam:PF00532
Peripla_BP_4	Pfam:PF13407
PfkB	Pfam:PF00294
PhoU	Pfam:PF01895
PHYTOCHROME_2	PROSITE:PS50046
PLD phosphodiesterase	PROSITE:PS50035
Plug	Pfam:PF07715
PocR	Pfam:PF10114
POLO box	PROSITE:PS50078
PpiC	PROSITE:PS50198
PPM-type phosphatase	SMART:SM00331
PRD	PROSITE:PS51372
PriCT_1	Pfam:PF08708
Protein kinase	PROSITE:PS50011
PspC	Pfam:PF04024
PTS EIIC type-3	PROSITE:PS51105
Recombinase	PROSITE:PS51737
Resolvaseinvertase-type recombinase catalytic	PROSITE:PS51736
Response regulatory	PROSITE-ProRule:PRU00169
Response regulatory	PROSITE:PS50110
Response regulatory	SMART:SM00448
RNA_pol_sigma70	PROSITE:PS00715
RsgI N-terminal anti-sigma	PROSITE-ProRule:PRU01196
sCache_3	Pfam:PF17203
SecD-TM1	Pfam:PF13721
Sensor	Pfam:PF13796
Sigma-54 factor interaction	PROSITE-ProRule:PRU00193
Sigma-54 factor interaction	PROSITE:PS50045
Sigma70_r2	Pfam:PF04542
Sigma70_r4_2	Pfam:PF08281
SIS	PROSITE:PS51464
SPOB_a	Pfam:PF14689
SpoVT-AbrB	PROSITE:PS51740
SRP54	PROSITE:PS00300
STAS	PROSITE:PS50801
TfoX_N	Pfam:PF04993
Thioredoxin	Pfam:PF00085
TPR_REGION	PROSITE:PS50293
UBA	PROSITE:PS50030
UPF0033	Pfam:PF01206
Usp	Pfam:PF00582
VWFA	PROSITE:PS50234
Y_Y_Y	Pfam:PF07495
YlxR	Pfam:PF04296
YycH	Pfam:PF07435
YycI	Pfam:PF09648
ZT_dimer	Pfam:PF16916

## Sheet: Positive CDD Annotations
cd00038	CAP_ED	effector domain of the CAP family of transcription factors
cd00060	FHA	Forkhead associated domain (FHA)
cd00063	FN3	Fibronectin type 3 domain
cd00077	HDc	Metal dependent phosphohydrolases with conserved 'HD' motif
cd00082	HisKA	Histidine Kinase A (dimerization/phosphoacceptor) domain
cd00088	HPT	Histidine Phosphotransfer domain
cd00090	HTH_ARSR	Arsenical Resistance Operon Repressor and similar prokaryotic
cd00093	HTH_XRE	Helix-turn-helix XRE-family like proteins
cd00130	PAS	PAS domain
cd00279	YlxR	Ylxr homologs
cd00383	trans_reg_C	DNA-binding effector domain of two-component system response regulators
cd01310	TatD_DNAse	TatD like proteins
cd01392	HTH_LacI	Helix-turn-helix (HTH) DNA binding domain of the LacI family of transcriptional regulators
cd01743	GATase1_Anthranilate_Synthase	Type 1 glutamine amidotransferase (GATase1) domain found in Anthranilate synthase
cd01948	EAL	EAL domain. This domain is found in diverse bacterial signaling proteins
cd01949	GGDEF	Diguanylate-cyclase (DGC) or GGDEF domain
cd02078	P-type_ATPase_K	potassium-transporting ATPase ATP-binding subunit, KdpB, a subunit of the prokaryotic high-affinity potassium uptake system KdpFABC; similar to Escherichia coli KdpB
cd04276	ZnMc_MMP_like_2	Zinc-dependent metalloprotease
cd05013	SIS_RpiR	RpiR-like protein. RpiR contains a SIS (Sugar ISomerase) domain
cd06170	LuxR_C_like	C-terminal DNA-binding domain of LuxR-like proteins
cd06530	S26_SPase_I	The S26 Type I signal peptidase
cd07067	HP_PGM_like	Histidine phosphatase domain found in phosphoglycerate mutases and related proteins, mostly phosphatases; contains a His residue which is phosphorylated during the reaction
cd07153	Fur_like	Ferric uptake regulator(Fur) and related metalloregulatory proteins; typically iron-dependent, DNA-binding repressors and activators
cd07377	WHTH_GntR	Winged helix-turn-helix (WHTH) DNA-binding domain of the GntR family of transcriptional regulators
cd07775	FGGY_AI-2K	Autoinducer-2 kinases; a subfamily of the FGGY family of carbohydrate kinases
cd12869	MqsR	Motility quorum-sensing regulator (MqsR)
cd16321	MraZ_C	C-terminal subdomain of transcriptional regulator MraZ
cd16432	CheB_Rec	Chemotaxis response regulator protein-glutamate methylesterase, CheB, with N-terminal REC domain
cd16975	HATPase_SpaK_NisK-like	Histidine kinase-like ATPase domain of two-component sensor histidine kinases similar to Bacillus subtilis SpaK and Lactococcus lactis NisK
cd20003	PBP1_LsrB_Quorum_Sensing	Ligand-binding protein LsrB of ABC transporter periplasmic binding protein
