# Supplementary material for: Machine learning aided construction of the quorum sensing communication network for human gut microbiota
Source: Nat Commun. 2022 Jun 2;13:3079. doi: 10.1038/s41467-022-30741-6 (PMC9163137; doi:10.1038/s41467-022-30741-6)
Supplement: Supplementary file 13 — Dataset 12 [file 41467_2022_30741_MOESM13_ESM.xlsx]

## Sheet: Annotated positives
SVM	KNN	RF	DNN	SVM|KNN	SVM|RF	SVM|DNN	KNN|RF	KNN|DNN	RF|DNN	SVM|KNN|RF	SVM|KNN|DNN	SVM|RF|DNN	KNN|RF|DNN	SVM|KNN|RF|DNN
A0A1Y2JSF0	A0A0S2KIZ2	C7GYK7	A0A376F4D3	A0A1Q8VX85	A0A1U7LBU1	A6M2I9	A0A140PR63	A0A4P6USB9	F5RBG1	B7IX75	A0A3F3DQ72	N9VC86	E8K6C1	A0A0H2YPC1
A7ZF18	A0A3E4W4H0	F5IUA7	E8JTC1	A0A512T743	J2ZQK9	A0A4U3A6L2	C7XS20	A0A136QB80	C2EP03	A7GZ39	A5I6T1	D3FXM4	A0A1Y4QR64	A0A4V3V7N5
D7ID56	A0A649QWP4	C5F100	A0A2N5A485	B1M5Y5	C7G6U1	A0A243M4P7	A0A0M1VXH5	A0A023Y3T3	WP_157580768.1	Q64Y64	M1ZVZ8	C0ZD52	A0A074IRM3	M1N7B2
A8ESK8	A0A4P8X988	A0A4U3AEF5	A0A1L9L5E1	B1Z9L8	G9YY01	H3K4H5	R9REP5	A7I135	T0EDV9	M1ZRU2	F2KUN2	E1W1W8	T0E5N5	B7I0Z6
C4ID88	D9RWM6	M1MW64	C0CKL2	B1C0Q9	A0A512TKA2	A0A239TC49	E5CD09	A0A1Y2JBB2	Q87GN8	A0A1X7CK82	A0A133PU21	A0A345PIQ6	A0A3N6BIE0	A6LQ10
C6VS97	F0H5X9	U2HYI8	R8VSA4	D4C413	A0A0T5X9G2	A0A3N6A671	I9HFM7	T0E156	F5RGE4	L1QM68	A0A0H3DZN4	Q97VK0	M0ML59	G5H688
A5ZJK1	M5P973	F9EN50	A8RSF4	A0A085JMA5	Q5LHA4	A0A4V7TR43	H1HGY6	R2Q1Q3	U2J1N9	B0N353	A0A243LPV2	A8FDY6	Q3KGK8	B6W492
B6WUS7	Q65LR6	I7HCP5	C0C295	A0A1I3QVD3	U5F6W6	O31927	A7M288	D0RWY4	D4EZT4	C6JQI3	Q97HJ5	A0A376F9N7	B0NRB8	F7M6M9
C0C2C2	B3CGU7	S0FLG5	J9UQL4	B1M213	B6VZW5	M8E3Q6	B0NQW8	A0A5R9A018	C6VRK6	A0A2I1R4Q7	Q97HJ9	D5DAR9	E5X352	D2A7G9
A0A426T0P3	K9ED83	A0A5C8IY23	M0MR78	Q988F2	A0A4R5DC58	C0ZBC0	F7M9H5	C7XK78	J5AWA7	A0A031FXL0	B7HS70	E9SWJ0	Q7CC21	C4FQH2
C0EXE3	I9RV45	A0A4V7TNE9	J7T2I3	I5AW52	A0A2T0CDI0	A0A2H1KLS7	D0TWP0	D4YT12	C0X0Z6	C4ICL2	A0A1J1CXZ9	A0A3S5YCR8	U5L9E8	A0A418ILF7
F3PS33	A7V1K0	A0A328HQQ4	A0A379AFJ8	F2JT24	C0ELF8	Q7LXQ1	C3QN05	A5VXK3	WP_019991326.1	C4IK45	A0A0E1KTK7	A0A2X0V6M3	C6VYG3	K4ZH05
U2TND0	B0PF63	A0A0M3FNH3	A0A379AFC6	C6JDV8	F9GQX3	A0A5C2CBZ2	E5BEM1	C6VX91	WP_019989045.1	C4ICL0	J7SXW1	A5ZHQ1	A0A1Y0XPW9	E7GSE7
A0A415TUB1	C0D6L6	X8B1U4	A0A345PJP4	I5ASL8	E9T751	A0A2T0CE17	C3QFB0	A5ULE5	A0A315XWP2	E3PRP8	B7IWN1	A0A412Y7U6	A0A2T0C623	M5NWI1
A0A1I2N745	D4BXF8	A0A3M8ARZ0	M5P6Y3	A0A174NUH2	A0A3S5YC07	Q97VU5	B6WB03	M5PBJ1	D3E1T9	W4A7C4	Q9K625	A0A1H3A614	A8FDL3	A6LR92
A0A255SW12	E2NLG0	E6JAQ6	E6UCC8	A0A0H4WDZ8	Q97G51	B7HNN4	E5WU95	A0A1G6UWA4	A0A345PE41	F0KJD0	C2FE22	Q64VX5	A0A1W6HNH4	C4IC04
A0A084ZTY1	F3PPY0	B6XC60	A0A3M8B638	I6X181	B1Z789	E3HM91	D4WK85	A0A653B8T2	A0A381E760	A0A0M3FL42	E8K7P6	I8X721	A0A1W6HNG7	A0A3S0F4Z3
E3PUM0	A0A4U3AB24	G8UI27	A0A087D737	F7V5M9	Q983V4	F0EH49	K0V3E8	A0A399MDH5	WP_019990387.1	B7I0Z5	A0A084IYZ2	A0A3E4WJ41	Q9K5S4	Q1WUS4
F2JIM3	J7J1V0	A0A0Q2R609	F7U4R7	K0VUK2	A0A2H1KRE9	D4K1I0	K0UY13	A0A3N6UU11	Q65FR7	H1DD77	A0A0D6T5D1	A0A374Q012	A0A0H3E1H2	C1A0I4
D7IX42	A8ESK5	Q65ML1	E8JS89	F5J091	A0A4P8X805	A0A2N5A6X6	B0RZX3	A0A3A9ISW7	B7IZ99	C3JA92	A0A179PYT9	A0A3S0CP41	A0A0H3E6Y0	A0A4P8XC33
E1WQ67	F0JC64	A0A069QIH3	C5UW67	C3XBY7	E9T586	A0A1G7K3S0	D3FSW6	A4XHQ0	B7IUF1	Q7MUT3	A0A3A9Y2A4	A0A0A2E2Q2	A0A0H3E6Y7	A0A3M8AJ09
A6LFN9	E5WZY9	S7JHG8	A0A4R5DJS0	A0A133QI71	F7UDG8	I4Z9Y9	A0A6I4KFD2	A6NV29	A0A243MHQ6	D4M1V7	A0A1H1SIC4	A0A1T4VNB8	P70962	E3HMI0
L1QDE8	A7B4C4	C0EW17	C4Z237	E1WVV3	J7J7T7	N9G4K5	D7JWI9	C2KM92	A0A243L7P0	A0A448P344	A0A1N6ZE56	E1WTS3	M5PBM2	B7IXC2
A0KGY8	E4VYM9	WP_044131346.1	C7GHG5	Q5LDS9	A0A5C5XMG2	E5YCL9	D6LHH1	U5P5F2		A0A0A2DRT7	E0Q8G8	Q5LEY2	A0A1Y0XHD2	C0Z575
A0A3N6UWV4	C7HW36	A0A3P1ZUW2	C0FWH4	A0A379DYJ6	A0A5C2CBI4	A0A109XVQ1	D7J4H6	Q1JJL6		U2JEF8	E0Q4W4	A7V9G3	M5PCS9	A0A484XXL8
H5UY50	E8K0Y0	W4A605	B7ARR2	E9T820	E3HY15	A0A399M3S8	D2YHL1	A5VZF8		M0MTM4	C2EPF3	F3QQ58	A0A4U3AF94	C0ZQV3
A0A2J0PTM2	A0A356RX92	Q3KBN3	J1DKU6	M2YEQ2	K4ZQJ5	A0A2G4U5W7	C7NJ04	S2RAX7		D1BMS9	C2KMB1	E3HFF5	A0A5C8IRT2	I3YJU1
A0A0H3H2W2	A0A2X2G383	D0ICA4	A0A2N5A4N9	K0V698	C5CCL6	A0A380PS78	U5L7E3	A0A250E2S2		A0A4Y9PRC4	I0S837	U1X836	A0A2S9WPX3	A0A1Y3QS15
J7SL48	A0A484Z089	H1DHZ9	A0A257XCE3	B1M8L3	A0A0X8NYL5	G9YCD7	D5DIV7	A0A563B6Q8		A0A4P8XAN2	E8K844	S4CST8		B3JQY2
Q9HY65	A0A085HDB1	WP_019990195.1	A0A484X9M8	W4A2Z8	K9E670	U5LGJ7	A0A120L3A7	A0A5C8IJP1		D5DFL0	D0RX38	C2F8X9		A0A415RVG7
A0A085JHY9	A0A317RJC7	WP_019991070.1	A0A0H4W2V7	A0A6B9FRL4	D0BJX2	A0A414M3A9	J7JBC2	A0A2T0D967		Q5WI46	N9GMY4	C2FAZ4		E5X1V4
X8B452	A0A1G5DK74	WP_019988319.1	A0A0D1LH60	A0A3S5Y0Z7	A0A1S8D7M8	A0A374Q6P8	V5AG38	A0A2T0C8A2		K9AI20	A0A0H4VYN1	C2EQ71		B3CAV1
K0UPB2	B2Q4L5	Q87PY3	C8PEL5	A0A4Y9Q8S7	A0A4R6GDV3	A0A5R9AFK2	A0A364UND2	A0A2S9WLU5		A0A022LJL1	E7S135	I0SIJ4		K9EAF0
K4ZIU3	A0A418IRX0	WP_083940657.1	A0A0H3DQK1	W4A4Z3	M5P8I0	D4IYC7	A0A063Z2D6	A8FCC6		A0A022LEB9	F0KH20	E7S9D9		D4WK32
C3X5R4	A0A364URS5	G5SQC0	Q9I0R5	A0A0E1L4C8	A0A4Y4I9J6	D4IWG6	A0A1Y3YXD4	A8FDM5		A0A2I1RAW6	A0A3N6XGK7	E7S7P6		W4PD27
C2M9K1	Q4L8G5	B9DVW5	Q9HZ34	R0E3I9	B1HNI7	A0A512TN63	A0A1H4AL64	A8FFG0		K0VT15	A0A0H3GY31	E8JXE5		I8Y5S0
I6Y0F6	A0A269XK16	B0MXZ9	Q9I654	A0A0X8NZ59	E9T7H5	A8SRS7	A0A095WJB4	A8FIS5		L7K626	A0A3N2SAF6	C8W9H8		D7IG60
A0A1P8JHH5	K8PA88	D0TJW6	A0A399M7R7	B1G6C3	A0A0D1PL14	A0A317RK36	D6BHC3	A0A1W6HNK9		M1ZS25	A0A136QFV2	A0A4Y9HG27		D0TGF4
A4XIU3	A0A2T0C5G1	C7XF71	A0A399MED5	B1CA72	K0UYN0	G9YQW2	S7JPN3	Q9K6M3		K0UP61	B1C5X7	A0A5N1IK64		D7ISH1
C6W1P5	A0A5C2C8I6	A0A3E4P2S2	A0A5R9ADU3	A5I7X8	A0A0T9PXZ8	A0A173WHQ2	D4VG98	B7IQN5		A0A250DZD9	C0AVS0	A0A5C4P0F5		D7K2T0
U5LA02	A0A085JHT4	A0A0E1VGD8	A0A5R9AKA2	A0A3F3DQ04	D4C2I4	A0A173Z9G3	W6PCL7	O34327		A0A1X7EQB3	E3PXN0	A0A3E2EQS6		D1JXV3
C0Z789	A0A1V0GTQ6	E8K3U2	A5W2K7	A0A0E1KR66	A0A0A2DYG8	A6P2D5	A0A0H3H5K4	O34930		R7YG93	D4LRF3	A0A3E3ALM0		E5UYF3
K4ZQQ4	A0A0T9P579		A5VX26	A0A1B8RQN6	B2FQ87	A6NTU5	W0ANV0	A0A243LG81		D2YCS6	D4LVF7	A0A1Y4T2M1		C6Z7L7
A0A022LJS7	Q98AB8		B2FQW3	G4CZV6	A0A3S5YC76	U2LDA7	Q3K7G2	A8FF04		Q983W9	A5ZU00	A0A399MBS4		A0A0M1W165
A0A077HKY9	A8FB69		A0A1Y2JY30	B1ZKI6	A0A653AZ79	A0A315Y298	A5W2K8	A0A0H3E7T0		W4A1Y3	A0A2S4GUL5	A0A136QI55		E5CD83
A0A1L9KZV0	A0A1Y2JM02		F3MWJ2	H1DLE0	F0KEY3	C6JE15	D1Y5V4	A0A2T0CFC4		K0ULS7	A0A173YR67	A0A1X0TQ23		A0A3E4VZ16
I6XT92	A0A120LGS1		A0A150NJL8	I6WWD1	N9F927	G5HLC5	A8S9Y7	A0A5C2CAE0		A6X670	A0A174T8Z0	A0A023Y8A9		D7J4B6
B1LVF4	A9BVD5		E8JR86	A0A1X7C9C6	N9H0A7	R0DDW9	B1LT85	A0A5C2CAK5		G4HJ43	B0NCP7	U5P6G0		Q8A7T1
K0V2I8	D0J4X2		A0A2X2E1R6	G5SP98	R8Z2C6	C0C6P1	B1LX68	A0A5C2CCF0		G8LUT7	A6BKK9	A0A1G7LJP7		A0A0P0F3Q3
A0A5Q8BYR9	B1G1G9		A0A1S8D3C5	A0A4Q5GNC1	A0A3F3GJI6	C0C4W5	C8WPK9	A0A5C2CEQ0		A4E9I1	A0A317RWD8	A0A5C5XGH2		A6L414
U7VA41	A6X2R2		C8P656	E3HUD9	A3N0V1	S2S5J3	D4BEY5	A0A5C2CD04		A0A075JLY8	U2QXZ0	D0TWJ8		A0A6A2S125
B1G9A8	C6VXK4		Q9HT62	A0A0H4WN64	B2UKU4	F2QFR6	B1ES69	A0A5C2CGH8		C7NH82	A5Z8T0	C3QFF3		D4VR94
A0A150NJ39	C6PQA2		C6VRS3	A0A1I2JTU3	A8FDG9	D0J175	C8PG80	B7IR85		U2TLG2	A5Z7L2	S4DBE0		D6D4T0
C7NEV1	A0A0E1KYW3		D2QG52	D2ZCY5	E5UR63	Q87IN3	E7H424	B7HZ83		A8SL74	A8SHW6	J5AHB7		A0A415QRJ1
E3HTC0	A5I1S1		C8ZWY7	A0A4S3LPV6	A0A0M1W5I0	E9T1S5	A0A2N5A656	A0A2T0CCF9		H3KIA1	G9YX25	C0X4Z8		C3XEH3
A0A3N6V5J1	A0A3F3DS36		Q03TY9	A0A2I1RAC2	A6L534	U5L7K7	A0A139L1I6	A0A2T0CEY2		A0A1X7E5R8	A0A174B9E8	E2SGE0		H1DFD6
A0A3A9IYP1	J7T0Z2		Q9HZW8	K0UBH5	D2ZH13	A0A2I1R1B7	A0A4R5D680			F7UFQ8	X8J771	C7XKB2		A6LD86
A0A2S9WFJ7	G8MXS7		Q9HUH6	A0A4P6UU14	A0A6I2J0Y8	C0MB65	A0A6A2S7X7			A0A1Y2JNH0	T0EE44	C2FBE2		S0GTP3
A0A4Y9QFT6	G8UPI7		T2REJ0	A0A2G4U0W3	A0A2N5A835	A0A3S5Y3A3	F5R7U5			A0A0D7L3E6	T2RD88	D7UUY9		A0A0F5JD63
A0A0H4WK60	D6LHZ8		A0A023RDF7	A0A0U1HVR4	D1K545	D0I4U0	A7LWH8			A0A6I4KLN5	G2SXI7	D2EH89		A0A3E4PDG5
A6LSC2	A0A4R5DP56		M5P8F4	G9Z6Y6	C6Z8K2	C8ZXQ0	E4VW76			A0A2I1R3X0	C7GDV6	I0SB61		C7XCS4
A0A1L3NBA9	A0A380C5V0		A0A3S0EWM8	A0A085AI43	P44422	C5EP34	D0TKT8			A0A411HJ10	C7G8Z4	E7S8N2		A0A5F0UHY9
A0A512THE4	A0A4V6KJG0		J1NZ35	J7J779	A0A134BEB1	A8SRZ8	C3QRR2			R7YGG7	C0FW67	C0M8R5		F4KJY3
C4IHP2	A0A0D1LI93		G0ICM1	C6PR29	B3CFK4	C4GKG2	C9KR62			A0A4Y9RDN7	C0FS82	C0MAC2		Q7MV91
J7SGP4	Q65MH7		Q5WBM7	L1QQH3	A0A241QD16	D0S885	C3QAH2			E9SWT7	D1PS72	C0MAS0		C2MBL7
A0A454XU70	R9CG40		Q65FD0	X8B389	A0A5B0SQF8	A0A411SWL2	A7LRQ6			A0A0H3FTD8	B7AS89	C0M7I7		D3E0R8
Q6A930	C4ZGS7		O32294	G8LUW7	C7XJL2	A0A2U2BPA4	A7V4D4			A0A0H3HGG1	G5HCF1	R0E5L7		D0SKP7
D4F6U5	Q97GV5		A0A4V7TPR1	E6J5T3	A0A6I2J8U0	A0A2S4GUF4	D1K652			A0A3S5YCK8	D4JUT4	S0KK70		E2N7N5
A0A3E3AEU3	WP_019133810.1		A0A136QB23	L7K9M6	E7FPZ1	F0JKD5	C6Z763			A0A6I2IPE3	C7GHL9	R3WAU2		S0F8U1
B0N8D7	A0A3P6JYM9		E3HFF1	C0ZPA4	C2EPE0	F0JJY0	B3CIE2			A0A6I4K9U6	B7IWX6	R3W7R4		C9L2N9
A0A257X9C5	D7IG11		A0A3S0D8P0	C0ZQR6	D7IWW2	A0A3P1ZYQ2	G5STW8			A0A6I4KMF8	D0BN75	A0A433RWJ2		F3PXZ2
B1G611	A0A085HHP4		A0A5R9AHD0	A0A1G7NCS1	A0A1L9L7X0	A0A085HN22	F3PRH9			D4JC17	M8DXP0	A0A0E2BW25		A7LST2
F3QHX5	A0A1H3BFZ5		B9D3C5	G4Q7U9	J7U5U3	F5R903	E5VFK3			C0BD02	C8ZZS9	A8YTN3		D0TWH9
A0A023Y6Z0	A0A1P8JEZ4		A7AGL7	A0A411T2F8	A0A0X8LJN2	Q9HT61	A0A3E4VYF3			A8STC1	Q9CF12	U6F6Q7		C3QMU5
E8KA00	J7TAF3		A0A412WYZ5	V6V3P8	A0A1Z1SZH0	A0A1G6T764	A0A412Y7A9			A0A0M3FJS1	A0A031FTA2	Q74J13		C3QFH1
W6N8H2	U7V2R5		M5IDI5	J7TRJ9	A0A4U3GJC0	A0A1G7K6S6	A0A1H3E0P6			Q64TQ3	A8AZ57	A0A241SN03		B7BD34
M1ZXU0	A0A5B0SSJ8		C6LDW3	WP_019988407.1	D3ABT3	A0A399MAZ5	D6CY94			A0A069D4A8	D0SEE3	U2YDI5		A7AKY8
A0A023Y8I0	Q7P6C8		F4XHE8	C0WAR2	F2QD97	A0A136QF47	B2UMU8			U1GFE6	B2Q2C5	U2Y3D7		G5SMT5
A0A0X8P087	Q8A7N2		C0C026	K4ZS01	U5P2R8	A0A5R9A429	F0JDQ4			E6J795	A5W654	S5QYP9		V8C2S0
F7UD01	A8AM34		D4JI63	K7SJ72	E7SC88	A0A653B413	F0JJS9			R7YBA0	Q033S5	E5YHB0		A0A3N2RYF5
A0A516KKI3	A5TXB5		A0A3N6TLB7	M1ZT49	E8KAX2	A5W0A4	D0TU84			M2WE03	J1DMI9	M5P029		W8R0L5
A0A0H4W9T1	A0A140PW72		A0A1Q8F7N8	V1CFB7	J1DH39	A1JPM3	C3QZ71			K0VDE8	E5YK01	V5VDR8		A0A2T0CBC1
F7V763	C5ERE6		A0A174H7C4	R9C486	Q5WC17	A0A0T9ND63	C3QH62			A0A0F5JI38	A0A317RH63	A0A1L9L199		A0A2T0CCG9
A0A6B9G0F1	C7XT70		B7HMQ5	R7Y7C0	W0LD67	A0A0H3B1P6	A0A6I4KDE6			A0A411HPE0	A0A3N6V1B9	A0A0X8NZJ4		A0A2T0C9M2
R0CHN0	R9RDW9		A0A243LE88	D7VDB3	D4K8F9	A0A4S3LF56	A0A6I2IRS1			C1A0S7	A0KGE1	A0A3N6VVC7		A0A2T0C9V7
D3FY07	D6LI26		A0A377KII0	A0A437UTH4	Q9CHH5	D4KBP9	V5A7I5			F1TJ30	A0A4Y9FJU6	A0A3N6Y4E7		A0A1Y4JM19
A9BQT6	D4BG68		U5P9M2	W1Q2Z1	A0A2G4U3K4	C6VZJ0	A0A2S9WFX7			W4A7J8	A3CLK1	A0A3N6V1A2		A0A412MXF5
D0IVG6	A0A1U7L6W5		F0JDV8	A0A0T9PZU2	A9BWJ0	F5RBG2	Q65FZ3			A0A3S5Y869	B7HYB1	A0A2U2BNS3		W8R295
F7U4B4	A0A413II53		F0JC51	A0A3E3AER9	A5W6V6	Q3K5U0	A0A5C8ITJ3			E1WNN6	B7IR03	R8AMV2		A0A2T0CCH9
U5L972	Q09GN3		A4VGG9	A0A2X2GEI7	S7I451	B9Y5E7	A0A2S9WHV0			Q5LCK4	F0KK45	A0A411HHH4		A0A2T0CCH7
A0A1W6HIF4	A0A336QXR0		A0KP16	A0A0X8NZR0	A0A0H4WLU5	H4GK45	A0A6I2IPC1			E4VS47	A0A0T5X987	A0A136QMS0		A0A2T0CCK3
K9AYG6	C3J7N8		Q9I5T8	A0A3N2SF75	B6XWA8	A0A2H1ITB0	A0A2N5A4W0			E4VQZ1	L1PT92	A0A653AXP3		A0A2T0CCQ2
K9AKP2	D6BI41		A4VHI8	A0A399M9U9	C5ESF8	A0A380JS17				A6M0L2	C9L878	A0A0Q2R568		A0A2T0CDT4
W0LDP1	A0A412YJE3		A0A2S9WKL3	A0A5Q8C0S1	A8SFK0	Q1JNK5				E6JDJ4	B0NIK4	D4BD68		A0A2T0CEM4
L7K3X0	F5J118		A0A0H4W838	A8S8P4	C2MDT7	A0A173ZFT6				WP_019986831.1	A6NU05	B6XCQ3		A0A2T0CG14
A0A031FWP6	E1W2W8		WP_019986721.1	A0A174THE0	A6NQX1	A0A0X8NZM0				WP_019986748.1	A0A085A7N6	D4C0R3		A0A2T0C961
A0A1S8DA05	F9EJE5		WP_019986831.1	D4S2N7	C0FS20	A0A3A9IXL1				WP_019988237.1	G9PGP2	A0KN40		A0A2T0C9K0
A0A4U3GPM7	F9EMG3		WP_019986748.1	C4Z236	A0A3N6V5N1	A0A336N4Q1				WP_019991296.1	N2BVI0	A0A1C1ZAX4		A0A2T0CA27
A0A380PW05	H1HGV5		WP_019988237.1	A0A317RP45	K8NS82	A7MHT7				WP_019987892.1	W0L9H9	C9L2A9		A0A2T0CA28
W7L0H3	B3CFL6		A0A5C2CFY8	D4K7E9	A0A087E476	D2ZEV4				WP_019986573.1	A0A0F6TSW4	G9YE32		A0A2T0C5G7
A0A5C8IYG8	G8LSZ9		WP_019990155.1	G2SWH1	M4RF00	A0A085HJQ0				WP_019989677.1	F0JL50	A0A3E4N3U0		WP_019988226.1
B1ZCT5	K9E3T7		WP_027303279.1	C0FWH3	A0A1Y2JCK4	F5RHR7				WP_027302874.1	B6WWQ1	A0A5F0UGW8		A0A2T0C9T1
E6UAK3	D2QKT1		WP_027302874.1	A0A0E2BML7	A0A1Y2JIE1	A4VRR5				WP_019990155.1	C0DWU8	A0A174KVN7		A0A063ZA77
E7S0V3	A6LG45		WP_019991296.1	I8R848	A0A1Y2JBA7	F2JGY7				WP_027303279.1	C3X2T2	C4ZFF8		Q1WQY1
E9SYN0	Q7MWV5		WP_019991276.1	F9US05	C6RCF5	R3U936				WP_019991276.1	B1GAJ2	A0A2U1BCE2		A0A011A7T1
E3HNE5	A0A379E223		WP_019989677.1	A0A022LKD9	A9BRM0	G9YXR5				A0A1Y3YW22	A0A2X2DKH5	C0EUV5		A0A0T5X9H4
F5RDF1	A7V9W4		WP_019987892.1	A0A2G4U6Y1	F0JEP7	C8P7I2				WP_027302762.1	A0A1G7KMK2	C9L4U8		C0W5A4
A0A0H4WF80	E5VCY2		WP_019986573.1	A9BPJ5	B6WPT3	C7XX19				A5ZIE6	Q3KCW2	C0CIM8		B0MVU7
X8B4E8	C9LH42		A0A4U3AAU2	G9YA36	C6VTJ5	A0A5B8T5E1				A5ZF56	Q3KJQ1	A0A174RJV0		C0ES29
K5A5J0	D4ILZ8		A0A4V6X6L9	A5W158	A0A4R5DY46	S7JME4				A5ZEM5	Q3KG82	F2JH09		A5ZGE6
A0A336N727	Q988D3		A0A2T0CDN7	A0A0H3B1H4	A0A376FIV7	A0A0Q2XY56				A5ZF35	Q3K7U4	F2JGE4		A5ZK97
Q64UX1	A0A3R8QN54			A0A5C5XK68	A0A376FK46	D0ICU6				E2N932	A0A399M574	C5EP33		A5ZH37
A0A0F6TU36	A0A653B934			A0A0T9PHX1	D2ZKG1	G9Z3V6				E2NLW1	A0A399M184	C5EV01		E2N8M2
A0A0D7LPG9	Q189Z6			R9C3X3	D0I9W4	M5P841				E2N9D9	A0A653BA97	A8RJJ0		E2NDR9
A0A336QP55	G9Y8C8			C7H2D5	D0I9H9	A0A150NRW4				E2NFV8	A5VZA2	C4ID20		E2NKY6
A0A328I1I5	U2B6I4			D3AJR2	A0A378E9L8	E7H0Q0				B3JNG6	A4VLT6	C6PRT1		E2N8F7
A4VR87	X8B7N6			G5SRW9	Q98DH8	D2YBW3				C9L009	A0A5C5XL13	A0A0H2YUD7		E2N7H5
A0A1S8DAE9	E3HH03			C0D5K1	B1LVM2	A0A0B2XM32				C9KYU6	B2FUS1	M1LPV9		S0F9B5
A0A0F6AYU5	U2D965			E2NJD5	B1LWC1	A0A5R9ADL3				C9KQY4	A0A1L9KTM5	F7V2R4		C9KZV0
E8LI29	A0A1S9U254			D4WHX3	B1M4Q8	A0A4U3AG24				F3PQN5	A0A380PTJ3	A0A410PKX9		F3PRI3
A0A3S4WVD8	B7IW46			D3AIR9	B1ZDA0	Q5WBC1				F3PQY3	A0A0T9PUP2	A0A317RSW3		E4VVJ3
A0A6I2IRY0	B7HR29			B1ZK65	B1ZF43	F5RC07				F3PSW2	A0A0H3AWS8	A0A317RIJ3		E4W1N1
X8K5D0	E7GUH0			A0A087C6U4	B1ZIK3					B3C9N6	A8AKB0	U2PA24		E4VSB9
A0A0E1KW45	A0A4P8X517			E5Y4X6	F5RI84					B3C620	A0A0H3H452	A0A174KW23		E4VSS9
A0A2I1R569	G4HP54			A0A1Y2JAZ4	F5R7I9					B3CIZ6	A0A1Y3QUR9	A0A174BXZ1		E4VS22
A0A4R6GB97	C6VY84			A0A1Y2JPK1	C5CCW8					B3CAK1	A0A6I2IDS8	A0A174GY38		E4W3C7
A0A3S5Y5J3	Q0TRH0			L1QN39	D4DTW5					B3CEC8	A0A443VFP2	A0A174B7V2		E4VZB3
E8JN50	B0A8J1			A0A4Y9RGG6	B1G187					B3C8X7	A0A1G7HAH3	D3ASB6		E4VXI2
A0A0B2XN34	A0A381DSV3			A0A4Y9RF91	A0A1V0GZ03					B3CEB9	D2QBI9	D3AGU6		B3C8M5
E0Q9R6	V9H3Q9			W0L6G0	A0A411HPW2					B3C5K6	J7T0V6	E5VK74		B3CID7
E0QA43	C6PQ69			A8AQV8	A0A411HHR4					A7M5T3	A6BE93	E5XFJ5		B3CAX9
E2SNX1	D2ZTE9			G1WL04	Q9HX42					A7M2Z5	C0M7D9	E5XJF7		B3CF11
A0A0H3FYG0	J7JEZ4			D0IX55	A0A653B2L5					A7LVJ0	A0A4S3LG50	C6LEK3		B3C5Z8
F3PYT3	M1SB76			A9C049	A5W1R8					A7M165	A0A5Q8C0Q9	C6LKE2		B3C7N9
R0DRP8	A0A0D1P483			A9BZJ4	A4VRL0					A7LXV1	C0MC61	C2L070		B3C5Q8
A4VFV7	S3IUI1			F0JD50	A4VFV1					D4WP82	C0M7D8	A0A1H7FEZ9		B3CGR1
K8P533	A0A2S4X3T2			C8WGH5	R0CSD3					D4WDG2	A0A2G4U6G5	C7G8M1		B3CBE2
D0W540	D5DLR5			D6E8G6	R0CM91					D4WAI4	A6BE98	C7GGV2		A7M2N1
A0A0X8NV01	C6Q286			C4GM17	A0A1S8D8J1					D4WBG0	T2RCI1	F4XFC8		A7LYY1
A0A3A9IFK4	D5DAV7			A0A6B9FUY7	A0A1S8D7F2					D4WJT2	Q8X5I9	F4XG34		D4WKU9
A0A411SX73	A1JHW3			A0A6B9FNX6	K0YX00					D0TLB7	A0A0H3DS03	E6UL72		D4W9G9
A0A2U2BNM0	G9Y6E2			A0A6B9FL71	D2QCT5					D0TSZ4	A0A0U1HSH4	A7B7S6		D0TYF3
A0A336QMF9	A0A4S3PPE3			B1ZG87	B2FPJ9					D0TEH6	A0A380JQY4	C6JFA5		D0TVL8
A0A5B0TBB3	D5DFP1			B1Z9G5	A0A4U3GJ87					D0TDS1	A0A1L9L137	C6JBQ0		D0TE23
A0A0A6E3D6	U1WZI9			B1ZCH5	A0A4U3GFG8					D0TJT3	F3MV69	A0A413J6H7		D0TEU4
A0A2J0PXV8	C0Z573			B1ZJK1	E8LKZ6					C3QRX8	A0A241Q811	A0A413JDP3		D0TJI4
A0A6I2ISE4	L7KC34			B1ZHT0	A0A1L9KTL0					C3QXZ1	A8ANK8	C0D1W5		D0TJK2
A0A6I4KRY3	A0A090J2Z6			B1ZCH2	A0A1L9KUS2					C3QPB4	A0A5A9BWH3	G5HDI8		C3QNK9
C4WKY7	A0A077HPN0			F5RB87	A0A2N5AGU8					C3QQF0	D4BHI5	R0CLM3		D1K653
A0A5R8ZTI9	A0A2U1BGW5			A6X2C1	A0A3E2EPX3					D1K301	A0A2J0Q5J7	C0BWZ2		D1K0V3
A0A5Q8BYX3	A0A0H5BLG8			C4WE16	A0A2M8TSV4					D1K3H0	A0A0H3FZD9	C0EAR7		C6Z646
A0A0T9NCW8	A0A0T9NLJ4			A0A1V0GUC8	A0A433F8Z1					D1JY16	A0A257X8X3	D4JRM2		C6Z1G1
A0A0U1HX64	A0A374Q6W5			A0A1V0GY37	J7JCI2					D1K3V9	B6XCG3	B0MQ79		C6Z7H3
D2ZJW5	A0A3E4GGQ0			A0A1V0GZ15	A6WW19					C6Z0H9	D4C3U3	A5KQU5		C3QDW5
E2ZJE8	G5HF54			B6XH81	F4KM26					C6Z3M4	A0A136QNL9	F5WYB2		B0NKY6
C0AZT4	A0A6A2JUN1			Q9HV74	J7JH11					C6Z082	A5W8G4	F5WXP8		A0A139KVZ2
WP_019991326.1	A0A0H3PAS7			A0A399M7H4	D2QKZ0					C6YZU9	A5W4V6	U5PB75		A7V4C9
A0A3E4WAC1	H5V7D7			A0A136QIH8	A5ZU01					C3QK24	G9ZAB8	U5P608		A7V427
R8VSZ0	A7MJ02			A5W259	C6LLI5					C3QB03	A0A2S4GPY7	W7L855		C0BPX6
A6NZR8	A0A0Q2R166			A4VKV8	A6P1B0					B0NUK3	A8RJZ7	W7LH92		D4BDB0
A6NZ45	D7IKT9			A0A1S8D495	C7GDV5					B0NW18	A8SQ55	R9BXC3		J7T6U9
C6J859	A0A2X2CA16			A0A484Z135	C0FQ46					B0NUS6	A6BDY5	F3MVV9		C4FBM8
C6JBI5	D2YG35			D0WI35	D2QJ66					B0NUN0	M2NH22	S5QXY5		B6G7S6
U5P6P2	G8UMD2			A0A0Q2V1G1	A0A317RTF2					A0A139KLA4	S4CU49	E7G5S0		A8SUA8
Q9CDQ8	C7X3P3			Q87I96	E3HER4					A7VA91	A0A1C1ZAM5	F5X180		S4CWY5
C2F8Y1	A0A653B2V1			A0A2G4U4N5	E3HE65					B6XW38	C2JUZ7	T1ZHG4		S4EFT0
C2JU98	Q6ABP8			A0A2N5ADZ3	A0A0X8NZY9					E0QA42	T2RG94	S3JUU5		B0N954
E8JSK9	A0A2N5A493			J3JKH1	F7U5Y0					A0A087D5C6	D2EH88	J6M6B0		E2SGS8
R3WK37	W0AU03			A0A5F0U6E6	J7J8H0					E2MXF5	C6JFU7	C2JTM3		A5Z7L0
W5IIG5	A8FI54			A5W510	J7JKB2					C7X483	W5IJX1	E8KCY7		A5ZAE5
D0RU78	A0A0D7M2S2			A0A174L0H9	A0A3S0CJX7					C7X5E4	N9WWJ2	R3WT45		C6JJS2
C0ZGB6	A0A2X0VA17			C6W1L3	R0CPW2					C7XFA1	F9P9F6	R3UAY9		D7V8I2
A0A378E9Q1	A0A2X2EHG7			A0A6I2J3Q7	R0DZE4					F3QPT8	C8WHS2	R3TVA8		C6LI86
A0A6I2J5T2	A0A484YYM1			A7B791	B2FTQ3					F2KTV1	A9BRL1	D0RSV6		C6L9K1
D0IYV3	A0A087DDZ3			A0A4U0HDP5	B2FTU1					F0H6P9	A0A133CNG9	I0SD44		C3XBQ9
D0J2E7	S7HYN1			C6LDW4	B2FUF4					A0A069QUZ8	A0A173ZZ77	J1P1I1		B7BGM6
D4F883	U5L749			A0A317RQJ4	A8RL57					E6MR96	A0A379LR61	A0A243LEB2		B7BG16
A0A345PDU7	D1PIK9			K7SHS7	A5Z8S9					A6NZE8	A0A484YHJ2	A0A4S3PTG2		A7ADF5
A8AWL8	U2DH79			A0A1H2SEF6	E2ZJC1					C0BXK5	A0A399MEY3	W0LBR7		A7AL59
Q3KHS6	E7GQM5			E3HEF4	A6P2W7					B1M2J7	A0A136QHB0	G8M0P6		A7ADY3
A1JLD4	A0A2S4GFP0			E3HPN1	D1PI65					A0A4Y8VVU9	A1JTJ3	U6F533		C7X5D0
Q9I085	R0CE30			A0A109XW50	G5HLC4					E3HLA4	A0A3S0FRM7	A0A345PDU5		C7XFI6
E0Q9R5	F5R7U4			A0A0X8NYA3	C7M5H3					A0A0X8NV91	A0A411HIV0	A0A380K137		C2M9H8
E0Q526	G9Z9X6			A0A2U2BPC5	B1ZK97					A0A0X8NYW6	W0LCF0	T1ZCE7		E6K811
C7GAY1	A0A0H3FYY2			A0A0H4WS16	C6W252					A0A0X8P4B9	A0A0F6RE41	T1ZD50		A0A069QRG6
U2K8Q4	L1MIV8			A0A0H4VYD4	A0A174J9K5					A0A443XIX1	B7LMI8	F2QFT3		E7RM17
A0A087D5B8	A0A369YJH0			D0IYD3	A0A5R9MGZ9					A0KIL4	A0A378GN94	G0IBE0		E6MMB5
A0KML2	H5UZR1			R0DZA2	I6XSS1					A0A023RKY8	A0A411HKB0	G0I9G6		D3IG82
A0A023RMY9	Q3KEA1			A0A0E2BYW4	H1DKZ3					A0A3A9IIE4	A0A484XBU0	G0I802		G6AZL8
F7UA70	A0A1S8D982			A0A090IRM6	J7JB89					F7U7L1	A0A085AE13	G0I7X2		C9MPQ4
A0A411T0G4	A0A4U0HGF3			A8RKF2	Q8DS93					H5UXB9	A0A017H5X7	E6GNI2		B6XED4
A0A0D1MM65	A0A4Y9RB22			A8S5X3	A0A2S5FCV8					A0A0H3LVY1	A0A085A9J1	Q8E2E0		D4C4Y8
A9BVB5	A7MII6			D4JXY0	A0A4U0HJV5					A0A086ZP07	B7HVM2	C6Q178		A6NY08
A9BWZ8	A0A0D1MF72			C8P654	A0A4R5DRF1					E5Y9E3	Q5FI72	D0J577		C7GEF5
F0JDL2	A0A380PSI3			C2F9L9	W4A635					E5Y3U0	A0A5B8T9M0	A9BSN1		C7GDB1
A0A3P1ZWB2	A0A0Q2Y471			S2RVH9	A0A075JE19					A0A2S4GQM4	T1ZH01	G0I7E2		C7GHV7
A0A3P1ZTF6	A0A2S4GV45			C6LKE3	A0A4R5DEH4					A0A0H4WY48	U2XXY4	J9W2E1		C0FSC6
F7UYL8	A5W6W3			F4XG35	A0A4U3AGK6					A0A0H4W3Y3	U2XNI4	A0KNZ5		C0FTE0
C0DYK0	A0A1Y2JXQ2			U2KDM1						A0A0D1P467	E0Q525	A0A5C5XEG1		C0FYX9
D0I723	A0A1Y2JFE9			R0BU73						A0A0D1P8R5	E2SGS9	A0A0F6AZR0		U2M775
A0A0H3G051	A0A1Y2J7J4			B0MK20						A0A1Y2JQP7	A0A5B0WCE5	A0A2X0V4L0		U2M6Q1
C1D9Y8	A0A378E9L2			Q034Q1						A0A1Y2JAN5	Q32HK1	A0A2N6SCQ4		A0A133Q469
A0A6B9FME7	B6WXF9			U2SZB4						A0A1Y2JBV7	Q9CGD0	A0A5B0WJI2		A0A133QRA5
B1M5J9	B1ZG04			U2TWL1						L1QQF3	A0A4U2ZVR4	A0A418S1T5		E7S8N1
B1M354	B1ZC96			D0SFI5						L1QEA4	A0A0H3E5A1	A0A0B8RCX9		F9P501
B1M2J4	B1ZCG6			C3PL64						A0A4Y9RFB7	A0A4U3ADU9	A0A3T2FH12		E8JTP9
B1ZG06	A0A5R9A0J9			A0A2J0Q203						A0A4Y9RAP8	A8FI73	A0A3R8QUP5		E8K1W3
B1ZK34	C8WHW8			E5YHG4						A0A4Y9RAN3	A0A1W6HJE7	I9AJE7		E8K7H3
B1ZBV0	D2QQS8			A0A085HJB1						A0A4Y9RJ07	A0A5C8IX87	A0A0E1R679		E8KCS6
F5RDJ6	D2QQM1			M1SD10						J7JKU8	Q65GG8	A8AZ18		C0BYE0
C4WIY6	A0A2X2EJ73			A1JNU3						J7J4H9	A0A0H3E241	S5R2F8		C0C563
B1FTI1	A0A484X799			A4VPL1						J7JCG9	K8NVU5	V5ACT5		U2C2R4
B1G818	D0IVI7			M5NZJ3						C7M6Y1	A0A2T0C4A0	S2RC41		U2DM06
B1G061	E3HGT7			A0A4Y9RAS4						A0A1X7CII5		A8E0G0		B0MN52
Q9I495	E3H1S6			WP_052316765.1						A0A0F6TXL3		A0A0E1R3Z3		B0MN53
A0A1G7G6K3	A0A399M196			Q03TZ0						A0A0F6TZT3		A0A3E1JGU2		B5CRF5
Q3KCS3	A0A109XW07			C1DCD7						A0A0F6RHD1		A0A241SKE9		E2N797
Q3K6R0	A0A6B9G0B7			B1BZR9						A0A0D7LII6		A0A2X3VJ43		E2NJ01
A0A399M7G7	A0A6B9FSU9			A0A4Y9FC61						A0A241QHZ3		A0A653B3S8		F3PVC9
R0CKD4	L1QQM9			A0A377T7V5						A0A2X2SCV9		A0A0R2A6G1		C0FWF4
A0A1S8D222	A0A136QB64			A0KH30						A0A241QG42		W1Q2X5		A0A0P0FUQ7
A0A315YSK9	A0A4R5DPW3			WP_019986721.1						A0A381GVX1		D4WII8		A0A5C5XLF0
A0A5Q8C3Z3	G5HAQ6			A1JHS5						A0A5A9CHN7		D0TB93		A0A5C5X9J8
A0A085JHY2	A8AP69			A0A2V1YHW7						A0A5B0TIX3		A7V8M1		A0A120L375
A0A0X8LPT0	A0A4R5DK71			A0A0H3H9Z4						A0A5B0SRD3		E0Q8G7		S7I6G7
S7I5B4	A0A085A7J4			B2Q2N5						A0A5B0T7L3		A5ZTF3		A0A0Q2MG31
G9YZ85	W0L5F7			A0A2N5ACE3						D4BI29		C5EV02		D2Y9K2
A0A431L5Q6	A0A5B0SSJ9			S0FLY0						L1M9G9		D5Q515		Q5FLE3
A0A1Y3QTE7	A0A0D1NRU6			A0A4V7TU02						A0A077HM76		B0P0L0		A0A5F0UHB4
A0A411SWJ7	A0A378EF19			A0A4V7TVM9						A0A022LV43		A4E8W4		D2QJ68
A0A0H4W8V1	A0A5R9A8P9			A0A2T0C8C4						A9BNQ5		A8SYM1		A0A431LP57
A9BQH0	A0A2S4X8K0			A8FIQ8						A9BUP4		C0DY88		A0A5F0UFC6
A9BTX8	G9Z396			A0A5C8IST9						A9BWP1		E6GN79		WP_019989676.1
C4WIM4	D4BGQ3			A0A0H3DWJ6						A9BYG8		B0N4E3		WP_019133474.1
A0A2S4X8D3	A0A3S0CY87			M5P858						E6JDI9		C7H9M0		WP_019134262.1
R8W0A7	WP_019988090.1			L1MAP2						C8WMX2		B7CDL6		A0A0T5X9Q7
A6BDZ3	Q98GG9			X8B6I0						F7UVS3		C6LE64		A0A0F4EJS9
E3C5H3	A0A084ZS52									A0A263VTC4		D6ZJ64		F0KJ39
D2Y9K3	H5V4L5									A0A330DHM6		D4DMT2		F0KMJ3
WP_157580768.1	A0A4S3LX07									B1EMS0		K4ZHB6		N9FIH3
WP_019990195.1	D0J240									B1EI55		B7BDM6		D0SEX0
WP_019991070.1	Q1R676									W0AVU2		A7AJ85		D0SC14
V5A666	Q87QJ5									W0ASQ6		D1Y660		D0SI57
A0A0H3FPE2	A0A0F6B3B8									B6I2W6		C0C4F0		D0SNK4
A0A0H3H7A2	A8AVK6									B6I5L5		A0A1L9KY64		N9HHM5
R8AU28	R8ARN9									B6I6P7		Q7MTY1		N9HJ70
A0A2V4FV29	M5PEG8									Q1R242		A0A3S0CGJ6		N9FVJ8
A0A085JAW1	M5PED8									Q1R5W9		WP_019987869.1		R8Z3F2
A0A0T9N9E6	A8FDI0									Q1R5N1		A0A109XYD3		R8YYT8
J9USK1	F9P9F7									A0A0H3JS46		V5V981		R8Z0W0
D5ETG1	R0CIT2									Q8X731		N9GQL1		A0A3F3GY25
B0N3F6	R0DYE6									B7LUJ9		D0SLT4		A0A3F3GWC8
C0AVS1	E7GID0									B7LSA7		A0A3F3GMG8		A3N170
C1D8A9	G4CX06									B7LNU1		A0KQ48		C0W8H5
E5VML7	R0D741									D4K6Q0		A0KQD5		A0A443XBT5
F7UEK8	R0CFU8									D6EBZ4		A0A3N6WS95		A0A443XIE1
A0A4Y9QB00	M5PBZ8									D0IA54		A0A411T4Q2		A0A443XAG4
F7UC55	A0A2T0C8W3									G9Y375		A0A1W6A4H4		A0A443XRA1
A0A1W6A4N7	A0A410PQM1									C4GHB3		S0F5T9		A0KH20
B7HWT7	A0A5C2CGC3									A0A378E9S1		A1A163		A0KEK8
T4VJX5	Q98GB3									A0A3N2RQW5		E4V924		A0A3N6V5T4
B1BZH8	M1SJC6									B2GL52		B6XTZ9		A0A023RNV5
A0A3E3EBS9	A0A1I3Q892									E7RU77		E0Q787		A0A023RS11
L1Q517	F4XDJ2									Q98FQ9		A0A087D5B9		A0A3A9I6P5
B0P063	R0DZJ0									A0A6B9FSY6		A0A087DKC7		A0A3A9IT03
A6BDP6	D0J6J7									A0A6B9FXT5		A0A2S4GPU9		A0A3A9IN44
B0N3N1	B7BAT0									A0A6B9G4U7		A0A0D1P1R5		F7U6P2
B7IX92	B7BA59									B1LVM1		A0A1Y2JTK4		F7U8Q4
A0A0H3E514	A0A5F0UD68									B1M2J5		A0A1Y2JSG9		F7UC59
Q5WCQ4	A0A109X2L4									B1LWB6		A0A1Y2JGN6		F7UDN4
C0C5R0	A0A1Z3TZQ9									B1LWP6		A0A1Y2JGL8		B2UR50
K0VL75	Q8CNR9									B1M7U8		A0A3S0CQL9		A0A1Y3R0P4
K0UN30	A0A2T4LSC5									B1LWP7		W0LFS9		A0A1Y3QU31
	A0A3S0L5V7									B1ZK67		A0A0F6TVA7		A0A2X0V9G4
	A0A2S4GQG5									B1Z9G4		A0A381GJM1		A0A2X0VWI1
	A6NQX2									B1ZG08		C4FB68		D7BL20
	C0FXE0									B1ZFZ3		B6GDE8		A8ESY5
	D4K507									B1ZG28		D0IZL4		H5V3D5
	A0A023RF62									B1ZGV3		A8SNN3		H5V2L4
	D0RT78									B1ZFG2		A8SYI2		H5UZ38
	A0A381GCI3									B1ZG10		A8SVZ3		H5UXN3
	F3MVJ1									B1ZF42		A9BWR4		H5V6P3
	D0IVD3									B1ZFG1		F0JDV9		C8W8I1
	A0A0H3FLU1									F5R841		F0JD52		B9CLP8
	S3IMV5									F5RGK4		F0JDL8		B9CM46
	A0A084ZLF7									F5REJ7		F0JK05		A0A5C2CI37
	E2ZHY3									F5RCG3		F0JH48		A0A3N6AYB4
	D0I931									C5CB47		F0JDQ5		A0A2S9WKL1
	D0IA75									D5VAF6		B6WSG8		A0A4S3PKY6
	A0A1L9L0D9									X8B6G1		C6W5F9		A0A1W6HFL4
	A0A1T4VUU0									K0USZ6		C6W2Z1		A0A1W6HH51
	A0A2X0VWV5									K0V190		A0A4R5DPL4		A0A1H2Z2S8
	B0NES6									F9EUE9		A0A0H3DRE5		E1WK46
	B0P8Y1									D2ZSS3		A0A379AEI4		Q5LIT0
	A0A484YUA8									C4WJN0		A0A376F454		Q64ZW7
	A0A484YRK7									E1QXJ6		A0A376FF11		K9ER19
	G5HL75									C3X3P6		V5AWD6		A0A3E4WKY3
	A0A2N5AMD2									C3X1J2		V5AXW6		F7LYS5
	M5PAK9									C3X516		A0A4S3LU98		D0TSF1
	A0A1Y0XEK8									B1G7A1		R9RE77		C3QTU5
	A0A4V7TKH6									B1FT35		A0A140PSU2		D7JZL2
	A0A4V7TPW0									B1FUL6		A0A0K9CLK7		C3QD37
	A0A1Y0X7D3									R8ATH1		H1HC69		E5C5B6
	A8FC58									D7GHL2		D0IAE2		D7J2V6
	A0A1W6HF27									D4C2F1		D0I469		Q8A928
	A0A1W6HET5									D1P0V3		A0A378DK47		A0A412W5R9
	A0A1W6HGY1									A0A1G7GQT5		A0A3N2S0C5		D4VFR4
	A0A1W6HMV7									A0A2L2KT39		A0A085HAB9		B8DUW0
	A0A2T0C4B7									A0A5R8ZYW1		Q98B44		D3R5I9
	M5P3Z3									A0A653BAL7		A0A6B9FL25		A0A0H3E9M5
	M5P3S2									A5W8N7		A0A6B9FJ82		E3EQS7
	M5PIQ9									A5W2W2		A0A6B9FTF0		I3WHG0
	M5PDH6									A5W416		A0A257X5K0		A0A087B6I3
	Q9KBE1									A4VFL3		F5RAA5		A0A076JE05
	Q65HV9									A4VK60		M1SLF1		D1NWT9
	Q65MM8									A4VQ54		J7SJV0		A0A564W021
	A0A0H3DXL3									A4VPM2		C3X849		C0BSV1
	A0A0H3E4H6									A4VKX3		A0A3E4NW12		A0A087D2B0
	A0A0H3E9B2									I6Y0G3		B1G6N9		E5Y7U3
	F7U3B6									R0DY05		B1FT60		E5Y210
	M5PDH7									R0E470		B1G071		E5Y9I9
	A0A4U3AJI8									R0E9G7		D4BYQ2		E5Y1J4
	A0A243LEV9									R0CGM5		D1P5G9		E5YAG0
	A0A0H3H593									E9T5D6		A0A411HJF0		E5YAB5
	A0A0H3FSK1									E9T1L5		A0A1G7B521		A0A2S4GJU6
	K5A5C1									A0A1S8D2W5		A0A1G7HP89		A0A2S4GJY9
	K9AP34									A0A1S8D5Q0		A0A1G6WTA1		A0A2S4GUM8
	A0A0B7GH46									A0A1S8CZ50		A0A1G7QBN8		A0A2S4GV09
	B1G245									A0A1S8D9Y2		Q3KBH8		A0A2S4GR17
	A6X319									I0UWA6		A0A399M0P0		A0A2S4GGU9
	A6X3G8									A0A0F6BA07		A0A399M249		A0A2S4GN34
	C6PN56									A0A0F6B7V8		A0A136QB40		A0A2S4GLE5
	C4WR69									A0A0F6BBD5		A0A5R9AJ29		A0A2S4GP71
	C4WGB9									A0A3R8QW91		A0A5R9A5V4		A0A2S4GLJ5
	D6ZVQ6									A0A484YH37		A0A5R9AJZ6		A0A2S4GJC1
	A0A1L3FIX2									Q32AL8		A0A5R9AES8		A0A2S4GUT1
	A0A0H3DWQ7									Q32AH6		A0A653AXC9		A0A2S4GNQ4
	A0A0H3DYI3									D2AFF2		A0A653AXT7		A0A3R8QL23
	WP_044131346.1									D2A9K3		A5W457		A0A3R8RNA1
	Q97HK0									D2AD80		A4VG72		A0A0D1NUM8
	A0A4Y9Q9P5									Q3YWM1		A4VS55		A0A0D1LMR0
	S3J4I7									Q3YUY1		A4VK23		A0A0D1MQC5
	D4M4T1									Q3YTZ5		A4VIL4		A0A0D1NM16
	A0A0H3H9B0									D2QR34		A4VQN1		A0A1Y2JNZ2
	B7LLM3									B2FUR9		A4VGA9		A0A1Y2JMQ4
	WP_083940657.1									B2FJJ0		A0A2X2EPW7		A0A1Y2JLK6
	WP_019989045.1									A0A4U3GNY2		A0A1S8D981		A0A1Y2JDM0
	WP_019990387.1									A0A4U3GKH1		D2NR16		A0A1Y2JDY6
	E5YJI3									A0A4U3GM72		A0A315XYY9		A0A1Y2JAA5
	A0A563BSH8									A0A084ZLS2		A0A484XVW8		K9AE01
	U1YLY8									A0A085A3E4		A0A5Q8BWQ6		L1QQN9
	Q65LU3									A0A084ZT17		Q329G8		A0A4Y9RFD0
	S0FL45									A0A120L3A8		Q3YZY7		A0A4Y9R9M1
	S0FIP7									S7I7U5		D2QMF5		A0A4Y9R9Y0
	D4LYM3									D2YCS5		A0A269XNC0		A0A4Y9RCH5
	A0A1X7C8K7									Q87NA7		A0A109X423		J7JJU7
	S1N9H5									A0A2G4TYZ4		A0A0X8LLV2		D9Y4W5
	S3A1R9									A1JKW7		A0A1L9KND1		A0A1U7L7U2
	R8VU59									A0A380PQG3		S7HWC7		A0A431L6R5
	R8VU64									A0A0U1HTF9		A0A0Q2M7K0		A0A431L2J2
	U7VE08									L1QA83		A0A0Q2SDA1		A0A3S0EU30
	A8AMZ8									A0A1H3CQT6		A0A2G4U840		S3ILA2
	U2BA89									D4K664		A1JL81		S3JL18
	G9YT04									D4JMR2		A0A380PX75		S3IQF7
	G9YVE9									D4JW24		A0A380PT98		S3JJQ4
	A8RQT3									D4JWD5		A0A0T9NIN6		A0A1X7EGQ9
	A8RQF4									A0A3E2EQT2		A0A0U1HU54		W0LCJ4
	A8RKY8									A0A1Y3YZE7		A0A0U1HRF2		W0LC28
	A8S312									A0A415RY34		G9ZB47		W0L5J6
	A8RSF7									A0A414MI38		A0A2N5A6D7		W0LBT9
	A8S343									A0A3E4WH50		F5IY84		A0A0F6TYG5
	A8S3L7									A0A3E4MVH6		A0A3T2HAQ2		A0A0F6TVU4
	A8RTB0									A0A374Q3E2		D4LUG5		A0A0F6RFA1
	B0PG55									A0A3E4W4D1		S0FK30		A0A1B2JUE3
	C0CHG6									A0A250F671		D4JI62		A0A381GHS7
	C0CMP2									A0A4R5D7T2		A0A3S4YPA0		A0A381GU67
	C0CN12									A0A4R5DXW4		A0A431KT04		A8AN03
	C6L8Z7									A0A3E4P6R7		F0JK67		A8AMW6
	W1MXD3									A0A3E4PI82		A0A431L1Z4		A8ALT1
	G5HQZ0									A0A5F0UFD4		D2QGL8		A8ADZ3
	G5HT85									A0A1P8JG81		C6VS13		A8AD32
	E7GH17									J7JGH0		T1ZF09		A0A5B0SQK1
	E7GMR3									B1G949		F5RHX1		A0A5B0TIG2
	H1CZP6									A0A174AKM7		F5RIB5		A0A5B0TI04
	E1W3W0									D7IX93		W0U4X6		D4B6K5
	K0Z6C6									B1Z8K5		C6LD19		D4BKN4
	K9DNV7									B1G4B9		D6LGJ3		D4BJR1
	R0BRP9									W4PIE5		A0A3T2DSN1		A4ECU1
	R0DA07									B1G459		WP_019990556.1		A0A454Y4C0
	R0D4I5									D2QBP7		A0A174DSU5		A0A437UXA6
	R0BED1									D2QJI2		A0A174PK69		D5NXW0
	R0CLJ8									A0A6I4KAN2		R7Y431		E2MY13
	U2CZY3									E0QA13		D4IM60		C3PJ97
	W0L7U7									C0BRD3		E1QXG3		L1MLE9
	A0A2S4XDH8									C6LEK6		D2QH51		A0A376GPQ5
	C4WR33									C6LJL9		I9L3R6		V6V2T4
	C4WM68									A7B874		A0A3N6XZJ6		A7MJE9
	A0A2N5AI69									A7B2M3		A0A3S0D2V2		A7MGC8
	R9BYF3									C0C4W4		A0A381GEH0		A7MGZ7
	W0ASQ3									A6LFJ0		A0A0H3DMZ5		A9BUY8
	A0A1V0GMJ7									B1G3I3		A0A4S3LQX9		F0JIF0
	A0A087DIH5									A0A3S5Y3Z6		D0I920		F0JEN0
	A0A2J0PZ42									A0A415S2C2		C1DBC6		F0JJK2
	A0A031FS35									A0A374Q5I0		B1ZF70		F0JI49
	A0A3N2RQI9									A0A3E4P034		A6X4R7		F0JJR5
	G9YCU1									A0A255SQ00		A6X405		F0JBZ2
	A0A133KZ06									A0A173Z9K0		C4WPL6		F0JBF5
	A5ZMK8									A0A317RLN3		B1G224		F0JK43
	A5ZRB9									K0V5Z9		D1P5Q2		F0JJT0
	A6BDQ0									A0A174KKD6		A4VI01		F0JI52
	A5Z738									A0A378EB30		D2Y9V8		F0JGB0
	U2CZ52									W4A2B4		N9VCG2		F0JI08
	U2DHK0									A0A1H2UUG0		C4ZG49		F0JCM7
	U2B6M5									D6CYX1		A0A3N5ZYV5		A0A3P1ZZT3
	B0P6N9									D6CXT3		C0CN84		A0A3P1ZXN4
	B0PGH9									D6CYV4		A5ZVC2		A0A3P1ZUY1
	C5EHH7									A0A1H1VKY3		A0A2S4GT32		E6JC96
	C5ENT7									R0CHB1		C6PYH7		A6BDP7
	C5EPY8									A0A2U1BG10		E2SQS5		C6VTE2
	C5ET05									C6PYH8		E2SNC9		C6VXD6
	D2ZG07									D2YAM3		U2PQC6		C6VZA9
	C2K0I6									A0A1H3BXX8		G9YVK8		C6VVK3
	C0EIT8									A0A1H3C3L1		D7VF53		A0A4R5DYC8
	C0BVF8									A0A1H3G4T6		E7FPZ2		A0A4R5DWQ3
	C0C2G7									B1M3I9		E7FSN3		A0A4R5DT39
	C0C5N5									A9BP99		C2L069		D4F0R7
	S3K5N7									A0A376FL20		C7GGR5		D4F2K3
	E8LGI0									A0A653AZI4		C6JE16		A0A0H3DR12
	E0Q9W2									A5W0J3		D4JM21		C8WGN8
	A0A2J0PSD0									A7AL20		E5VK73		C8WGS1
	A0A2X2EAT9									W0ANM4		A8RQ57		A0A379ALV3
	J7JEV0									B6HZJ9		A0A454XJR5		A0A379ABR6
	A0A379AHD1									Q1RFE2		C7M7B0		A0A379AC81
	A0A484YWJ8									C0AYW2		D2QVU5		A0A379AE86
	A0A0F6REA2									D2A8F0		D2QJ93		A0A376FJU0
	A0A0A6G5M0									Q3Z509		D2QGT3		D2Z9T5
	A0A0A5ST49									I9RPX3		A6X2C4		D2ZK82
	F7U3J0									K9E1R6		F0JGU0		D2ZE72
	K7RQW9									I9HAI2		D2QBF0		D2ZKY2
	B6I5V9									A0A5Q5G493		A0A132ZA22		D2ZFH4
	B7LM11									E3HWS7		A0A5R9MMN5		D2ZIR2
	A0A1V0GMS4									E3HU85		A0A269XFB8		V5CY11
	W0LC23									A0A0X8NYV3		C8WL88		V5AVK0
	S2SDJ3									A0A120LGN1		A0A1L3NJN3		V5CU08
	K7RJR0									A0A2L0PTW9		A0A3E3EGK6		V5CNK7
	B1EIW2									A0A0D1PKP8		A0A317S0X4		A0A328HW58
	A0A0H3H571									J7IXP8		A0A317RPJ8		A0A2U9F5J0
	Q1R3H3									J7JFZ7		A0A5B0W5Y3		A0A328HM56
	B0NFD0									D0J851		A0A1G5I342		A0A328I359
	C5EQH1									A9BYA3		A0A315YG95		A0A328I0T1
	S3JJQ8									A9BY32		A0A412PIZ3		A0A2U9G5G5
	P39265									B1G4K3		A0A364UP20		A0A2J0PY94
	A0A1T4VS96									B1FUG1		A0A074IXV2		A0A2G4ZYM0
	A0A1K1NNM4									A0A1V0GUZ0		A0A0T5XDK2		A0A222R9A0
	A0A2T0CDM1									R0DQC5		A0A1Y2JJE7		A0A2J0Q611
	A0A2S9WI36									H3KE20		J7JCS6		A0A2J0Q9X9
										E7H4L8		A0A0X8LMW2		E5YJT9
										R0CR82		A0A0Q2N8K0		E5YIH6
										A7M2J4		D0T9Z0		E5YDQ6
										E5CCS2		A0A3S0F767		E5YLF5
										A0A4Y9Q5L9		A0A3S0FUL9		A0A4S3LVE2
										H1DDP6		N9FWU1		E2SHH6
										A0A6B9FDT6		A3N1Q6		B1EQG6
										A0A4V5UEF6		D9Y544		B1EJR3
										F2UYB8		F3QHL1		B1EIV4
										E5WYH6		T1ZGC1		W0AYR3
										E5WZ16		C0M9Q1		W0AQ62
										E5WYW7		A0A431L8E3		B6I5Y3
										K7S664		A0A3S0DEA3		B6I5D0
										A0A4Y9QGK5		Q835P0		Q1R9J6
										C2GL39		J9YHQ2		Q1R3F0
										Q6A8U4		K5AFD4		Q1R8H8
										B1LSS0		A0A380JTS9		Q8X5Q3
										B3C5Y4		Q1JNK4		Q8XDU5
										A0A4Q5GWQ8		Q035J4		B7LMA3
										A0A4Q5HB40		A8AV82		B7LV09
										A0A3E4VWG7		S0F9W2		B7LL51
										A0A3E4WK50		D7J4D4		E5BHT8
										A0A3E4WGS6		C8PG81		C3WDY9
										A0A3E4WDK3		A4E8W8		Q8R693
										A0A3E4GJX5		C4FBN3		A5TXP3
										A0A0P0FGL1		B9Y5E6		C7XM98
										C6IHN2		A0A6A2RYP9		A0A0M1VS60
										A0A1H7U2R2		A0A4R5DD65		Q7P7G4
										A0A6A2RZ27		A0A4Y9FK57		A0A095XVE5
										A0A6A2S884		R9C3I2		H1PVV5
										A0A6A2RIW9		A0A3E1JFX1		C6JIA4
										A0A6A2RQU1		A0A239T9S4		C6JJ82
										A0A1H4D0K3		A0A5C5XJL8		C5NV85
										A0A6A2RVR2		A0A5C5XB48		D0IAW9
										A0A412X3M5		A8E0G3		D0I873
										A0A3E4PIK4		A0A241SKR8		E1W5M4
										A0A3E4P720		B7IKA1		E1W453
										A0A5F0UAA9		A0A173WI75		G9YA31
										E2NDI4		D4ET59		G9YE31
										E2NDP8		A0A150NJ09		G9Y8Y3
										E2N972		A0A174RR59		I7HCA8
										E2NCN4		A0A174QKF9		A0A2N3PJW8
										E2NCY2		A5UK81		G8LUZ5
										C9L2E3		U2Y287		A0A0H3FJI4
										C9L096		U2K6Q2		A0A0H3FJX8
										F3PQM2		A0A0E1R2B8		A0A0H3FQD3
										B3CFY4		Q8YAR5		A0A0H3FQ73
										B3CG65		Q8YAR4		A0A0H3FMG5
										B3C9V3		Q8Y8R2		A0A0H3H361
										B3C9G8		A4VS53		A0A0H3HI59
										A7LW93		A0A374NX37		A0A0H3H307
										A7M0F3		D4JFT6		A0A0H3H892
										A7LW62		A0A5K1N7B2		A0A378DHZ0
										D4WJM1		A0A2T0CES2		A0A378EBX7
										D4WBH6		A8FEU8		A0A378EB70
										D0TL16		A0A2S9WJE4		A0A378GD05
										D0TNK0		Q65M68		A0A3N2SDT5
										D0TJS5		C3QQT2		A0A3N2RTZ2
										C3R051				B2GFP3
										C3QV49				Q5FI71
										C3QR78				A0A1C1ZCF4
										C3QAQ1				C1D8K7
										C3Q9V0				A0A085HNS9
										A7V6P9				A0A085HNB4
										A7V901				A0A085HQJ0
										C7XFB0				A0A085HR48
										E5X2H2				C7NCM8
										D7IZ36				C7NAQ7
										A9BRD9				C7N9V9
										E5UPB2				C7NDR0
										E5UNX8				A0A4Y4IFI7
										A0A437UTJ3				A0A4Y4IGI4
										A0A317RLI3				A0A4Y4IGG1
										A0A1H7F959				A0A4Y4IBF2
										A0A1I2JSF4				B1HYU0
										A0A426SYX7				B1HSJ5
										S2ZHQ7				Q988L4
										C0CIM9				Q98II8
										A0A2S4GGY7				A0A6B9FPG7
										D4RZS9				A0A6B9FD26
										A8S5X1				B1LYW7
										A8RP48				B1M6V0
										B0P2G8				B1LT39
										S4CQV9				B1M4V9
										R3TSD9				B1Z8F8
										E2SMS5				B1ZEY7
										U5FAY2				B1Z9J4
										A5Z604				A0A257XIJ9
										A8S9B4				A0A257XDZ3
										A8SHW7				A0A257XA78
										D6GQW7				A0A257XEJ3
										D3ASB4				A0A257XBB5
										E5VN18				F5R8D9
										G2SYW9				F5RCW7
										C7G9X9				F5R8U2
										C0FZ51				F5RG22
										C0FX58				F5R823
										C0FYN6				F5RB13
										F4XFC9				F5R8E1
										C6JFA4				F5RCJ8
										D1PQW3				F5RBG0
										C0DBH8				F5RAG0
										R0D9V5				F5R972
										C0EAR4				F5RCM2
										B0MQT8				F5R9I9
										D4J4C5				F5RFS9
										D4J5R9				D5V8U7
										C0BA03				M1S927
										A8SUZ0				J7TBT7
										D0J4S4				J7SL33
										D0J4D2				D0W200
										L1QJX6				D0W2V5
										D0TDS7				D4DM30
										C7X5D8				C0EQU0
										A0A0H3E4S2				C0EKL7
										C2CY38				F9EUR9
										J9W8Z3				D2ZTD4
										A0A380PXQ0				D3A426
										A0A0U1HPQ1				D3A7U9
										C8ZY28				U2V042
										Q839T1				C3XAF0
										K4ZH81				C3X8H5
										A0A3E2EPZ1				C3X8S7
										D0IV69				C3XB49
										D0IYX6				C3XB85
										A9BQL2				A0A3E4P2H7
										A9BQK8				B1G4B2
										A0A1X7E8M1				B1FX69
										U5F886				B1G2A3
										A0A0X8NV58				B1FVP3
										A0A0D1MA78				B1FZ00
										J7JL72				B1G8B6
										W0LHQ5				A0A1V0GTZ9
										A0A0F6TV04				A0A2P1BU91
										A0A109X1T5				A0A1V0GPH1
										A0A0Q2R1B6				F3QP54
										C7H9N7				R8ASQ3
										A8SAF2				R8ATN4
										B2Q2Q0				R8APY0
										G9Z2L2				A0A1Z1SS29
										S7I2M4				A0A2X2C8D2
										D4K0S2				C0AV53
										D4K6Y4				C0AVS3
										E3HL89				B6XJC1
										E3HFB6				B6XED0
										B6XWA6				D4C4Y3
										J3ER72				D1P3T8
										E3CAU0				D1P3T4
										A0A0H3HEZ9				B2PUL0
										A0A3R8R2F5				B2Q0Z7
										A0A5R8ZWX4				B2PZS2
										A0A6I4KES0				A0A411HMI6
										K0V4B1				A0A411HGD4
										A0A250F5A8				A0A411HM18
										D4VRH7				A0A411HHT5
										D4VHP4				Q9HW08
										W6NYC2				Q9I019
										E3PSJ1				Q9HZW5
										A0A415TQW7				A0A1G7C473
										A0A2S4GQR5				A0A1G6SS77
										A0A174UIW1				A0A1G7J0F6
										A8S5X2				A0A1G7F175
										E2ZJC2				Q3KAS6
										C7H2D6				Q3K938
										C0FQ45				Q3K8C3
										C0FN03				Q3KDF6
										C0FT46				Q3KCR2
										U2M5V0				Q3K8F6
										A7B2S4				Q3K7R0
										G5HEK5				A0A399M6W5
										C0BC91				A0A399M9P1
										B3JKG9				A0A399M3L2
										D1K4U1				A0A136QI82
										D4F2K6				A0A136QME6
										F3QPG0				A0A136QMV8
										A0A120LHY4				A0A136QFS3
										A0A415QGX3				A0A136QHS9
										A0A399MAB4				A0A136QPD5
										A0KQD3				A0A136QGN2
										D7IH04				A0A5R9AFE9
										G9YA33				A0A5R9AIR6
										G9ZB45				A0A653B4H2
										A0A136QK25				A0A653AY37
										A0A443XR89				A0A653B4S0
										A0A3N6V5Y0				A0A653AZE6
										R0E558				A0A653BB24
										A0A4R5DMQ4				A0A653BD07
										C2GFD5				A0A653B114
										A0A2S9WJN2				A5W8I4
										R8YZX6				A5WB95
										E5WUC1				A5W5Q7
										A0A1X7F9S1				A5W141
										A0A3S5Y450				A4VFV8
										S0FN49				A4VNH7
										M1MZ76				A4VNI1
										M1MGW6				A4VP93
														A4VM92
														A4VGG3
														I6X772
														R0DUY5
														A0A443VG67
														A0A443VFE8
														A0A443VNM8
														A0A2X2E8N0
														A0A3S5Y9P0
														A0A3S5Y3D8
														E9T3K8
														D2NQE1
														D2NS72
														A0A315XSW9
														A0A315YNI9
														A0A315XYM8
														A0A315XX12
														A0A315XZA0
														A0A0F6B0Y7
														A0A0F6B4Y3
														A0A0F6BAF0
														A0A426SVH2
														A0A484YWC6
														A0A484YZ14
														A0A484XZF0
														A0A484XBP8
														A0A2S4X408
														A0A2V4FT20
														A0A5Q8C5J3
														Q329J1
														Q32D16
														D2ADB7
														D2AHC7
														Q3YUN1
														Q3YYZ9
														D2QJ72
														D2QRZ3
														D2QQJ1
														D2QJG5
														D2QPZ0
														D2QGZ6
														D2QUK3
														D2QF31
														D2QIF1
														D2QCN4
														D2QSM7
														A0A418IL37
														B2FPK0
														B2FRG7
														A0A4U3GHR4
														A0A4U3GU25
														E7S843
														F9P7W8
														E8JWQ3
														T1ZG63
														E8K845
														E8K833
														E8K9Y5
														J1DI04
														G0IAI1
														U5PB06
														U5PDW3
														U5P5S4
														A0A1T4V0K9
														H3KG67
														E7H0I2
														A0A085JEW4
														A0A085JP57
														A0A084ZNZ7
														A0A084ZWY7
														A0A085A8X0
														A0A085AC25
														A0A085AGE4
														A0A0X8LPV2
														A0A0X8LLY1
														A0A0X8LLC4
														A0A0X8LQ98
														A0A1L9KVQ6
														A0A1L9L7C5
														A0A1L9KT26
														A0A1L9L4L6
														A0A1L9KSF9
														A0A1L9KX42
														S7JG05
														S7I3D1
														S7I2U7
														S7I4U0
														S7HZ35
														A0A0Q2MJC4
														A0A0Q2MXG1
														A0A0Q2UX12
														A0A0Q2M8C8
														A0A0Q2SA40
														A0A0Q2V361
														A0A0Q2R575
														D2YGQ9
														D2YIN0
														D2YG08
														D2YDG3
														D2YF94
														Q87NJ2
														Q87TB5
														Q87NW3
														Q87K89
														Q87H35
														Q87PF5
														Q87LY0
														A0A2G4U110
														A0A2G4U472
														A1JIV7
														A1JSJ2
														A1JSI0
														A1JKM6
														A0A380PVD0
														A0A380PVA1
														A0A0T9PCS4
														A0A0T9NEI3
														A0A0T9P6G7
														A0A0T9NF96
														A0A0H3B182
														A0A0H3AWN9
														A0A0H3B654
														A0A0H3AZK1
														A0A0U1HQW9
														G9Z4Y7
														G9Z2Z8
														G9Z0P7
														G9Z581
														A0A257WUR0
														A0A136QNS1
														I0SGP1
														B7HVM1
														N9GNF8
														F2UXT9
														G5H824
														Q64S20
														K9ELM4
														I9SRG5
														I9SZC9
														I8Z5S1
														F7MAZ1
														D7IM54
														D7IM66
														E5CHI9
														U7UZ38
														G1WHR5
														A0A4R5DZ85
														F7UUZ7
														H1DHC8
														H1DIC8
														C3X5I5
														S0GQ07
														S0GIG0
														S0GPN2
														S0GQI2
														A0A0F5JJG4
														A0A0F5JL26
														A0A0F5JDJ9
														A0A0F5JBM8
														A0A0F5ISS9
														K0YU35
														U2HYP6
														U2JE95
														U2JFK7
														I6T057
														A0A150NG70
														A0A150NJK7
														K0VHJ0
														D4LVF8
														D4LRF4
														A0A174U8V1
														D4J010
														D4J452
														D4J581
														D4J5Y9
														D4K9W7
														D4K8L2
														D4LAU3
														D4JMR5
														D4JGN3
														D4JGZ0
														D4JJT2
														D4JUT5
														D4M3K3
														D4M609
														A0A1L3NLN3
														A0A1L3NHG1
														A0A0E1KVD7
														A0A0E1KWE7
														T0CX47
														T2REY7
														T0EAG6
														T4VH94
														T4W8I8
														T4VLD9
														T4VSG8
														T4W910
														T4V7Q1
														S0FVV3
														Q833V6
														A3CKH2
														Q97KQ3
														Q97MW1
														Q97MF9
														A0A377KJG6
														D2QCA0
														A0A415S2L1
														A0A374Q2K9
														A0A3E4FZR3
														A0A3E4GH61
														A0A3E4FY54
														A0A3E4FV94
														A0A174ERY6
														A0A1U7L905
														A0A4R5DZN7
														A0A5F0U5H3
														WP_019988092.1
														D7IQ28
														B1G0M2
														A5W6H8
														R0CSR4
														Q97IQ8
														D2QTU7
														D2QUN6
														D2QM90
														B1G0V4
														A0A653B2A9
														D2QJX0
														D2QE92
														L7K3Y3
														W4PK79
														A0A1L9KX06
														A0A431LKH6
														A0A4R5DM75
														A0A5F0U7S6
														A0A5F0UHB5
														C6VX58
														C6VS15
														C6W521
														F0JI56
														D2QH92
														E3HUV2
														Q8DS94
														C4IAX1
														A0A0E2BP10
														A0A085HNB6
														K4ZGK2
														A0A085A8W8
														A5ZTV5
														D4S357
														D5Q0J9
														D5Q829
														D5Q850
														D5Q5A3
														B0NE04
														B9YDD4
														C6LEK4
														C6LC47
														T0CSQ5
														T0E1D0
														T2RDJ5
														A6P2D4
														A6NZR7
														C7GHH9
														B6G235
														B6FWR8
														B6G1Y7
														Q87HJ8
														U1GFL4
														B9DVW4
														B9DVW1
														A0A0H3DS41
														J7TPE0
														K0UN07
														C4ID19
														J2ZUH3
														A9BQ83
														C6W0K4
														A0A4U3A158
														A0A412Y568
														A0A4Q5GUV7
														A0A3E4WCG4
														A0A6A2RQW4
														A0A412X320
														A0A5B0TB75
														A0A3F3DUR8
														A0A3F3E6W3
														A0A512TPC0
														A0A512TNQ9
														C6PQC1
														A0A0H2YTI6
														A0A437UVS5
														A0A377KGQ1
														A0A5N1IDP9
														A0A5B0W296
														A0A3E4PDL9
														A0A3E4P6M3
														E1YPB6
														A0A3E4P6X4
														A0A399M3A7
														B9DTX4
														B9DVW3
														S7JDJ8
														D2YB09
														Q87NG0
														WP_027303224.1
														M1ZVD6
														M1ZQ57
														A0A6I4KKS4
														A0A257WTN5
														I7JGF1
														Q5M2W0
														G0ICM0
														A0A0H3NFY3
														C9YRH1
														D5PZW1
														D5Q0G6
														A0A0H2YVN9
														B6FYX5
														E0Q4W5
														C7GGV1
														C0FT45
														B6FZQ5
														B6FWL2
														A0A317RGC1
														A0A1H5SAK5
														A0A1G5HX94
														A0A315XWU1
														A0A1I3MFL5
														A0A1I3N3L8
														A0A377KK41
														A0A377KGC2
														Q835P1
														D5EYJ1
														A6M258
														C6PYR5
														J7TQV8
														C4Z892
														A0A317RUF3
														A0A315XWR3
														A0A1I3T8Q6
														A0A174TXU8
														A0A174TE50
														A0A174R5U1
														A0A174NC45
														A0A3E1JFV6
														D7IX12
														F5R7V9
														A8AZF2
														Q1JNK6
														Q1JKS0
														A0A2I1R9E5
														W4A407
														W3ZZL5
														I3YLI3
														I3YLX4
														D4IMG6
														A0A1H3HYN2
														A0A1H3DVV5
														A0A1H3ENL4
														D6D5B4
														D6CYY5
														D6D5B0
														K9AD97
														K9AEH9
														A0A2H1IY34
														A0A1X7EQ39
														A0A010ZLK1
														A0A1I2JPW2
														R9CCG8
														C7MLF4
														F7UZ00
														D6E828
														D6EB56
														R0DRJ2
														F2QG61
														A0A087D738
														F2JH08
														F2JGE5
														A6M0E6
														C6Q1S5
														C6Q2V8
														C6PTD6
														M1MCJ6
														A0A174GX59
														A0A174AEG3
														W3ZZX2
														C6W3I6
														A3CRD1
														A0A6I4KC38
														F9DG72
														F9UU03
														I9L444
														Q3K754
														D0IUX4
														J7JEC0
														A0A454XQY4
														A0A454XM48
														A0A0H3H3I4
														F0KIG4
														J7JGT5
														A9BSC2
														A9BPX8
														A9BSZ6
														B1G051
														B1FSM4
														B1FX67
														A5W8E7
														A5VWD4
														A5W6E8
														A5VWF8
														D2A6N7
														A0A0H3B3I9
														F7UEB2
														F7U7L7
														F9EPD1
														F9EN06
														K0V1R2
														F9DGD0
														K0ULB4
														C8WJC9
														I6SEV3
														D2RNE1
														D2RN81
														F7UDD4
														C7RI96
														D6D5M2
														C6W3K0
														C6VX71
														C6W3I1
														C6VZB0
														C6VUR1
														C7N9W0
														C7NAQ8
														C7NBE7
														B1LTU2
														B1ZI95
														E1QVI2
														A5W456
														A5VWH6
														D2QI83
														D2QKD0
														D2QH29
														D2QPF4
														D2QHB0
														D2QBL5
														D2QQJ0
														D2QHH7
														D2QKB6
														D1BPS5
														F0JDN5
														F0JBZ3
														F0JFF3
														D2AD81
														A0A0H3B202
														A0A0H3B4Z0
														Q1REZ3
														Q32D18
														D2AHC5
														D2A960
														Q3Z4M1
														Q3YZE9
														Q3YZ01
														Q3Z0M1
														Q1RAH3
														A0A4R6GEF6
														A0A1H2Z1H4
														A0A1H2ZT76
														A0A1K1QUQ2
														A0A415G057
														A0A1Y2JRT4
														A0A1L3FJN1
														A0A0D7LBL2
														A0A0D7LBZ8
														E7G5J0
														A0A437UVS6
														G4CW05
														A0A0M1G518
														A0A3E3AJ16
														A0A3E3A999
														A0A3E3EII4
														A0A1Y4QS96
														A0A1Y4QQG5
														A0A1Y4QQV5
														D6LGJ0
														A0A1Y4T1P0
														A0A1Y4ST99
														K0UTG9
														A0A3E4PC27
														A0A255SP60
														A0A2N6Q4F6
														A0A177KRL5
														A0A177KW49
														A0A136QDG2
														A0A443VDY8
														A0A443VFY7
														A0A2X2PZG0
														A0A2X2ED22
														A0A2C5UUS3
														A0A1S8D3N3
														A0A1S8D5L9
														A0A2V4G7G5
														A0A2G4TZI5
														A0A2N5ACW3
														D7IQW3
														A4VPZ8
														D6KJI8
														A0A0H3H1Q7
														Q1R6W7
														G9Y3F1
														G9Z2Z9
														A5ULE4
														A0A379LR25
														A0A0T5X9Q8
														E4VST2
														A1JP99
														A0A380PQ44
														A0A0D1LEK9
														W0LF55
														V6V483
														A0A136QMG3
														A0A136QDI6
														A0A136QEB7
														A0A136QB22
														A0A136QDA2
														A0A0F6TYR9
														W0B0E9
														K7S0U5
														E7G948
														B7HT08
														A0A0M3FRZ3
														Q8XB76
														A5TXP2
														A5TT38
														A0A378GFD2
														X8B8R3
														A0A399M389
														A0A5R9A5A2
														A0A5R8ZUZ6
														A0A5R9A135
														A0A5Q8C398
														A0A239U6G4
														A0A173YIU6
														L1MIL8
														U1GLM2
														A8RCQ0
														A8R7T5
														C0WAX6
														B6WBW9
														B6W682
														C7HT20
														D2MMT6
														E2MY14
														C2GEJ4
														C2GIK3
														D4F0X7
														D2ZF46
														B0N158
														B0N8G7
														B0N4R7
														E2SID9
														E2SQS7
														E2SH15
														E2SQS4
														E2SKN1
														E2SGJ0
														B7CBL7
														B9Y510
														B9Y4R4
														B9YD19
														B9Y700
														B9Y6T1
														B9YDD2
														C9KL69
														A7AEU3
														E8LBU4
														E9T110
														E1L7J4
														C4FMG2
														F9N4A4
														B1BZ46
														B1C0V0
														A0A411T465
														A0A6A2RRU2
														A0A4Y9RGY6
														A0A3S0CUH8
														A0A4R5DLX1
														A0A4R5DQ84
														A0A4V2Z4C5
														A0A4R5DYS2
														A0A4R5DK92
														A0A6B9FV64
														A0A411HLM4
														A0A3S0KI33
														A0A6I4KG84
														Q3KAT7
														D4WIJ0
														A4VN11
														A4VPW7
														D1K2N3
														B1EHG1
														C4WE14
														D8DXU9
														A0A0H4W465
														D0SEZ9
														D0SQH5
														D0SJV1
														D0TSF0
														C3QTU6
														C3QD36
														B1EIB5
														C3WDY8
														G5SRU8
														F3QSV1
														G9Z100
														G9Z3Y0
														E3HVI7
														E3HKU0
														E3HJ94
														E3HH91
														E3HLQ9
														A0A0D1NSB7
														A0A1S8D6W1
														A0A376G7W2
														M2WDJ9
														A0A5C5XA82
														D7I7Y6
														V5B681
														A0A2X4NQU0
														A0KN63
														A0A3N6VJI2
														A0A023RHB9
														A0A3A9IXY4
														F7U6I5
														A0A411SZD9
														A0A411T3A7
														A0A2U2BI37
														A0A2U2BGH9
														A0A2U2BIU3
														A0A0D1M301
														A0A1Y2JC53
														L1QK36
														J7J933
														J7J2A8
														A0A3S0DIC9
														A0A3S0F667
														S3J1L2
														W0L8R7
														A0A0F6RI92
														A0A241Q6K8
														A8APQ8
														D4F0X6
														A0A379A8Q5
														D2ZKF0
														V5AV38
														A0A328HW13
														A0A2G4ZYY8
														E5YK00
														B1EGE7
														W0AR48
														B6I3Z8
														Q1R6W6
														B7LPZ6
														F9GPW8
														G9Y3F0
														A0A0H3HEQ5
														A0A0H3H1J2
														A0A085HJQ2
														Q984L4
														A0A6B9FL24
														A0A6B9FKL3
														B1ZCK6
														F5RHC0
														F5R7Z7
														J7U3V5
														A6WW47
														B1FSN8
														B1G436
														R8AQB2
														B6XIY1
														D4BWH4
														D1P2R7
														B2Q0F1
														B2Q4T3
														A0A411HNR5
														Q9I5H2
														Q9I102
														Q3KAW1
														Q3K983
														A0A399M9M5
														A0A2L2KSX9
														A0A136QIA3
														A0A136QFY5
														A0A5R9A8W3
														A0A653B271
														A5W0Y5
														A4VN09
														A0A443VTK0
														A0A2X2GDS6
														A0A0F6B6V6
														A0A0F6B5I4
														A0A5Q8C3P9
														Q32BT3
														D2A7L3
														Q3YXL3
														A0A109X1Q6
														A0A1L9KW13
														S7JIM0
														Q87NY3
														A0A380PY60
														A0A0U1HQU5
														I3YQL4
														D4WLD6
														D4WFJ1
														D6D4T8
														D6D2I7
														D6D7G2
														R0E368
														A0A0X8P4H2
														B0MXS2
														A5ZIV3
														E2NHM4
														E2NI60
														E2N8N2
														C9KX83
														F3PYP3
														F3PTL3
														E4W063
														E4VUF7
														E4W298
														B3CD32
														K9EDW5
														A7M1K6
														A7M5E4
														I8Z2H5
														D0TWI7
														D0TRZ4
														C3QUN3
														D1K0X6
														C6Z1E8
														C3QFG3
														C3QCM5
														E5CD79
														B0NNT0
														A0A414HJ40
														A7V3Z9
														A0A412X668
														A0A431L788
														A0A431L829
														A0A4R5DJF8
														A0A4R5DSM6
														A0A4R5DJA4
														H1DFN1
														S0GSY2
														S0GUR0
														A0A0F5IZA5
														C7X944
														A0A5F0UGC8
														A0A399M6N6
														A0A1H2SGT1
														A0A1H2T7N1
														A0A1H3A6G4
														A0A6A2HTZ1
														A0A412G8Q8
														A0A6A2RU31
														A0A1H2RHY4
														F5R8E3
														R5M0X3
														A0A380CA20
														A0A4U9T8A6
														A0A0H2VJI2
														Q49YZ3
														C4IM08
														B1HVH2
														D7VE25
														A0A0E1VR24
														A0A0U1ECD4
														C5NV48
														D7VF72
														D1VW00
														C4Z8M0
														Q4L7S2
														T2RCQ8
														T2RCK7
														A0A0P0EX57
														A0A4Y4IG55
														C6W0K3
														A0A3E2ERW1
														A0A3S0FC77
														A0A4R6GDQ2
														W4PG40
														U5F4N7
														N9WSB3
														E5WYH8
														E5WYS5
														E5X0M1
														E5WYR7
														E5V8T2
														E1WLT7
														Q5LH20
														Q64XX5
														E4VUN5
														I8Z3D4
														F5R9Y0
														A0A1H1SEZ2
														A0A0X8LJ10
														S7JKM7
														A0A6I2ISK7
														A0A6I4KI45
														A0A5C5XCJ5
														A0A4R6GG43
														Q87SR1
														E1WMS9
														Q5LD75
														F5R796
														A0A412Y798
														A0A412Y8L1
														A0A415S0W2
														A0A4Q5GWB6
														A0A374QE66
														A0A374QAB8
														A0A374Q2K4
														C6IFE8
														A0A6A2RMI9
														A0A6A2RXS1
														A0A6A2RWN9
														A0A1Y2JQB1
														A0A412X2R2
														A0A412X7K4
														A0A412X762
														A0A3S0EXD2
														D0IYI2
														A0A4R5DYL6
														A0A4R5DBR0
														A0A4R5DK05
														A0A4R5DU73
														A0A4R5DAC3
														A0A4R5DMB7
														A0A3E4P6P6
														A0A3E4P8J7
														A0A5F0UGN1
														A0A5F0U841
														A0A5F0UA37
														A0A412Y000
														A0A031FQU0
														C9LF43
														E2NI31
														E2NEA8
														E2NG38
														F3PS81
														E4W2G9
														B3CAN3
														A7LX24
														A7LYG4
														A7LQV7
														A7M218
														D4WKK6
														D4WK64
														D4WK54
														D4WMP7
														D4WMZ1
														D4WGD9
														D4WKF1
														D4WHL8
														D7IG46
														D0TYF6
														D0T9F6
														C3QR91
														C3QMW9
														D7K2V5
														D1K826
														C6Z3Q4
														C3QLI3
														B0NRL6
														A7V9A8
														C7X760
														F9P502
														F0JD53
														U5F7L6
														U2YAM7
														E5UX02
														E5UQ84
														E5UYA6
														B1HMR5
														B1HZD3
														C4WIJ7
														A0A1L3NI26
														I0S833
														I0SB50
														I0SA10
														A0A2U1BEN2
														A0A2U1BFR6
														A0A415TQX8
														A0A516KL01
														A0A2S4GJ25
														A0A1D2LXI3
														A0A1D2LE18
														A0A410PKY9
														D4EUQ0
														A0A3E3AKT2
														A0A174LZ78
														A0A3A9Y162
														A0A3A9YBD2
														H2E1G9
														A0A1C1ZAZ6
														A0A5B0VUW6
														A0A1G5E876
														A0A1G5FW13
														A0A315Y0T5
														A0A315Y1P5
														A0A315XT18
														A0A1K1MWQ0
														A0A5R9MI06
														A0A5R9MFD8
														A0A3S0L542
														A0A6B8SEW6
														A0A517CF72
														A0A418IKK4
														A0A5C4NZ52
														A0A5C4P3J5
														A0A5C4P3S0
														A0A4Y9FDJ5
														A0A4Y9FJP9
														A0A413J6L1
														A0A6I2J6F4
														A0A415U4Z5
														A0A415U7J2
														A0A415UAL7
														A0A2S4GUM0
														A0A1I2MFY4
														A0A410PRU3
														A0A3E3AIW1
														A0A3P6KEZ6
														A0A2T4LRK3
														A0A2N6QDV7
														A0A2T4PU94
														A0A413J6L6
														F2JPB7
														F2JNZ6
														A0A031FNS2
														E6UH41
														E6UDQ3
														R8VT39
														A8RSF3
														F7V6H7
														M2PKX8
														D0RXR2
														E7GMQ0
														C4ZF60
														C4ZEB2
														C4ZAF2
														C4ZHW5
														C4ZFW6
														C4ZDG2
														C4ZED5
														C0ESR7
														B0M9D3
														B0MBH4
														L1Q5Y0
														C9L4Y7
														C9LC70
														C9L4U9
														C0CIJ8
														D4LYB4
														A0A174UMN7
														A0A174TLL0
														D4RZ57
														D4RZS5
														D4IYC5
														E2NP79
														C5EU31
														C5EHP4
														A8RGC5
														A8RQZ0
														L1QLX4
														L1QJ59
														A0A1B8RMX1
														B0NHF0
														D4CC79
														B0NXE9
														J7SH50
														J7T1B2
														J7SXA3
														E7GDL2
														E7G9K6
														E7G762
														E7G9D4
														E7GAS9
														E7G8H7
														B0G2D8
														B0G422
														B0G425
														A6BGA1
														S0L788
														S0RQ08
														R3TXS8
														R3WSV7
														R3WRT0
														R3WJW8
														R3WRW5
														S1QYI0
														S4DNX2
														S4DL17
														S4EUX7
														S4D677
														J6LKG3
														R3W5V8
														R3WI70
														A0A1Y4QJX8
														E2SHE5
														C4Z7D7
														C4Z4K4
														C4Z7F5
														C4Z4W7
														C4Z3K3
														C4Z5L2
														A5Z7G0
														E2ZJT3
														C7H892
														A8SC45
														D4K8P6
														B9Y8U1
														D3A988
														A0A0R2HKA3
														E5VGG3
														E5XJF8
														C7XK77
														C7XI94
														C2FBE3
														D7VEK6
														C2JYT1
														C2EPD9
														C2EPF1
														C2EPF2
														D7UUZ0
														D7V153
														A0A1Y4SXL6
														A0A1Y4T443
														D2EKY1
														A6NZ44
														A6P1A0
														G2SYW5
														C7GGP6
														C7GH59
														C0FZ09
														C0FXL6
														C0FRT7
														C0FR35
														C0FTH0
														C0FNJ0
														C0FQP2
														E6UL73
														U2KQB0
														U2MDV1
														U2MCT8
														U2KGD4
														A7B1H1
														C6JBI4
														W5IJ20
														E7SCM7
														U2XW64
														U2YCD8
														E8JW51
														A0A3E1JFW1
														D0RRU0
														U5P9T2
														U5P537
														E3CS45
														E3CR77
														B7AVM5
														B7AV67
														B7AQ12
														B7AUZ5
														B7AN64
														C0D4D3
														G5HCF0
														G5HPS0
														G5HCH8
														R0BBY9
														B6FWJ9
														N9V6L6
														N9WMM3
														N9VDC8
														I5AUA4
														D4JJF3
														D4JHG3
														D4JKA3
														B0MQE0
														B5CQB8
														C0X655
														B9Y4R6
														C7XKB1
														C2KMB0
														C0FWJ2
														D0RSW2
														U2Y2Y6
														U2Y104
														A0A174A3I3
														S0FI36
														J1NRL6
														G0I989
														A0A174TRN2
														Q03HX8
														C4IBQ1
														T0D5X8
														T4VCZ7
														T4W2Z0
														T4W778
														T4VC23
														T4VX68
														T4VS93
														T4W6E8
														E7G6U4
														E7GBQ2
														E7GAK8
														E7G953
														E7GFT9
														E7GFG1
														D4JB71
														D4J5C1
														D4J8S0
														D4JBA9
														D4J9C7
														D4JBG8
														C0B9Y0
														C0B4Y4
														C0BAZ3
														C0B804
														C0BEA8
														C0BFC6
														A8SS81
														A8SPS8
														A8SV56
														A8SQJ4
														A8SUW6
														A8SRB7
														D0J422
														D0IXC1
														E7GBH4
														A8AL72
														C0B928
														A0A0D7M3Q1
														A0A5B0TBD6
														A0A6I4KE07
														A0A0P8IH21
														A0A0P8I9M4
														A0A2X2TXA2
														A0A381GR53
														W0ARK1
														A0A0H3FNB8
														A0A378E950
														G6AU52
														E4VQ41
														D0TPC9
														D0TCD6
														C3R2F9
														C3QGS7
														D4BCS2
														A0A376FAQ4
														F5RD69
														F5RFQ0
														C7X807
														D4C1K2
														A0A484X8G0
														A0A1L9KRF7
														D4FB24
														E5YKH4
														B1EPZ8
														B6XHG7
														D4BYD6
														D1P148
														A0A1G7EMH5
														R0DPD6
														A0A6I2IID5
														M2YH18
														A0A085AG88
														A7LST6
														D4WK36
														C3QMU8
														WP_019987375.1
														B7IRF3
														M5PAZ5
														A0A4U2ZHL0
														A0A4U3A7U8
														A0A5C2CBD1
														A0A4U2ZZP4
														A0A243LX80
														A0A0H3E764
														Q5WC62
														Q5WCX4
														Q7AJX7
														Q65M77
														P96649
														A0A0H3DVB7
														A0A174DPV7
														A0A1Y4QSX4
														M0MSG4
														D3E1U0
														G4HNQ3
														D4YEY1
														F0EJS7
														F0EJS9
														F0EGK3
														F0EKN7
														F0EME1
														F0EKH7
														S4CWX2
														S4DAL8
														J6LGT7
														D4ETX9
														E6GGR3
														E6GI54
														C0X4X6
														D4YU90
														C7XJR9
														C7XJZ5
														C0WWW7
														C0XIA3
														C2FAV2
														C2JUM5
														C2K1H9
														C2JU96
														C2JYY9
														C2EP92
														I0SBK1
														E7S9W1
														E7S7X2
														F9PAB1
														F9P8U9
														E8JRX7
														E8K648
														E8K926
														E8KDE2
														E8K9E4
														C5RBU8
														U1WRF1
														D3E435
														A0A3E1JGW3
														A0A516KCW3
														A0A4P8XEU6
														A0A412YG85
														A0A3A9XVY7
														A0A5B8T9L8
														A0A473A0X6
														A0A458TLT5
														A0A393KPJ5
														A0A0B8QZA4
														A0A3T1NWQ4
														A0A477M0B1
														A0A3T1Q470
														A0A3E4PID9
														A0A5C4NZD7
														A0A5C4NY08
														A0A5C4P2P3
														A0A0B2XNW1
														J1P3S6
														J1DBR8
														J1DMA8
														J1DEM4
														J0V1N7
														A0A4P8XCD1
														A0A4U3A8U4
														A0A5C7G973
														A0A5C4P6X7
														A0A5C4P9L1
														A0A5C4P1V4
														U5LI37
														U5LFB9
														D3FRW2
														S0SNY4
														S0L190
														R3WVC8
														R3W8J6
														R3WB83
														R3WP84
														S1R0I3
														S1RKW3
														S1QXX8
														S1P1U4
														R3WQ04
														D0BK01
														H4GJ25
														A8YXP8
														Q74M14
														Q74HF1
														S2S946
														A0A241SM87
														A0A241SLG1
														A0A241SMJ0
														U2ZHW9
														T1ZH89
														Q8DVT6
														A3CR08
														D0RWU4
														E3CNF6
														A8AZW8
														I6SCQ5
														I6T6P7
														F9VDG7
														F9VD35
														B7HVA2
														G0I7K9
														U5LGD2
														D5DEF4
														D5DDU4
														A0A243L9Y2
														A0A243LE49
														A0A243LW60
														A0A243LPY9
														A0A377KHU1
														Q5FHU4
														E4SNS4
														A0A0D4CM62
														Q9CDL4
														Q9CGN0
														A0A345PM60
														G0I7K4
														G0ICS3
														U5PAW5
														U5P1E6
														Q5M612
														G0I8A1
														D3G1X9
														A0A0E1R4U9
														A0A0E1R4T0
														A0A0E1R9K7
														L1QRQ4
														E3PVY9
														F5WY25
														E8K8J4
														Q8YA39
														Q8YA38
														Q8Y974
														A0A132ZDD5
														Q9KBW0
														G0I6T2
														Q82YN6
														Q835Q9
														D4EXS8
														Q8DWQ6
														R3TWP1
														I6TDE3
														C0MA98
														F5WXS4
														B9DST9
														A0A132P327
														A0A0E2UD12
[truncated: 1,072 more rows]

## Sheet: Uncharacterized positives
SVM	KNN	RF	DNN	SVM|KNN	SVM|RF	SVM|DNN	KNN|RF	KNN|DNN	RF|DNN	SVM|KNN|RF	SVM|KNN|DNN	SVM|RF|DNN	SVM|KNN|RF|DNN
F2UUT9	WP_019990683.1	WP_019986852.1	S1R7E8	E5C944	G5HAF1	F5IX28	A0A0F5JS07	N9WR50	WP_083940596.1	G5H8R2	N9GZJ2	K8PPT4	N9GIC0
K9ELR0	WP_019987061.1	C8ZXQ0	D4YT13	U5F5N0	A0A5C8IY56	H1DE51	A0A2S9WGI8		H1DIP0	B6VX24	R8Z5H5	G5H6P3	N9H7L1
C4Z1E2	A0A3F3GNK0	R8YXU8	U2ZAC2	S0GM53	K9E644	E8JR85	F7M3Y0		E8KCS5	B6W425	R3TSJ9	G5H6M4	N9FKC3
A0A4Y4IIW5	S0GEU3	A0A2T4LVP4	A0A5C4P8R5		S0KC40		A0A0M1VVL5			B6W4Q4		I8X755	A0A3F3H1K4
H1DLB8	U2HVY6		E7FSN7		A8SAH1		A0A0M1VVC9			B6VZK5		I9SZV4	G5H7S0
U2XPZ3	U2J6M1				H1DIC9		E5C7P7			B6VXE0		F7M994	G5H6M5
G5HKV0	A0A4Y9QGW6				R9LEP5		E5CBI0			B3CAM7		A0A431KQ57	G5H8S1
WP_083940596.1	A7MMD7				K0Z995		K9E2T1			I8WX60		G1WFY0	G5H7E3
WP_019986852.1	V9HCC8				C0BWZ3		K9E1P0			I8X3G4		G1WHS0	N2BQM3
	A0A140PVX6									I9SE92		F5ITP3	A0A5C8IUS9
	R9R9K3									I8X164		R3WIS6	A0A0H3E1W6
	B6VS16									I9SGV4		E2ZMK1	A0A3N6AX35
	C0C5Y6									K9DX11		M0MA34	A0A1W6AJT8
	C0C244									K9EKL9		A0A0E2BNJ2	A0A243M9P9
	K8PND0									K9E0G9		S0GU50	B6VVB7
	I8XR61									K9ENP3		A0A0F5IS50	B6VU78
										K9DWD9		W0U5C6	B6VRV6
										K9EGY2		W5IK50	B6VT23
										K9EJH5		D0RSW1	B6VU65
										K9E5H8		N9WZ98	B6VXT4
										K9DV90			Q64QV9
										A7LYE0			B3CGW7
										I8Z4Z1			I9RJZ9
										I8YVW1			I8XMB2
										F7M4E6			I9S2J7
										F7M5G7			I8XRB2
										F7M1U6			I8XQ65
										F7M3S7			I8XPI8
										F7M4Q4			I8XUH5
										F7M3Y7			I8X706
										F7M220			I8XCZ2
										D0TNL8			I8X909
										E5UX14			K9E7Z3
										E5UQB4			K9E1Q1
										A0A0K9CMK0			K9DYG7
										C3Q9W8			K9EEJ4
										E5CBY5			K9E5E9
										E5CE74			K9ELK8
										E5C4B1			K9ENF5
										E5C9P7			K9E3X0
										E5CHS2			K9E3G8
										E5C856			K9EM68
										E5CBA0			K9DV30
										E5CBA6			I9HHZ1
										E5CAQ7			I9T4Q5
										E5CB46			I9T2I2
										D6D2S7			I8Z5U0
										K0XPZ4			I8Y9N3
										A0A437UTJ5			I8YFT8
										F5IWC4			I9SR04
										F5IWY8			I8YLA7
										F5J1L6			F7LXS5
										F5IWL8			F7M224
										F5J3C4			F7LYS6
										E5YIH4			F7MAQ0
										E5YBW1			F7M6N8
										U5F676			F7MC97
										C4Z237			F7M7G2
										A5TVH4			F7MA71
										D3ADP6			F7M8P3
										H1DF47			A0A0M1WA73
										H1DIV0			E5CCX5
										S0GNR0			E5CFR0
										S0GFY7			E5CD53
										A0A0F5JPD2			E5CDW9
										A0A255SLD5			E5CAZ7
										C7GHG5			E5C6N3
										C0FWH4			E5CCL6
										A7B7S7			E5C4K3
										A7B2S5			E5C5B7
										B7ARR2			I0PY60
										C0C6P2			E5CH42
										B6W5L9			E5C8R9
										C8ZWY7			S3A264
													A0A1U7LCN4
													D4S2N6
													A0A3S0FWU1
													S3IPB1
													U7VED6
													U7VEL7
													U7VDP2
													A8ADZ2
													A8ADL3
													A8AJR1
													A8AD34
													D5Q4T9
													A0A1B8RKZ0
													G1WIK4
													A7MHC7
													A7MGY2
													A7MQ73
													A7MHB7
													A7MKU7
													H1D2J7
													F5J1N3
													F5IXA4
													F5IXB0
													F5J1E7
													F7UXF3
													F7UZB9
													M2PQ20
													E5YLF4
													S0L249
													R3W9K4
													R3TYZ5
													F0EMT9
													S1R0J3
													R3W9C1
													R3TSB7
													R3WMH7
													U5F685
													U5F7G5
													U5FAG0
													Q1R8I1
													Q1R8Y5
													R9R905
													R9RAI2
													A0A140PSE1
													A0A140PY61
													H1HF20
													H1HC68
													C7XM97
													C7XRE8
													A0A0M1VWU7
													A0A0M1VS34
													H1PPZ1
													H1PWK8
													B9Y509
													D3AGU5
													A0A0R2HM86
													A0A0R2H3H8
													A0A0R2HAB0
													D4YTV9
													B2GAV6
													A0A1C1ZUZ9
													A0A1C1ZVW9
													C2ENX9
													H3K9C3
													H1DGI8
													H1DIN8
													H1DEL9
													H1DJU4
													H1DEW9
													H1DEM2
													H1DKZ2
													H1DGH0
													R9LC39
													S0GRD7
													S0GNL3
													S0GH17
													S0GVC2
													S0GQA6
													S0GS03
													S0GJQ0
													S0GLV1
													A0A0F5JC42
													A0A0F5JJA8
													A0A0F5JP69
													A0A0F5JLF7
													A0A0F5IYE5
													A0A0F5IK87
													A0A0F5JJ03
													A0A0F5J9J8
													A0A0F5JS83
													V8BU98
													G2SWH2
													C7G8M2
													C0FX74
													C0FS84
													W5IIK6
													K0Z6Y6
													K0YL66
													E7MPF0
													U2HVT5
													U2J9F6
													A0A2T4RT08
													A0A2T4PUY2
													U2ZME3
													F9P9F5
													A0A3E1JFV3
													A0A5C4P2T9
													D0RRT9
													K9DIS4
													A0A0Q2USV1
													G9ZAM6
													N9VE83
													N9VE88
													N9V6X2
