# Supplementary material for: Machine learning aided construction of the quorum sensing communication network for human gut microbiota
Source: Nat Commun. 2022 Jun 2;13:3079. doi: 10.1038/s41467-022-30741-6 (PMC9163137; doi:10.1038/s41467-022-30741-6)
Supplement: Supplementary file 14 — Dataset 13 [file 41467_2022_30741_MOESM14_ESM.xlsx]

## Sheet: QSCN
Abiotrophia defectiva ATCC 49176	AI-2
Absicoccus porci (Strain: YH-panp20)	AI-2
Absiella dolichum DSM 3991	AI-2
Acetoanaerobium sticklandii (strain ATCC 12662) (Clostridium sticklandii)	DSFs
Acetoanaerobium sticklandii (strain ATCC 12662) (Clostridium sticklandii)	HAQs
Achromobacter xylosoxidans (strain A8)	AIPs
Achromobacter xylosoxidans (strain A8)	Dialkylresorcinols
Achromobacter xylosoxidans (strain A8)	DSFs
Achromobacter xylosoxidans (strain A8)	HAQs
Achromobacter xylosoxidans (strain A8)	Photopyrones
Acidaminococcus fermentans (strain ATCC 25085)	AI-2
Acidaminococcus fermentans (strain ATCC 25085)	Dialkylresorcinols
Acidaminococcus fermentans (strain ATCC 25085)	DSFs
Acidaminococcus fermentans (strain ATCC 25085)	HAQs
Acidaminococcus intestini (strain RyC-MR95)	CAI-1
Acidaminococcus intestini (strain RyC-MR95)	HAQs
Acidaminococcus intestini (strain RyC-MR95)	AI-2
Acidaminococcus intestini (strain RyC-MR95)	DSFs
Acidaminococcus intestini (Strain: D21)	AI-2
Acidipropionibacterium acidipropionici (strain ATCC 4875) (Propionibacterium acidipropionici)	AI-2
Acidipropionibacterium jensenii (Strain: NCTC13652)	AI-2
Acinetobacter baumannii (Strain: AB3638)	CAI-1
Acinetobacter baumannii (Strain: AB3638)	HAQs
Acinetobacter baumannii (Strain: AB3638)	AHLs
Acinetobacter calcoaceticus (strain PHEA-2)	AHLs
Acinetobacter calcoaceticus (strain PHEA-2)	CAI-1
Acinetobacter calcoaceticus (strain PHEA-2)	DSFs
Acinetobacter calcoaceticus (strain PHEA-2)	HAQs
Acinetobacter haemolyticus NIPH 261	CAI-1
Acinetobacter haemolyticus NIPH 261	DSFs
Acinetobacter haemolyticus NIPH 261	HAQs
Acinetobacter johnsonii SH046	HAQs
Acinetobacter junii SH205	CAI-1
Acinetobacter lactucae (Strain: ANC 4052)	CAI-1
Acinetobacter lactucae (Strain: ANC 4052)	DSFs
Acinetobacter lactucae (Strain: ANC 4052)	HAQs
Acinetobacter lactucae (Strain: ANC 4052)	AHLs
Acinetobacter lwoffii ATCC 9957	CAI-1
Acinetobacter lwoffii ATCC 9957	DSFs
Acinetobacter lwoffii ATCC 9957	HAQs
Acinetobacter radioresistens NIPH 2130	CAI-1
Acinetobacter radioresistens NIPH 2130	DSFs
Acinetobacter radioresistens NIPH 2130	HAQs
Actinobacillus pleuropneumoniae serotype 5b (strain L20)	AI-2
Actinobacillus pleuropneumoniae serotype 5b (strain L20)	CAI-1
Actinobacillus pleuropneumoniae serotype 5b (strain L20)	Photopyrones
Actinomyces graevenitzii C83	AI-2
Actinomyces naeslundii (strain ATCC 12104)	AI-2
Actinomyces oris (Strain: MMRCO6-1)	AI-2
Actinomyces urogenitalis DSM 15434	AI-2
Actinomyces viscosus C505	AI-2
Adlercreutzia equolifaciens (Strain: KCTC 15235)	AIPs
Aerococcus viridans ATCC 11563	AI-2
Aeromonas caviae (Aeromonas punctata) (Strain: GEO_23_Down_B)	AHLs
Aeromonas caviae (Aeromonas punctata) (Strain: GEO_23_Down_B)	AI-2
Aeromonas caviae (Aeromonas punctata) (Strain: GEO_23_Down_B)	indole
Aeromonas hydrophila subsp. hydrophila (strain ATCC 7966)	AHLs
Aeromonas hydrophila subsp. hydrophila (strain ATCC 7966)	AI-2
Aeromonas hydrophila subsp. hydrophila (strain ATCC 7966)	indole
Aeromonas hydrophila subsp. hydrophila (strain ATCC 7966)	Photopyrones
Aeromonas jandaei (Strain: Aer337)	DSFs
Aeromonas jandaei (Strain: Aer337)	Photopyrones
Aeromonas jandaei (Strain: Aer337)	AHLs
Aeromonas jandaei (Strain: Aer337)	AI-2
Aeromonas jandaei (Strain: Aer337)	indole
Aeromonas media WS	AHLs
Aeromonas media WS	AI-2
Aeromonas media WS	indole
Aeromonas media WS	DSFs
Aeromonas veronii (Strain: MS 17-88)	DSFs
Aeromonas veronii (Strain: MS 17-88)	Photopyrones
Aeromonas veronii (Strain: MS 17-88)	AHLs
Aeromonas veronii (Strain: MS 17-88)	AI-2
Aeromonas veronii (Strain: MS 17-88)	indole
Afipia clevelandensis ATCC 49720	DSFs
Afipia clevelandensis ATCC 49720	HAQs
Agathobacter rectalis (strain ATCC 33656) (Eubacterium rectale)	AI-2
Agathobaculum butyriciproducens (Strain: DSM 100391)	AI-2
Aggregatibacter aphrophilus (Haemophilus aphrophilus) (Strain: NCTC5908)	CAI-1
Aggregatibacter aphrophilus (Haemophilus aphrophilus) (Strain: NCTC5908)	Dialkylresorcinols
Aggregatibacter aphrophilus (Haemophilus aphrophilus) (Strain: NCTC5908)	AI-2
Agrobacterium tumefaciens F2	AHLs
Agrobacterium tumefaciens F2	DSFs
Agrobacterium tumefaciens F2	HAQs
Agrobacterium tumefaciens F2	Photopyrones
Akkermansia muciniphila (strain ATCC BAA-835)	indole
Akkermansia muciniphila (strain ATCC BAA-835)	CAI-1
Akkermansia muciniphila (strain ATCC BAA-835)	Photopyrones
Alcaligenes faecalis	CAI-1
Alcaligenes faecalis	Dialkylresorcinols
Alcaligenes faecalis	DSFs
Alcaligenes faecalis	Photopyrones
Alcaligenes xylosoxydans	Dialkylresorcinols
Alcaligenes xylosoxydans	DSFs
Alcaligenes xylosoxydans	HAQs
Alistipes finegoldii (strain DSM 17242)	indole
Alistipes onderdonkii (Strain: An90)	indole
Alistipes putredinis DSM 17216	HAQs
Alistipes shahii WAL 8301	indole
Alloprevotella tannerae ATCC 51259	AI-2
Alloprevotella tannerae ATCC 51259	CAI-1
Alloprevotella tannerae ATCC 51259	Dialkylresorcinols
Anaerobiospirillum thomasii (Strain: NCTC13093)	CAI-1
Anaerobutyricum hallii (Strain: AF31-17AC)	DSFs
Anaerobutyricum hallii (Strain: AF31-17AC)	HAQs
Anaerobutyricum hallii (Strain: AF31-17AC)	AI-2
Anaerobutyricum hallii DSM 3353	AI-2
Anaerobutyricum hallii DSM 3353	HAQs
Anaerococcus hydrogenalis DSM 7454	HAQs
Anaerococcus prevotii (strain ATCC 9321)	DSFs
Anaerococcus prevotii (strain ATCC 9321)	HAQs
Anaerococcus vaginalis ATCC 51170	HAQs
Anaerofustis stercorihominis DSM 17244	AI-2
Anaerofustis stercorihominis DSM 17244	Dialkylresorcinols
Anaerofustis stercorihominis DSM 17244	HAQs
Anaerostipes caccae (strain DSM 14662)	AI-2
Anaerostipes caccae (strain DSM 14662)	HAQs
Anaerostipes hadrus DSM 3319	AI-2
Anaerotruncus colihominis DSM 17241	AI-2
Anaerotruncus colihominis DSM 17241	HAQs
Anaerotruncus colihominis DSM 17241	Photopyrones
Aneurinibacillus aneurinilyticus ATCC 12856	AIPs
Aneurinibacillus aneurinilyticus ATCC 12856	Dialkylresorcinols
Aneurinibacillus aneurinilyticus ATCC 12856	DSFs
Aneurinibacillus aneurinilyticus ATCC 12856	HAQs
Arcanobacterium haemolyticum (strain ATCC 9345 )	AI-2
Arcobacter butzleri (strain RM4018)	AI-2
Arthrobacter sp. CAU 1506	DSFs
Arthrobacter sp. CAU 1506	HAQs
Arthrobacter sp. CAU 1506	Photopyrones
Atlantibacter hermannii NBRC 105704	AI-2
Atlantibacter hermannii NBRC 105704	indole
Atlantibacter hermannii NBRC 105704	CAI-1
Atlantibacter hermannii NBRC 105704	DSFs
Atopobium minutum 10063974	AI-2
Atopobium rimae ATCC 49626	AI-2
Bacillaceae bacterium TKL69	AI-2
Bacillaceae bacterium TKL69	HAQs
Bacillus altitudinis (Strain: CHB19)	DSFs
Bacillus altitudinis (Strain: CHB19)	HAQs
Bacillus altitudinis (Strain: CHB19)	AI-2
Bacillus amyloliquefaciens (Bacillus velezensis) (Strain: FUA2154)	Dialkylresorcinols
Bacillus amyloliquefaciens (Bacillus velezensis) (Strain: FUA2154)	DSFs
Bacillus amyloliquefaciens (Bacillus velezensis) (Strain: FUA2154)	HAQs
Bacillus amyloliquefaciens (Bacillus velezensis) (Strain: FUA2154)	AI-2
Bacillus amyloliquefaciens (Bacillus velezensis) (Strain: YP6)	AI-2
Bacillus atrophaeus (strain 1942)	AI-2
Bacillus atrophaeus (strain 1942)	DSFs
Bacillus atrophaeus (strain 1942)	HAQs
Bacillus cereus (strain AH187)	AI-2
Bacillus cereus (strain AH187)	CAI-1
Bacillus cereus (strain AH187)	DSFs
Bacillus cereus (strain AH187)	HAQs
Bacillus cereus (strain G9842)	CAI-1
Bacillus cereus (strain G9842)	DSFs
Bacillus cereus (strain G9842)	HAQs
Bacillus clausii (strain KSM-K16)	AI-2
Bacillus clausii (strain KSM-K16)	DSFs
Bacillus clausii (strain KSM-K16)	HAQs
Bacillus endophyticus (Strain: FH5)	AI-2
Bacillus endophyticus (Strain: FH5)	AIPs
Bacillus firmus DS1	AI-2
Bacillus firmus DS1	DSFs
Bacillus firmus DS1	HAQs
Bacillus flexus	AI-2
Bacillus flexus	AIPs
Bacillus flexus	DSFs
Bacillus flexus	HAQs
Bacillus halodurans (strain ATCC BAA-125 )	AI-2
Bacillus halodurans (strain ATCC BAA-125 )	AIPs
Bacillus halodurans (strain ATCC BAA-125)	CAI-1
Bacillus halodurans (strain ATCC BAA-125)	DSFs
Bacillus halodurans (strain ATCC BAA-125)	HAQs
Bacillus halotolerans (Strain: 72)	Dialkylresorcinols
Bacillus halotolerans (Strain: 72)	DSFs
Bacillus halotolerans (Strain: 72)	HAQs
Bacillus halotolerans (Strain: 72)	AI-2
Bacillus infantis NRRL B-14911	AI-2
Bacillus infantis NRRL B-14911	DSFs
Bacillus infantis NRRL B-14911	HAQs
Bacillus licheniformis (strain ATCC 14580)	AI-2
Bacillus licheniformis (strain ATCC 14580)	CAI-1
Bacillus licheniformis (strain ATCC 14580)	DSFs
Bacillus licheniformis (strain ATCC 14580)	HAQs
Bacillus megaterium (strain DSM 319)	AI-2
Bacillus megaterium (strain DSM 319)	DSFs
Bacillus megaterium (strain DSM 319)	HAQs
Bacillus mycoides (Strain: I186)	DSFs
Bacillus mycoides (Strain: I186)	HAQs
Bacillus mycoides (Strain: I186)	AI-2
Bacillus nealsonii AAU1	AI-2
Bacillus nealsonii AAU1	Dialkylresorcinols
Bacillus pseudofirmus (strain OF4)	AI-2
Bacillus pseudofirmus (strain OF4)	DSFs
Bacillus pseudofirmus (strain OF4)	HAQs
Bacillus pumilus (Bacillus mesentericus) (Strain: LNTW65)	DSFs
Bacillus pumilus (Bacillus mesentericus) (Strain: LNTW65)	HAQs
Bacillus pumilus (Bacillus mesentericus) (Strain: LNTW65)	AI-2
Bacillus pumilus (strain SAFR-032)	AI-2
Bacillus pumilus (strain SAFR-032)	CAI-1
Bacillus pumilus (strain SAFR-032)	DSFs
Bacillus pumilus (strain SAFR-032)	HAQs
Bacillus sonorensis L12	AI-2
Bacillus sonorensis L12	AIPs
Bacillus sonorensis L12	DSFs
Bacillus sonorensis L12	HAQs
Bacillus subtilis (strain 168)	AI-2
Bacillus subtilis (strain 168)	AIPs
Bacillus subtilis (strain 168)	CAI-1
Bacillus subtilis (strain 168)	Dialkylresorcinols
Bacillus subtilis (strain 168)	DSFs
Bacillus subtilis (strain 168)	HAQs
Bacillus thermoamylovorans	AI-2
Bacillus thermoamylovorans	DSFs
Bacillus thermoamylovorans	HAQs
Bacillus thuringiensis subsp. jegathesan	AI-2
Bacillus thuringiensis subsp. Jegathesan	DSFs
Bacillus thuringiensis subsp. Jegathesan	HAQs
Bacillus timonensis (Strain: AF060A6)	DSFs
Bacillus timonensis (Strain: AF060A6)	HAQs
Bacillus timonensis (Strain: AF060A6)	AI-2
Bacillus vallismortis (Strain: NBIF-001)	Dialkylresorcinols
Bacillus vallismortis (Strain: NBIF-001)	DSFs
Bacillus vallismortis (Strain: NBIF-001)	HAQs
Bacillus vallismortis (Strain: NBIF-001)	AI-2
Bacteroides caccae ATCC 43185	CAI-1
Bacteroides cellulosilyticus DSM 14838	CAI-1
Bacteroides clarus (Strain: AF14-27)	AI-2
Bacteroides clarus YIT 12056	AI-2
Bacteroides coprocola DSM 17136	AI-2
Bacteroides coprocola DSM 17136	CAI-1
Bacteroides coprophilus DSM 18228	AI-2
Bacteroides coprophilus DSM 18228	CAI-1
Bacteroides dorei DSM 17855	AI-2
Bacteroides eggerthii (Strain: bj_0095)	CAI-1
Bacteroides eggerthii (Strain: bj_0095)	Dialkylresorcinols
Bacteroides eggerthii (Strain: bj_0095)	AI-2
Bacteroides eggerthii (Strain: bj_0095)	indole
Bacteroides eggerthii 1_2_48FAA	AI-2
Bacteroides eggerthii 1_2_48FAA	CAI-1
Bacteroides faecis MAJ27	CAI-1
Bacteroides finegoldii DSM 17565	CAI-1
Bacteroides fluxus YIT 12057	AI-2
Bacteroides fluxus YIT 12057	CAI-1
Bacteroides fragilis (strain 638R)	CAI-1
Bacteroides fragilis (strain ATCC 25285)	CAI-1
Bacteroides fragilis (strain YCH46)	CAI-1
Bacteroides fragilis 3_1_12	CAI-1
Bacteroides graminisolvens DSM 19988	CAI-1
Bacteroides intestinalis DSM 17393	CAI-1
Bacteroides massiliensis B84634	AI-2
Bacteroides nordii CL02T12C05	CAI-1
Bacteroides oleiciplenus YIT 12058	CAI-1
Bacteroides ovatus (strain ATCC 8483)	CAI-1
Bacteroides ovatus SD CMC 3f	CAI-1
Bacteroides pectinophilus ATCC 43243	AI-2
Bacteroides pectinophilus ATCC 43243	AIPs
Bacteroides plebeius (Strain: OM08-14)	AI-2
Bacteroides pyogenes DSM 20611	CAI-1
Bacteroides salyersiae CL02T12C01	CAI-1
Bacteroides sp. 1_1_14	CAI-1
Bacteroides sp. 2_1_22	CAI-1
Bacteroides sp. 2_1_33B	CAI-1
Bacteroides sp. 2_2_4	CAI-1
Bacteroides sp. 3_1_19	CAI-1
Bacteroides sp. 3_1_23	CAI-1
Bacteroides sp. 3_1_33FAA	AI-2
Bacteroides sp. 3_1_33FAA	CAI-1
Bacteroides sp. 3_1_40A	AI-2
Bacteroides sp. 3_1_40A	CAI-1
Bacteroides sp. 4_1_36	CAI-1
Bacteroides sp. 4_1_36	Dialkylresorcinols
Bacteroides sp. 4_1_36	indole
Bacteroides sp. 4_1_36 (Strain: TM07-1)	AI-2
Bacteroides sp. 4_3_47FAA	AI-2
Bacteroides sp. 4_3_47FAA	CAI-1
Bacteroides sp. 4_3_47FAA	Dialkylresorcinols
Bacteroides sp. 9_1_42FAA	AI-2
Bacteroides sp. 9_1_42FAA	CAI-1
Bacteroides sp. D1	CAI-1
Bacteroides sp. D2	CAI-1
Bacteroides sp. D20	CAI-1
Bacteroides sp. D20	indole
Bacteroides sp. D20 (Strain: TM09-11)	AI-2
Bacteroides sp. D22	CAI-1
Bacteroides stercoris ATCC 43183	AI-2
Bacteroides stercoris ATCC 43183	CAI-1
Bacteroides thetaiotaomicron (strain ATCC 29148)	CAI-1
Bacteroides thetaiotaomicron (strain ATCC 29148)	indole
Bacteroides uniformis (strain ATCC 8492)	AI-2
Bacteroides uniformis (strain ATCC 8492)	CAI-1
Bacteroides vulgatus (strain ATCC 8482)	AI-2
Bacteroides vulgatus (strain ATCC 8482)	CAI-1
Bacteroides xylanisolvens SD CC 1b	CAI-1
Bacteroides xylanisolvens SD CC 1b	indole
Bacteroides xylanisolvens XB1A	indole
Bacteroides xylanisolvens XB1A	CAI-1
Barnesiella intestinihominis YIT 11860	AI-2
Barnesiella intestinihominis YIT 11860	CAI-1
Bifidobacterium adolescentis (strain ATCC 15703)	AI-2
Bifidobacterium angulatum DSM 20098	AI-2
Bifidobacterium animalis subsp. lactis (strain AD011)	AI-2
Bifidobacterium animalis subsp. lactis (strain BB-12)	AI-2
Bifidobacterium bifidum (strain PRL2010)	AI-2
Bifidobacterium bifidum (strain S17)	AI-2
Bifidobacterium bifidum BGN4	AI-2
Bifidobacterium bifidum NCIMB 41171	AI-2
Bifidobacterium boum (Strain: LMG 10736)	AI-2
Bifidobacterium breve (Strain: GED8481)	AI-2
Bifidobacterium breve HPH0326	AI-2
Bifidobacterium catenulatum DSM 16992	AI-2
Bifidobacterium catenulatum subsp. kashiwanohense JCM 15439	AI-2
Bifidobacterium coryneforme (Strain: LMG 18911)	AI-2
Bifidobacterium dentium ATCC 27679	AI-2
Bifidobacterium gallicum DSM 20093	AI-2
Bifidobacterium longum (strain DJO10A)	AI-2
Bifidobacterium longum (strain NCC 2705)	AI-2
Bifidobacterium longum E18	AI-2
Bifidobacterium longum subsp. infantis	AI-2
Bifidobacterium longum subsp. infantis (strain 157F)	AI-2
Bifidobacterium longum subsp. infantis CCUG 52486	AI-2
Bifidobacterium longum subsp. longum (strain JDM301)	AI-2
Bifidobacterium longum subsp. longum (Strain: MCC10116)	AI-2
Bifidobacterium longum subsp. longum 44B	AI-2
Bifidobacterium longum subsp. longum ATCC 55813	AI-2
Bifidobacterium mongoliense DSM 21395	AI-2
Bifidobacterium pseudocatenulatum DSM 20438	AI-2
Bifidobacterium pseudolongum subsp. pseudolongum (Strain: 2054B)	AI-2
Bifidobacterium ruminantium (Strain: LMG 21811)	AI-2
Bifidobacterium scardovii (Strain: LMG 21589)	AI-2
Bifidobacterium stercoris JCM 15918	AI-2
Bifidobacterium thermacidophilum subsp. thermacidophilum (Strain: LMG 21395)	AI-2
Bifidobacterium thermophilum RBL67	AI-2
Bilophila wadsworthia 3_1_6	Dialkylresorcinols
Blastococcus sp. CT_GayMR16	DSFs
Blastococcus sp. CT_GayMR16	HAQs
Blautia hansenii DSM 20583	AI-2
Blautia hydrogenotrophica (strain DSM 10507) (Ruminococcus hydrogenotrophicus)	AI-2
Blautia obeum A2-162	AI-2
Blautia obeum ATCC 29174	AI-2
Blautia producta (Strain: DSM 3507)	AI-2
Blautia wexlerae (Strain: 2789STDY5834911)	AI-2
Bordetella hinzii (Strain: F582)	Dialkylresorcinols
Bordetella hinzii (Strain: F582)	DSFs
Bordetella hinzii (Strain: F582)	HAQs
Brachybacterium paraconglomeratum (Strain: KCTC 9916)	AI-2
Brachyspira pilosicoli B2904	Dialkylresorcinols
Brachyspira pilosicoli B2904	HAQs
Bradyrhizobium elkanii (Strain: UASWS1015)	DSFs
Bradyrhizobium elkanii (Strain: UASWS1015)	HAQs
Bradyrhizobium elkanii (Strain: UASWS1015)	AHLs
Bradyrhizobium japonicum (Strain: UBMA197)	DSFs
Bradyrhizobium japonicum (Strain: UBMA197)	HAQs
Bradyrhizobium japonicum (Strain: UBMA197)	AHLs
Brevibacillus agri (Strain: NRRL NRS 1219)	DSFs
Brevibacillus agri (Strain: NRRL NRS 1219)	HAQs
Brevibacillus borstelensis AK1	DSFs
Brevibacillus borstelensis AK1	HAQs
Brevibacillus brevis (strain 47)	DSFs
Brevibacillus brevis (strain 47)	HAQs
Brevibacterium casei S18	DSFs
Brevibacterium casei S18	HAQs
Brevibacterium casei S18	Photopyrones
Brevibacterium linens ATCC 9172	HAQs
Brevibacterium linens ATCC 9172	Photopyrones
Brevibacterium ravenspurgense (Strain: CCUG56047)	DSFs
Brevibacterium ravenspurgense (Strain: CCUG56047)	Photopyrones
Brevibacterium ravenspurgense (Strain: CCUG56047)	AI-2
Brevundimonas diminuta 470-4	Dialkylresorcinols
Brevundimonas diminuta 470-4	DSFs
Brevundimonas diminuta 470-4	Photopyrones
Brevundimonas sp. S30B	DSFs
Brevundimonas sp. S30B	Photopyrones
Brochothrix thermosphacta (Microbacterium thermosphactum) (Strain: BI)	AI-2
Burkholderia cepacia GG4	AHLs
Burkholderia cepacia GG4	DSFs
Burkholderia cepacia GG4	HAQs
Burkholderia cepacia GG4	Photopyrones
Burkholderiales bacterium 1_1_47	Dialkylresorcinols
Butyricicoccus pullicaecorum 1.2	AI-2
Butyricicoccus pullicaecorum 1.2	DSFs
Butyricimonas synergistica	AI-2
Butyricimonas synergistica	HAQs
Butyricimonas virosa (Strain: AF14-49)	CAI-1
Butyricimonas virosa (Strain: AF14-49)	HAQs
Butyricimonas virosa (Strain: AF14-49)	AI-2
Butyrivibrio crossotus DSM 2876	AI-2
Butyrivibrio crossotus DSM 2876	HAQs
Butyrivibrio crossotus DSM 2876	Photopyrones
Butyrivibrio fibrisolvens 16	AI-2
Caldicellulosiruptor saccharolyticus (strain ATCC 43494)	Dialkylresorcinols
Caldicellulosiruptor saccharolyticus (strain ATCC 43494)	HAQs
Campylobacter coli (Strain: FSIS11812611)	AI-2
Campylobacter concisus (strain 13826)	AI-2
Campylobacter curvus (strain 525.92)	AI-2
Campylobacter fetus subsp. fetus (strain 82-40)	AI-2
Campylobacter fetus subsp. fetus (strain 82-40)	Photopyrones
Campylobacter gracilis RM3268	AI-2
Campylobacter hominis (strain ATCC BAA-381)	AI-2
Campylobacter hominis (strain ATCC BAA-381)	Photopyrones
Campylobacter hyointestinalis subsp. hyointestinalis (Strain: S1499c)	AI-2
Campylobacter jejuni subsp. jejuni (Strain: NADC 20827)	AI-2
Campylobacter jejuni subsp. jejuni 414	AI-2
Campylobacter jejuni subsp. jejuni 414	CAI-1
Campylobacter jejuni subsp. jejuni serotype O:23	AI-2
Campylobacter jejuni subsp. jejuni serotype O:23	CAI-1
Campylobacter rectus RM3267	AI-2
Campylobacter rectus RM3267	DSFs
Campylobacter showae CSUNSWCD	AI-2
Campylobacter upsaliensis (Strain: NCTC12264)	AI-2
Campylobacter ureolyticus ACS-301-V-Sch3b	AI-2
Candidatus Melainabacteria bacterium	CAI-1
Candidatus Melainabacteria bacterium	Dialkylresorcinols
Candidatus Melainabacteria bacterium	DSFs
Capnocytophaga granulosa (Strain: NCTC12948)	Dialkylresorcinols
Capnocytophaga granulosa (Strain: NCTC12948)	HAQs
Capnocytophaga granulosa (Strain: NCTC12948)	AI-2
Capnocytophaga ochracea (strain ATCC 27872)	AI-2
Capnocytophaga ochracea (strain ATCC 27872)	CAI-1
Capnocytophaga ochracea (strain ATCC 27872)	Dialkylresorcinols
Capnocytophaga ochracea (strain ATCC 27872)	HAQs
Capnocytophaga sputigena (Strain: H4486)	CAI-1
Capnocytophaga sputigena (Strain: H4486)	HAQs
Capnocytophaga sputigena (Strain: H4486)	AI-2
Catenibacterium mitsuokai (strain DSM 15897)	AI-2
Cedecea davisae DSM 4568	AI-2
Cedecea davisae DSM 4568	CAI-1
Cedecea davisae DSM 4568	DSFs
Cellulosilyticum lentocellum (strain ATCC 49066) (Clostridium lentocellum)	Dialkylresorcinols
Cellulosilyticum lentocellum (strain ATCC 49066) (Clostridium lentocellum)	AI-2
Cellulosimicrobium cellulans J1	Photopyrones
Chania multitudinisentens RB-25	AHLs
Chania multitudinisentens RB-25	AI-2
Chania multitudinisentens RB-25	CAI-1
Chania multitudinisentens RB-25	DSFs
Citrobacter amalonaticus Y19	AHLs
Citrobacter amalonaticus Y19	AI-2
Citrobacter amalonaticus Y19	indole
Citrobacter amalonaticus Y19	CAI-1
Citrobacter amalonaticus Y19	HAQs
Citrobacter amalonaticus Y19	Photopyrones
Citrobacter freundii (Strain: NCTC13639)	CAI-1
Citrobacter freundii (Strain: NCTC13639)	Dialkylresorcinols
Citrobacter freundii (Strain: NCTC13639)	Photopyrones
Citrobacter freundii (Strain: NCTC13639)	AI-2
Citrobacter freundii (Strain: NCTC6267)	AI-2
Citrobacter freundii (Strain: NCTC6267)	indole
Citrobacter koseri (strain ATCC BAA-895)	AI-2
Citrobacter koseri (strain ATCC BAA-895)	indole
Citrobacter koseri (strain ATCC BAA-895)	CAI-1
Citrobacter koseri (strain ATCC BAA-895)	Photopyrones
Citrobacter portucalensis (Strain: ECTV13)	CAI-1
Citrobacter portucalensis (Strain: ECTV13)	Dialkylresorcinols
Citrobacter portucalensis (Strain: ECTV13)	AI-2
Citrobacter youngae ATCC 29220	AI-2
Citrobacter youngae ATCC 29220	CAI-1
Citrobacter youngae ATCC 29220	Photopyrones
Clostridiales bacterium 1_7_47FAA (Strain: 1_7_47_FAA)	AIPs
Clostridiales bacterium 1_7_47FAA (Strain: 1_7_47_FAA)	HAQs
Clostridiales bacterium 1_7_47FAA (Strain: 1_7_47_FAA)	AI-2
Clostridioides difficile (strain 630) (Peptoclostridium difficile)	AI-2
Clostridioides difficile (strain CD196) (Peptoclostridium difficile)	AI-2
Clostridioides difficile (strain R20291) (Peptoclostridium difficile)	AI-2
Clostridioides difficile NAP08	AI-2
Clostridioides difficile NAP08	DSFs
Clostridioides difficile NAP08	HAQs
Clostridium acetobutylicum (strain ATCC 824)	AI-2
Clostridium acetobutylicum (strain ATCC 824)	DSFs
Clostridium asparagiforme DSM 15981	AI-2
Clostridium asparagiforme DSM 15981	HAQs
Clostridium beijerinckii (strain ATCC 51743) (Clostridium acetobutylicum)	DSFs
Clostridium beijerinckii (strain ATCC 51743) (Clostridium acetobutylicum)	HAQs
Clostridium beijerinckii (strain ATCC 51743) (Clostridium acetobutylicum)	Photopyrones
Clostridium beijerinckii (strain ATCC 51743) (Clostridium acetobutylicum)	AI-2
Clostridium bolteae (strain ATCC BAA-613)	AI-2
Clostridium bolteae (strain ATCC BAA-613)	DSFs
Clostridium botulinum (ATCC 3502)	Dialkylresorcinols
Clostridium botulinum (ATCC 3502)	DSFs
Clostridium botulinum (ATCC 3502)	HAQs
Clostridium botulinum (ATCC 3502)	AI-2
Clostridium botulinum (strain Hall)	Dialkylresorcinols
Clostridium botulinum (strain Hall)	HAQs
Clostridium botulinum (strain Hall)	Photopyrones
Clostridium botulinum (Strain: CDC_1632)	AI-2
Clostridium botulinum Bf	AI-2
Clostridium botulinum Bf	Dialkylresorcinols
Clostridium botulinum Bf	HAQs
Clostridium botulinum Bf	Photopyrones
Clostridium botulinum CDC_1436	AI-2
Clostridium botulinum CDC_1436	Dialkylresorcinols
Clostridium botulinum CDC_1436	DSFs
Clostridium botulinum CDC_1436	HAQs
Clostridium botulinum CFSAN001627	AI-2
Clostridium botulinum CFSAN001627	Dialkylresorcinols
Clostridium botulinum CFSAN001627	Photopyrones
Clostridium botulinum E1 str. 'BoNT E Beluga'	AI-2
Clostridium botulinum E1 str. 'BoNT E Beluga'	Dialkylresorcinols
Clostridium botulinum E1 str. 'BoNT E Beluga'	HAQs
Clostridium butyricum (Strain: NBRC 3858)	HAQs
Clostridium butyricum (Strain: NBRC 3858)	Photopyrones
Clostridium butyricum (Strain: NBRC 3858)	AI-2
Clostridium butyricum E4 str. BoNT E BL5262	AI-2
Clostridium butyricum E4 str. BoNT E BL5262	Dialkylresorcinols
Clostridium butyricum E4 str. BoNT E BL5262	HAQs
Clostridium cadaveris (Strain: NLAE-zl-G419)	CAI-1
Clostridium cadaveris (Strain: NLAE-zl-G419)	DSFs
Clostridium cadaveris (Strain: NLAE-zl-G419)	HAQs
Clostridium cadaveris (Strain: NLAE-zl-G419)	indole
Clostridium carboxidivorans P7	AI-2
Clostridium carboxidivorans P7	Dialkylresorcinols
Clostridium carboxidivorans P7	DSFs
Clostridium carboxidivorans P7	HAQs
Clostridium celatum DSM 1785	AI-2
Clostridium citroniae WAL-17108	AI-2
Clostridium citroniae WAL-17108	DSFs
Clostridium citroniae WAL-17108	HAQs
Clostridium citroniae WAL-17108	indole
Clostridium clostridioforme 90A6	AI-2
Clostridium clostridioforme 90A6	DSFs
Clostridium clostridioforme 90A6	HAQs
Clostridium hiranonis DSM 13275	AI-2
Clostridium hylemonae DSM 15053	AI-2
Clostridium innocuum 2959	AI-2
Clostridium innocuum 2959	DSFs
Clostridium innocuum 2959	HAQs
Clostridium leptum DSM 753	AI-2
Clostridium leptum DSM 753	Photopyrones
Clostridium methylpentosum DSM 5476	AI-2
Clostridium paraputrificum (Strain: 373-A1)	AI-2
Clostridium perfringens (strain ATCC 13124)	AI-2
Clostridium perfringens (strain ATCC 13124)	Photopyrones
Clostridium saccharoperbutylacetonicum N1-4(HMT)	AI-2
Clostridium saccharoperbutylacetonicum N1-4(HMT)	HAQs
Clostridium sartagoforme AAU1	AI-2
Clostridium sartagoforme AAU1	Dialkylresorcinols
Clostridium scindens (strain ATCC 35704)	AI-2
Clostridium sp. (strain SY8519)	DSFs
Clostridium sp. (strain SY8519)	HAQs
Clostridium sp. 7_2_43FAA	AI-2
Clostridium sp. 7_2_43FAA	Photopyrones
Clostridium sp. JN-9	CAI-1
Clostridium sp. JN-9	Dialkylresorcinols
Clostridium sp. M62	AI-2
Clostridium sp. SS2	HAQs
Clostridium spiroforme DSM 1552	AI-2
Clostridium sporogenes (strain ATCC 15579)	AI-2
Clostridium sporogenes (strain ATCC 15579)	Dialkylresorcinols
Clostridium sporogenes (strain ATCC 15579)	DSFs
Clostridium sporogenes (strain ATCC 15579)	HAQs
Clostridium sporogenes (strain ATCC 15579)	Photopyrones
Clostridium symbiosum ATCC 14940	AI-2
Clostridium symbiosum ATCC 14940	DSFs
Clostridium symbiosum ATCC 14940	HAQs
Clostridium symbiosum WAL-14163	AI-2
Clostridium symbiosum WAL-14163	DSFs
Clostridium symbiosum WAL-14163	HAQs
Clostridium tyrobutyricum DIVETGP	AI-2
Clostridium tyrobutyricum DIVETGP	Photopyrones
Collinsella aerofaciens (strain ATCC 25986)	AI-2
Collinsella aerofaciens (strain ATCC 25986)	Dialkylresorcinols
Collinsella stercoris DSM 13279	AI-2
Collinsella tanakaei YIT 12063	AI-2
Comamonas testosteroni (strain CNB-2)	Dialkylresorcinols
Comamonas testosteroni (strain CNB-2)	DSFs
Comamonas testosteroni (strain CNB-2)	HAQs
Coprococcus catus GD	AI-2
Coprococcus catus GD	DSFs
Coprococcus catus GD	HAQs
Coprococcus comes ATCC 27758	AI-2
Coprococcus eutactus ATCC 27759	AI-2
Coprococcus eutactus ATCC 27759	HAQs
Coriobacteriales bacterium OH1046	AI-2
Corynebacterium ammoniagenes DSM 20306	AI-2
Corynebacterium ammoniagenes DSM 20306	DSFs
Corynebacterium amycolatum SK46	DSFs
Corynebacterium aurimucosum (strain ATCC 700975)	AI-2
Corynebacterium aurimucosum (strain ATCC 700975)	DSFs
Corynebacterium aurimucosum (strain ATCC 700975)	HAQs
Corynebacterium glucuronolyticum ATCC 51866	AI-2
Corynebacterium kroppenstedtii (strain DSM 44385)	AI-2
Corynebacterium kroppenstedtii (strain DSM 44385)	DSFs
Corynebacterium propinquum	DSFs
Corynebacterium propinquum	HAQs
Corynebacterium striatum (Strain: NCTC764)	DSFs
Corynebacterium striatum (Strain: NCTC764)	HAQs
Corynebacterium striatum (Strain: NCTC764)	AI-2
Corynebacterium tuberculostearicum SK141	AI-2
Corynebacterium ulcerans NCTC 12077	CAI-1
Corynebacterium ulcerans NCTC 12077	HAQs
Corynebacterium ureicelerivorans	AI-2
Corynebacterium ureicelerivorans	HAQs
Cronobacter sakazakii (strain ATCC BAA-894)	AI-2
Cronobacter sakazakii (strain ATCC BAA-894)	CAI-1
Cronobacter sakazakii (strain ATCC BAA-894)	DSFs
Cryptobacterium curtum	AI-2
Curtobacterium flaccumfaciens UCD-AKU	Photopyrones
Cutibacterium acnes (strain DSM 16379) (Propionibacterium acnes)	Photopyrones
Cutibacterium acnes (strain DSM 16379) (Propionibacterium acnes)	AI-2
Cutibacterium acnes (strain DSM 16379) (Propionibacterium acnes)	indole
Cutibacterium avidum ATCC 25577	AI-2
Cutibacterium avidum ATCC 25577	Dialkylresorcinols
Cutibacterium granulosum DSM 20700	AI-2
Cutibacterium granulosum DSM 20700	CAI-1
Delftia acidovorans (strain DSM 14801)	CAI-1
Delftia acidovorans (strain DSM 14801)	Dialkylresorcinols
Delftia acidovorans (strain DSM 14801)	HAQs
Delftia acidovorans (strain DSM 14801)	Photopyrones
Dermacoccus nishinomiyaensis	DSFs
Dermacoccus nishinomiyaensis	HAQs
Dermacoccus nishinomiyaensis	Photopyrones
Dietzia cinnamea P4	CAI-1
Dietzia cinnamea P4	DSFs
Dietzia cinnamea P4	HAQs
Dorea formicigenerans ATCC 27755	AI-2
Dorea longicatena DSM 13814	AI-2
Dyadobacter fermentans (strain ATCC 700827)	Dialkylresorcinols
Dyadobacter fermentans (strain ATCC 700827)	HAQs
Dyadobacter sp. AR-3-6	Dialkylresorcinols
Dyadobacter sp. AR-3-6	HAQs
Dyadobacter sp. AR-3-6	Photopyrones
Edwardsiella tarda (strain FL6-60)	AHLs
Edwardsiella tarda (strain FL6-60)	AI-2
Edwardsiella tarda (strain FL6-60)	indole
Edwardsiella tarda ATCC 23685	AHLs
Edwardsiella tarda ATCC 23685	AI-2
Edwardsiella tarda ATCC 23685	indole
Edwardsiella tarda ATCC 23685	DSFs
Edwardsiella tarda ATCC 23685	Photopyrones
Eggerthella lenta (strain ATCC 25559)	DSFs
Eggerthella sp. (strain YY7918)	DSFs
Eikenella corrodens ATCC 23834	AI-2
Eikenella corrodens ATCC 23834	Dialkylresorcinols
Eikenella corrodens ATCC 23834	Photopyrones
Enterobacter agglomerans (Erwinia herbicola) (Pantoea agglomerans) (Strain: NCTC9381)	AHLs
Enterobacter agglomerans (Erwinia herbicola) (Pantoea agglomerans) (Strain: NCTC9381)	AI-2
Enterobacter asburiae	DSFs
Enterobacter asburiae	Photopyrones
Enterobacter asburiae (Strain: NCTC12123)	AHLs
Enterobacter asburiae (Strain: NCTC12123)	AI-2
Enterobacter cancerogenus ATCC 35316	AI-2
Enterobacter cancerogenus ATCC 35316	CAI-1
Enterobacter cancerogenus ATCC 35316	DSFs
Enterobacter cloacae S611	AI-2
Enterobacter cloacae S611	CAI-1
Enterobacter cloacae S611	DSFs
Enterobacter hormaechei (Strain: 20712)	CAI-1
Enterobacter hormaechei (Strain: 20712)	DSFs
Enterobacter hormaechei (Strain: 20712)	Photopyrones
Enterobacter hormaechei (Strain: 20712)	AI-2
Enterobacter hormaechei (Strain: ECC904)	AI-2
Enterobacteriaceae bacterium 9_2_54FAA	AHLs
Enterobacteriaceae bacterium 9_2_54FAA	AI-2
Enterobacteriaceae bacterium 9_2_54FAA	CAI-1
Enterobacteriaceae bacterium 9_2_54FAA	DSFs
Enterobacteriaceae bacterium ML5	AHLs
Enterobacteriaceae bacterium ML5	AI-2
Enterobacteriaceae bacterium ML5	DSFs
Enterobacteriaceae bacterium RIT711	indole
Enterobacteriaceae bacterium RIT711	AI-2
Enterobacteriaceae bacterium RIT711	CAI-1
Enterobacteriaceae bacterium RIT711	DSFs
Enterobacteriaceae bacterium TzEc013	indole
Enterobacteriaceae bacterium TzEc013	AI-2
Enterobacteriaceae bacterium TzEc013	CAI-1
Enterobacteriaceae bacterium TzEc013	DSFs
Enterococcus asini ATCC 700915	AI-2
Enterococcus avium ATCC 14025	AI-2
Enterococcus caccae ATCC BAA-1240	AI-2
Enterococcus casseliflavus ATCC 12755	AI-2
Enterococcus cecorum ATCC 43198	AI-2
Enterococcus dispar ATCC 51266	AI-2
Enterococcus durans (Strain: NCTC8129)	AI-2
Enterococcus faecalis (strain ATCC 700802)	AI-2
Enterococcus faecalis 13-SD-W-01	AI-2
Enterococcus faecalis ERV116	AI-2
Enterococcus faecalis R712	AI-2
Enterococcus faecalis TX0027	AI-2
Enterococcus faecalis TX0104	AI-2
Enterococcus faecium (Streptococcus faecium) (Strain: V2937)	AI-2
Enterococcus gallinarum (strain EG2)	AI-2
Enterococcus hirae (strain ATCC 9790)	AI-2
Enterococcus phoeniculicola ATCC BAA-412	AI-2
Enterococcus phoeniculicola ATCC BAA-412	Dialkylresorcinols
Erysipelatoclostridium ramosum (Strain: AM21-17)	AI-2
Erysipelatoclostridium ramosum DSM 1402	AI-2
Erysipelatoclostridium ramosum DSM 1402	Photopyrones
Erysipelatoclostridium sp. An15	AI-2
Erysipelotrichaceae bacterium 3_1_53	AI-2
Erysipelotrichaceae bacterium 3_1_53	HAQs
Erysipelotrichaceae bacterium 5_2_54FAA	AI-2
Erysipelotrichaceae bacterium 5_2_54FAA	DSFs
Erysipelotrichaceae bacterium 5_2_54FAA	HAQs
Escherichia albertii (strain TW07627)	AI-2
Escherichia albertii (strain TW07627)	indole
Escherichia albertii (strain TW07627)	CAI-1
Escherichia albertii (strain TW07627)	Photopyrones
Escherichia albertii KF1	AI-2
Escherichia albertii KF1	indole
Escherichia albertii KF1	CAI-1
Escherichia albertii KF1	Photopyrones
Escherichia coli (strain K12)	AI-2
Escherichia coli (strain K12)	CAI-1
Escherichia coli (strain K12)	Dialkylresorcinols
Escherichia coli (strain K12)	indole
Escherichia coli (strain SE11)	AI-2
Escherichia coli (strain SE11)	indole
Escherichia coli (strain SE11)	CAI-1
Escherichia coli (strain SE11)	DSFs
Escherichia coli (strain SE11)	Photopyrones
Escherichia coli (strain UTI89)	AI-2
Escherichia coli (strain UTI89)	indole
Escherichia coli (strain UTI89)	CAI-1
Escherichia coli (strain UTI89)	Photopyrones
Escherichia coli O157:H7	CAI-1
Escherichia coli O157:H7	Photopyrones
Escherichia coli O157:H7 (Strain: O157:H7 )	AI-2
Escherichia coli O157:H7 (Strain: O157:H7 )	indole
Escherichia fergusonii (strain ATCC 35469 )	AI-2
Escherichia fergusonii (strain ATCC 35469 )	indole
Escherichia fergusonii (strain ATCC 35469)	CAI-1
Escherichia fergusonii (strain ATCC 35469)	Dialkylresorcinols
Escherichia fergusonii (strain ATCC 35469)	DSFs
Eubacterium cellulosolvens 6	AI-2
Eubacterium cellulosolvens 6	HAQs
Eubacterium eligens (strain ATCC 27750)	AI-2
Eubacterium limosum (Strain: 8486cho)	AI-2
Eubacterium ramulus ATCC 29099	Photopyrones
Eubacterium rectale M104	AI-2
Eubacterium rectale M104	HAQs
Eubacterium ventriosum ATCC 27560	AI-2
Eubacterium ventriosum ATCC 27560	HAQs
Exiguobacterium aurantiacum (Strain: NCTC13163)	AI-2
Faecalibacterium cf. prausnitzii KLE1255	AI-2
Faecalibacterium cf. prausnitzii KLE1255	Photopyrones
Faecalibacterium prausnitzii A2-165	AI-2
Faecalibacterium prausnitzii L2-6	AI-2
Faecalibacterium prausnitzii M21	AI-2
Faecalibacterium prausnitzii SL3	AI-2
Faecalicoccus pleomorphus (Strain: NCTC11087)	AI-2
Faecalitalea cylindroides T2-87	AI-2
Finegoldia magna (strain ATCC 29328)	AI-2
Fusobacterium necrophorum subsp. funduliforme B35	indole
Fusobacterium necrophorum subsp. funduliforme B35	HAQs
Fusobacterium nucleatum subsp. animalis 4_8	AI-2
Fusobacterium nucleatum subsp. animalis 4_8	HAQs
Fusobacterium nucleatum subsp. animalis 7_1	AI-2
Fusobacterium nucleatum subsp. animalis 7_1	HAQs
Fusobacterium nucleatum subsp. animalis ATCC 51191	AI-2
Fusobacterium nucleatum subsp. animalis ATCC 51191	indole
Fusobacterium nucleatum subsp. animalis D11	AI-2
Fusobacterium nucleatum subsp. animalis D11	HAQs
Fusobacterium nucleatum subsp. animalis D11	indole
Fusobacterium nucleatum subsp. animalis F0419	AI-2
Fusobacterium nucleatum subsp. animalis F0419	HAQs
Fusobacterium nucleatum subsp. nucleatum (strain ATCC 25586)	indole
Fusobacterium nucleatum subsp. nucleatum (strain ATCC 25586)	HAQs
Fusobacterium nucleatum subsp. polymorphum ATCC 10953	AI-2
Fusobacterium nucleatum subsp. polymorphum ATCC 10953	indole
Fusobacterium nucleatum subsp. vincentii 3_1_36A2	HAQs
Fusobacterium nucleatum subsp. vincentii 4_1_13	HAQs
Fusobacterium nucleatum subsp. vincentii ATCC 49256	indole
Fusobacterium nucleatum subsp. vincentii ATCC 49256	HAQs
Fusobacterium periodonticum 1_1_41FAA	AI-2
Fusobacterium periodonticum 2_1_31	AI-2
Fusobacterium periodonticum 2_1_31	indole
Fusobacterium ulcerans 12-1B	HAQs
Gemella haemolysans ATCC 10379	AI-2
Gemella morbillorum (Strain: NCTC11323)	AI-2
Gemella sanguinis (Strain: UMB0186)	AI-2
Gemella sp. WT2a	AI-2
Geobacillus stearothermophilus (Bacillus stearothermophilus)	AI-2
Geobacillus thermoleovorans CCB_US3_UF5	AI-2
Geobacillus thermoleovorans CCB_US3_UF5	DSFs
Geobacillus thermoleovorans CCB_US3_UF5	HAQs
Gordonia rubripertincta NBRC 101908	DSFs
Gordonia rubripertincta NBRC 101908	HAQs
Gordonia terrae (Strain: UMB0777)	Dialkylresorcinols
Gordonia terrae (Strain: UMB0777)	DSFs
Gordonia terrae (Strain: UMB0777)	HAQs
Gordonia terrae C-6	CAI-1
Gordonia terrae C-6	Dialkylresorcinols
Gordonia terrae C-6	DSFs
Gordonia terrae C-6	HAQs
Granulicatella adiacens ATCC 49175	AI-2
Granulicatella elegans ATCC 700633	AI-2
Granulicatella elegans ATCC 700633	Dialkylresorcinols
Grimontia hollisae CIP 101886	AHLs
Grimontia hollisae CIP 101886	indole
Grimontia hollisae CIP 101886	CAI-1
Haemophilus haemolyticus M19501	AI-2
Haemophilus influenzae (strain ATCC 51907)	AI-2
Haemophilus influenzae (strain ATCC 51907)	CAI-1
Haemophilus parainfluenzae (strain T3T1)	AI-2
Haemophilus parainfluenzae (strain T3T1)	Photopyrones
Haemophilus sputorum (Strain: C2002001239)	AI-2
Hafnia alvei ATCC 51873	AHLs
Hafnia alvei ATCC 51873	AI-2
Hafnia alvei ATCC 51873	CAI-1
Hafnia alvei ATCC 51873	DSFs
Halococcus morrhuae DSM 1307	indole
Halococcus morrhuae DSM 1307	DSFs
Halococcus morrhuae DSM 1307	HAQs
Helicobacter bilis ATCC 43879	AI-2
Helicobacter bilis ATCC 43879	CAI-1
Helicobacter canadensis MIT 98-5491 (Strain: NCTC 13241)	AI-2
Helicobacter cinaedi CCUG 18818	AI-2
Helicobacter pullorum MIT 98-5489	AI-2
Helicobacter pylori (strain ATCC 700392) (Campylobacter pylori)	AI-2
Helicobacter winghamensis (Strain: 295_13)	AI-2
Holdemanella biformis DSM 3989	AI-2
Holdemanella biformis DSM 3989	HAQs
Hungateiclostridium clariflavum (strain DSM 19732) (Clostridium clariflavum)	Dialkylresorcinols
Hungateiclostridium clariflavum (strain DSM 19732) (Clostridium clariflavum)	indole
Hungateiclostridium clariflavum (strain DSM 19732) (Clostridium clariflavum)	Photopyrones
Hungatella hathewayi (Strain: 2789STDY5608850)	AI-2
Intestinibacter bartlettii DSM 16795	AI-2
Intestinibacter bartlettii DSM 16795	Photopyrones
Kallipyga massiliensis ph2	HAQs
Kandleria vitulina DSM 20405	AI-2
Kingella oralis ATCC 51147	AI-2
Kingella oralis ATCC 51147	Dialkylresorcinols
Kingella oralis ATCC 51147	Photopyrones
Klebsiella aerogenes (strain ATCC 13048)	AI-2
Klebsiella aerogenes (strain ATCC 13048)	CAI-1
Klebsiella aerogenes (strain ATCC 13048)	DSFs
Klebsiella oxytoca (strain ATCC 8724)	AI-2
Klebsiella oxytoca (strain ATCC 8724)	indole
Klebsiella oxytoca (strain ATCC 8724)	DSFs
Klebsiella pneumoniae subsp. rhinoscleromatis (Strain: NCTC5046)	CAI-1
Klebsiella pneumoniae subsp. rhinoscleromatis (Strain: NCTC5046)	DSFs
Klebsiella pneumoniae subsp. rhinoscleromatis (Strain: NCTC5046)	Photopyrones
Klebsiella pneumoniae subsp. rhinoscleromatis (Strain: NCTC5046)	AI-2
Klebsiella variicola (Strain: A5)	AI-2
Kluyvera ascorbata (Strain: OT2)	AI-2
Kluyvera ascorbata (Strain: OT2)	indole
Kocuria palustris PEL	CAI-1
Kocuria palustris PEL	Dialkylresorcinols
Kocuria palustris PEL	DSFs
Kocuria palustris PEL	Photopyrones
Kocuria rhizophila (strain ATCC 9341)	DSFs
Kurthia sp. 3B1D	AI-2
Kurthia sp. 3B1D	DSFs
Kurthia sp. 3B1D	HAQs
Kytococcus sedentarius (strain ATCC 14392) (Micrococcus sedentarius)	Photopyrones
Lachnospira multipara (Strain: D15d)	AI-2
Lachnospiraceae bacterium 5_1_63FAA	AI-2
Lachnospiraceae bacterium 5_1_63FAA	DSFs
Lachnospiraceae bacterium 5_1_63FAA	HAQs
Lachnospiraceae bacterium 8_1_57FAA	AI-2
Lacrimispora indolis (Strain: NCTC11811)	AI-2
Lactobacillus acidophilus (strain ATCC 700396)	AI-2
Lactobacillus acidophilus (Strain: UBLA-34)	AI-2
Lactobacillus amylovorus (strain GRL 1112)	AI-2
Lactobacillus animalis KCTC 3501	AI-2
Lactobacillus brevis (strain ATCC 367)	AI-2
Lactobacillus brevis subsp. gravesensis ATCC 27305	AI-2
Lactobacillus buchneri CD034	AI-2
Lactobacillus buchneri CD034	Dialkylresorcinols
Lactobacillus casei A2-362	AI-2
Lactobacillus casei A2-362	Dialkylresorcinols
Lactobacillus coryniformis CECT 5711	AI-2
Lactobacillus crispatus 125-2-CHN	AI-2
Lactobacillus delbrueckii subsp. bulgaricus (strain ATCC 11842)	AI-2
Lactobacillus delbrueckii subsp. bulgaricus (Strain: UBLB01)	AI-2
Lactobacillus fermentum (strain NBRC 3956)	AI-2
Lactobacillus fermentum ATCC 14931	AI-2
Lactobacillus gasseri (strain ATCC 33323)	AI-2
Lactobacillus gastricus PS3	AI-2
Lactobacillus gastricus PS3	Dialkylresorcinols
Lactobacillus helveticus (strain DPC 4571)	AI-2
Lactobacillus helveticus CIRM-BIA 951	AI-2
Lactobacillus hilgardii DSM 20176	AI-2
Lactobacillus hilgardii DSM 20176	Dialkylresorcinols
Lactobacillus johnsonii (strain CNCM I-12250)	AI-2
Lactobacillus johnsonii DPC 6026 (Strain: DPC6026)	AI-2
Lactobacillus mucosae LM1	AI-2
Lactobacillus mucosae LM1	Dialkylresorcinols
Lactobacillus paracasei (strain ATCC 334)	AI-2
Lactobacillus paracasei subsp. paracasei ATCC 25302	AI-2
Lactobacillus paracasei subsp. paracasei ATCC 25302	Dialkylresorcinols
Lactobacillus paracasei subsp. paracasei Lpp126	AI-2
Lactobacillus pentosus KCA1	AI-2
Lactobacillus plantarum (strain ATCC BAA-793)	AI-2
Lactobacillus plantarum (Strain: Nizo2891)	AI-2
Lactobacillus plantarum (Strain: Nizo2891)	AIPs
Lactobacillus plantarum subsp. plantarum ATCC 14917	AI-2
Lactobacillus reuteri (strain ATCC 55730)	AI-2
Lactobacillus reuteri (strain DSM 20016)	AI-2
Lactobacillus reuteri (Strain: 20-2)	AI-2
Lactobacillus reuteri (Strain: LR18)	AI-2
Lactobacillus rhamnosus LMS2-1	AI-2
Lactobacillus rhamnosus MTCC 5462	AI-2
Lactobacillus ruminis ATCC 25644	AI-2
Lactobacillus salivarius (strain UCC118)	AI-2
Lactobacillus salivarius (strain UCC118)	Dialkylresorcinols
Lactobacillus ultunensis DSM 16047	AI-2
Lactococcus garvieae (strain Lg2) (Enterococcus seriolicida)	AI-2
Lactococcus lactis subsp. lactis (strain IL1403) (Streptococcus lactis)	AI-2
Lactococcus raffinolactis 4877	AI-2
Laribacter hongkongensis (strain HLHK9)	DSFs
Laribacter hongkongensis (strain HLHK9)	HAQs
Lautropia mirabilis ATCC 51599	DSFs
Leminorella grimontii ATCC 33999	AHLs
Leminorella grimontii ATCC 33999	AI-2
Leptotrichia buccalis (strain ATCC 14201)	AI-2
Leptotrichia buccalis (strain ATCC 14201)	Photopyrones
Leuconostoc gelidum (strain JB7)	AI-2
Leuconostoc gelidum (strain JB7)	Dialkylresorcinols
Leuconostoc lactis (Strain: CBA3625)	AI-2
Leuconostoc mesenteroides subsp. cremoris ATCC 19254	AI-2
Leuconostoc mesenteroides subsp. cremoris ATCC 19254	Dialkylresorcinols
Listeria grayi DSM 20601	AI-2
Listeria monocytogenes (Strain: 15MN00080)	AI-2
Listeria monocytogenes (Strain: CFSAN060137)	AI-2
Listeria monocytogenes (Strain: FDA00009345)	AI-2
Listeria monocytogenes serotype 1 str. 10-0811	AI-2
Listeria monocytogenes serotype 4b str. LL195	AI-2
Listeria monocytogenes serovar 1 (strain ATCC BAA-679)	AI-2
Lysinibacillus fusiformis (Strain: NBRC 15717)	DSFs
Lysinibacillus fusiformis (Strain: NBRC 15717)	HAQs
Lysinibacillus fusiformis (Strain: NBRC 15717)	AI-2
Lysinibacillus sphaericus (strain C3-41)	AI-2
Lysinibacillus sphaericus (strain C3-41)	DSFs
Lysinibacillus sphaericus (strain C3-41)	HAQs
Marvinbryantia formatexigens DSM 14469	AI-2
Massilimicrobiota timonensis (Strain: An13)	AI-2
Mesorhizobium japonicum (strain LMG 29417) (Mesorhizobium loti (strain MAFF 303099))	DSFs
Mesorhizobium japonicum (strain LMG 29417) (Mesorhizobium loti (strain MAFF 303099))	AHLs
Methanobrevibacter ruminantium (strain ATCC 35063) (Methanobacterium ruminantium)	CAI-1
Methylobacterium mesophilicum SR1.6	AHLs
Methylobacterium mesophilicum SR1.6	DSFs
Methylobacterium mesophilicum SR1.6	HAQs
Methylobacterium radiotolerans (JCM 2831)	AHLs
Methylorubrum populi (strain ATCC BAA-705)	DSFs
Methylorubrum populi (strain ATCC BAA-705)	Photopyrones
Methylorubrum populi (strain ATCC BAA-705) (Methylobacterium populi)	AHLs
Methyloversatilis sp. 12-65-5	Dialkylresorcinols
Methyloversatilis universalis (strain ATCC BAA-1314)	Dialkylresorcinols
Methyloversatilis universalis (strain ATCC BAA-1314)	DSFs
Methyloversatilis universalis (strain ATCC BAA-1314)	HAQs
Microbacterium oleivorans (Strain: RIT293)	DSFs
Microbacterium paraoxydans (Strain: DSM 15019)	DSFs
Microbacterium sp. BK668	Photopyrones
Micrococcus luteus (strain ATCC 4698) (Micrococcus lysodeikticus)	HAQs
Micrococcus luteus (strain ATCC 4698) (Micrococcus lysodeikticus)	Photopyrones
Mobiluncus curtisii (strain ATCC 43063) (Falcivibrio vaginalis)	AI-2
Mogibacterium timidum ATCC 33093	AI-2
Moraxella catarrhalis (strain BBH18)	DSFs
Morganella morganii subsp. morganii KT	AI-2
Morganella morganii subsp. morganii KT	indole
Morganella morganii subsp. morganii KT	CAI-1
Morganella morganii subsp. morganii KT	DSFs
Morganella morganii subsp. morganii KT	Photopyrones
Mycobacterium avium subsp. avium 2285 (R)	DSFs
Mycobacterium avium subsp. avium 2285 (R)	HAQs
Mycolicibacterium fortuitum subsp. fortuitum DSM 46621	CAI-1
Mycolicibacterium fortuitum subsp. fortuitum DSM 46621	DSFs
Mycolicibacterium fortuitum subsp. fortuitum DSM 46621	HAQs
Neisseria cinerea ATCC 14685	AI-2
Neisseria cinerea ATCC 14685	Dialkylresorcinols
Neisseria elongata subsp. glycolytica ATCC 29315	AI-2
Neisseria elongata subsp. glycolytica ATCC 29315	HAQs
Neisseria elongata subsp. glycolytica ATCC 29315	Photopyrones
Neisseria flavescens NRL30031	AI-2
Neisseria flavescens NRL30031	Dialkylresorcinols
Neisseria flavescens NRL30031	Photopyrones
Neisseria macacae ATCC 33926	AI-2
Neisseria macacae ATCC 33926	Dialkylresorcinols
Neisseria mucosa ATCC 25996	AI-2
Neisseria mucosa ATCC 25996	Dialkylresorcinols
Neisseria subflava NJ9703	AI-2
Neisseria subflava NJ9703	Dialkylresorcinols
Nitrososphaera gargensis (strain Ga9.2)	HAQs
Oceanobacillus sp. 160	AI-2
Oceanobacillus sp. 160	DSFs
Oceanobacillus sp. 160	HAQs
Ochrobactrum anthropi (strain ATCC 49188)	DSFs
Ochrobactrum anthropi (strain ATCC 49188)	HAQs
Ochrobactrum intermedium LMG 3301	DSFs
Ochrobactrum intermedium LMG 3301	HAQs
Odoribacter laneus YIT 12061	AI-2
Odoribacter laneus YIT 12061	CAI-1
Odoribacter laneus YIT 12061	HAQs
Odoribacter laneus YIT 12061	Photopyrones
Odoribacter splanchnicus (strain ATCC 29572)	AI-2
Odoribacter splanchnicus (strain ATCC 29572)	indole
Olsenella profusa F0195	AI-2
Olsenella profusa F0195	Dialkylresorcinols
Olsenella uli (strain ATCC 49627) (Lactobacillus uli)	AI-2
Oribacterium sinus F0268	AI-2
Oribacterium sinus F0268	indole
Oxalobacter formigenes OXCC13	Photopyrones
Oxalobacter formigenes HOxBLS	CAI-1
Oxalobacter formigenes HOxBLS	Photopyrones
Paenibacillus alvei (strain ATCC 6344) (Bacillus alvei)	CAI-1
Paenibacillus alvei (strain ATCC 6344) (Bacillus alvei)	Dialkylresorcinols
Paenibacillus alvei (strain ATCC 6344) (Bacillus alvei)	DSFs
Paenibacillus alvei (strain ATCC 6344) (Bacillus alvei)	HAQs
Paenibacillus alvei (strain ATCC 6344) (Bacillus alvei)	AI-2
Paenibacillus barengoltzii G22	Dialkylresorcinols
Paenibacillus barengoltzii G22	HAQs
Paenibacillus lactis 154	Dialkylresorcinols
Paenibacillus lactis 154	HAQs
Paenibacillus sp. B2(2019)	Dialkylresorcinols
Paeniclostridium sordellii ATCC 9714	indole
Parabacteroides distasonis (strain ATCC 8503)	CAI-1
Parabacteroides goldsteinii dnLKV18	CAI-1
Parabacteroides gordonii MS-1	CAI-1
Parabacteroides johnsonii DSM 18315	CAI-1
Parabacteroides merdae ATCC 43184	CAI-1
Parabacteroides sp. 20_3	CAI-1
Parabacteroides sp. D13	CAI-1
Parabacteroides sp. P14	CAI-1
Paraburkholderia graminis (strain ATCC 700544)	AHLs
Paraburkholderia graminis (strain ATCC 700544)	Dialkylresorcinols
Paraburkholderia graminis (strain ATCC 700544)	DSFs
Paraburkholderia graminis (strain ATCC 700544)	HAQs
Paraburkholderia graminis (strain ATCC 700544)	Photopyrones
Paraclostridium bifermentans ATCC 19299	indole
Paraclostridium bifermentans ATCC 19299	CAI-1
Paracoccus yeei (Strain: FDAARGOS_252)	AHLs
Paracoccus yeei (Strain: FDAARGOS_252)	DSFs
Paracoccus yeei (Strain: FDAARGOS_252)	HAQs
Paraprevotella clara YIT 11840	AI-2
Paraprevotella clara YIT 11840	CAI-1
Paraprevotella clara YIT 11840	Dialkylresorcinols
Paraprevotella xylaniphila YIT 11841	AI-2
Paraprevotella xylaniphila YIT 11841	CAI-1
Parasutterella excrementihominis YIT 11859	Dialkylresorcinols
Parvimonas micra ATCC 33270	Dialkylresorcinols
Pediococcus acidilactici 7_4	AI-2
Pediococcus acidilactici 7_4	Dialkylresorcinols
Pediococcus acidilactici DSM 20284	AI-2
Pediococcus acidilactici DSM 20284	Dialkylresorcinols
Pediococcus pentosaceus (strain ATCC 25745)	AI-2
Peptoniphilus harei ACS-146-V-Sch2b	indole
Peptoniphilus harei ACS-146-V-Sch2b	HAQs
Peptoniphilus indolicus ATCC 29427	indole
Peptoniphilus lacrimalis 315-B	DSFs
Peptoniphilus lacrimalis 315-B	HAQs
Peptostreptococcus anaerobius (Strain: NCTC11460)	HAQs
Peptostreptococcus stomatis DSM 17678	HAQs
Plesiomonas shigelloides 302-73	AI-2
Plesiomonas shigelloides 302-73	indole
Plesiomonas shigelloides 302-73	CAI-1
Porphyromonas asaccharolytica (strain ATCC 25260) (Bacteroides asaccharolyticus)	indole
Porphyromonas asaccharolytica (strain ATCC 25260) (Bacteroides asaccharolyticus)	CAI-1
Porphyromonas asaccharolytica (strain ATCC 25260) (Bacteroides asaccharolyticus)	AI-2
Porphyromonas endodontalis (strain ATCC 35406)	AI-2
Porphyromonas endodontalis (strain ATCC 35406)	CAI-1
Porphyromonas endodontalis (strain ATCC 35406)	HAQs
Porphyromonas gingivalis (strain ATCC BAA-308)	AI-2
Porphyromonas gingivalis (strain ATCC BAA-308)	CAI-1
Porphyromonas gingivalis (strain ATCC BAA-308)	HAQs
Porphyromonas somerae (Strain: KA00683)	CAI-1
Porphyromonas sp. COT-239 OH1446	CAI-1
Porphyromonas sp. COT-239 OH1446	HAQs
Porphyromonas sp. COT-239 OH1446	indole
Porphyromonas uenonis 21976	CAI-1
Porphyromonas uenonis 21976	HAQs
Porphyromonas uenonis 60-3	AI-2
Prevotella bivia DSM 20514	AI-2
Prevotella bivia DSM 20514	Dialkylresorcinols
Prevotella bryantii (Strain: TC1-1)	AI-2
Prevotella bryantii B14	AI-2
Prevotella bryantii B14	CAI-1
Prevotella buccae ATCC 33574	AI-2
Prevotella copri (Strain: 2789STDY5834881)	AI-2
Prevotella corporis (Strain: MJR7716)	CAI-1
Prevotella corporis (Strain: MJR7716)	Dialkylresorcinols
Prevotella corporis (Strain: MJR7716)	AI-2
Prevotella denticola (strain F0289)	AI-2
Prevotella denticola (strain F0289)	Dialkylresorcinols
Prevotella denticola CRIS 18C-A	AI-2
Prevotella denticola CRIS 18C-A	Dialkylresorcinols
Prevotella disiens (Strain: NCTC11157)	AI-2
Prevotella disiens FB035-09AN	AI-2
Prevotella disiens FB035-09AN	Dialkylresorcinols
Prevotella enoeca (Strain: F0113)	AI-2
Prevotella intermedia (Strain: KCOM 2832)	CAI-1
Prevotella intermedia (Strain: KCOM 2832)	indole
Prevotella intermedia (Strain: KCOM 2832)	AI-2
Prevotella intermedia ATCC 25611	AI-2
Prevotella intermedia ATCC 25611	CAI-1
Prevotella loescheii DSM 19665	AI-2
Prevotella melaninogenica (strain ATCC 25845) (Bacteroides melaninogenicus)	CAI-1
Prevotella melaninogenica (strain ATCC 25845) (Bacteroides melaninogenicus)	AI-2
Prevotella nigrescens ATCC 33563	AI-2
Prevotella nigrescens ATCC 33563	indole
Prevotella nigrescens ATCC 33563	CAI-1
Prevotella oralis ATCC 33269	AI-2
Prevotella oralis ATCC 33269	CAI-1
Prevotella oralis CC98A	AI-2
Prevotella oralis CC98A	CAI-1
Prevotella pallens ATCC 700821	AI-2
Prevotella pallens ATCC 700821	indole
Prevotella pallens ATCC 700821	CAI-1
Prevotella ruminicola (strain ATCC 19189)	AI-2
Prevotella salivae DSM 15606	AI-2
Prevotella salivae DSM 15606	CAI-1
Prevotella shahii DSM 15611	AI-2
Prevotella shahii DSM 15611	CAI-1
Prevotella sp. BCRC 81118	AI-2
Prevotella sp. oral taxon 317 str. F0108	AI-2
Prevotella sp. oral taxon 317 str. F0108	CAI-1
Prevotella stercorea DSM 18206	AI-2
Prevotella timonensis (Strain: UMB0818)	AI-2
Prevotella timonensis CRIS 5C-B1	AI-2
Prevotella timonensis CRIS 5C-B1	CAI-1
Prevotella veroralis F0319	AI-2
Propionibacterium freudenreichii subsp. shermanii (strain ATCC 9614)	AI-2
Proteus mirabilis (Strain: NCTC10975)	CAI-1
Proteus mirabilis (Strain: NCTC10975)	Photopyrones
Proteus mirabilis (Strain: NCTC10975)	AI-2
Proteus penneri ATCC 35198	AI-2
Proteus penneri ATCC 35198	CAI-1
Proteus penneri ATCC 35198	Photopyrones
Providencia alcalifaciens DSM 30120	AI-2
Providencia alcalifaciens DSM 30120	indole
Providencia alcalifaciens DSM 30120	CAI-1
Providencia alcalifaciens DSM 30120	Dialkylresorcinols
Providencia alcalifaciens DSM 30120	DSFs
Providencia rettgeri DSM 1131	AI-2
Providencia rettgeri DSM 1131	DSFs
Providencia rustigianii DSM 4541	AI-2
Providencia rustigianii DSM 4541	indole
Providencia rustigianii DSM 4541	CAI-1
Providencia rustigianii DSM 4541	DSFs
Providencia stuartii ATCC 25827	AI-2
Providencia stuartii ATCC 25827	indole
Providencia stuartii ATCC 25827	CAI-1
Providencia stuartii ATCC 25827	DSFs
Pseudobutyrivibrio ruminis (Strain: ACV-9)	AI-2
Pseudoflavonifractor capillosus ATCC 29799	Dialkylresorcinols
Pseudolysobacter antarcticus (Strain: AQ6-296)	CAI-1
Pseudolysobacter antarcticus (Strain: AQ6-296)	DSFs
Pseudolysobacter antarcticus (Strain: AQ6-296)	HAQs
Pseudolysobacter antarcticus (Strain: AQ6-296)	Photopyrones
Pseudomonas aeruginosa PAO1	AHLs
Pseudomonas aeruginosa PAO1	CAI-1
Pseudomonas aeruginosa PAO1	DSFs
Pseudomonas aeruginosa PAO1	HAQs
Pseudomonas alcaliphila (Strain: JCM 10630)	CAI-1
Pseudomonas alcaliphila (Strain: JCM 10630)	Dialkylresorcinols
Pseudomonas alcaliphila (Strain: JCM 10630)	HAQs
Pseudomonas fluorescens (strain Pf0-1)	AHLs
Pseudomonas fluorescens (strain Pf0-1)	CAI-1
Pseudomonas fluorescens (strain Pf0-1)	HAQs
Pseudomonas monteilii (Strain: MO2)	DSFs
Pseudomonas monteilii (Strain: MO2)	HAQs
Pseudomonas nitroreducens (Strain: DSM 9128)	CAI-1
Pseudomonas nitroreducens (Strain: DSM 9128)	DSFs
Pseudomonas nitroreducens (Strain: DSM 9128)	HAQs
Pseudomonas oleovorans (Strain: T9AD)	AHLs
Pseudomonas oleovorans (Strain: T9AD)	DSFs
Pseudomonas oleovorans (Strain: T9AD)	HAQs
Pseudomonas putida (strain ATCC 700007)	HAQs
Pseudomonas stutzeri (strain A1501)	CAI-1
Pseudomonas stutzeri (strain A1501)	DSFs
Pseudomonas stutzeri (strain A1501)	HAQs
Pseudopropionibacterium propionicum (strain F0230a) (Propionibacterium propionicum)	Dialkylresorcinols
Pseudoramibacter alactolyticus ATCC 23263	AI-2
Pseudoramibacter alactolyticus ATCC 23263	HAQs
Ralstonia pickettii OR214	DSFs
Ralstonia pickettii OR214	HAQs
Ralstonia pickettii OR214	Photopyrones
Raoultella planticola (Klebsiella planticola) (Strain: GEO_47_Down_B)	AI-2
Rhodococcus erythropolis (strain PR4)	CAI-1
Rhodococcus erythropolis (strain PR4)	Dialkylresorcinols
Rhodococcus erythropolis (strain PR4)	DSFs
Rhodococcus erythropolis (strain PR4)	HAQs
Rhodococcus hoagii (strain 103S) (Rhodococcus equi)	CAI-1
Rhodococcus hoagii (strain 103S) (Rhodococcus equi)	DSFs
Rhodococcus hoagii (strain 103S) (Rhodococcus equi)	HAQs
Rhodococcus hoagii ATCC 33707	CAI-1
Rhodococcus hoagii ATCC 33707	DSFs
Rhodococcus hoagii ATCC 33707	HAQs
Rhodococcus rhodochrous ATCC 21198	CAI-1
Rhodococcus rhodochrous ATCC 21198	DSFs
Rhodococcus rhodochrous ATCC 21198	HAQs
Roseburia hominis (strain DSM 16839)	AI-2
Roseburia hominis (strain DSM 16839)	DSFs
Roseburia hominis (strain DSM 16839)	Photopyrones
Roseburia intestinalis L1-82	AI-2
Roseburia intestinalis L1-82	HAQs
Roseburia intestinalis L1-82	Photopyrones
Roseburia inulinivorans DSM 16841	AI-2
Roseburia inulinivorans DSM 16841	HAQs
Roseburia inulinivorans DSM 16841	Photopyrones
Roseomonas mucosa (Strain: SAVE376)	CAI-1
Roseomonas mucosa (Strain: SAVE376)	DSFs
Roseomonas mucosa (Strain: SAVE376)	HAQs
Roseomonas mucosa (Strain: SAVE376)	Photopyrones
Rothia aeria F0474	AI-2
Rothia aeria F0474	Photopyrones
Rothia dentocariosa (strain ATCC 17931)	AI-2
Rothia mucilaginosa (strain DY-18) (Stomatococcus mucilaginosus)	Photopyrones
Rothia mucilaginosa (strain DY-18) (Stomatococcus mucilaginosus)	AI-2
Rubinisphaera italica (Strain: Pan54)	DSFs
Rubinisphaera italica (Strain: Pan54)	Photopyrones
Rudanella lutea DSM 19387	AI-2
Rudanella lutea DSM 19387	CAI-1
Rudanella lutea DSM 19387	DSFs
Rudanella lutea DSM 19387	HAQs
Ruminiclostridium cellobioparum subsp. termitidis CT1112	Dialkylresorcinols
Ruminococcaceae bacterium D16	Dialkylresorcinols
Ruminococcaceae bacterium D16	HAQs
Ruminococcus albus (strain ATCC 27210)	AI-2
Ruminococcus albus (strain ATCC 27210)	DSFs
Ruminococcus bicirculans (Strain: 80)	Photopyrones
Ruminococcus bromii (Strain: YE282)	AI-2
Ruminococcus callidus ATCC 27760	AI-2
Ruminococcus callidus ATCC 27760	Dialkylresorcinols
Ruminococcus champanellensis (strain DSM 18848)	AI-2
Ruminococcus champanellensis (strain DSM 18848)	DSFs
Ruminococcus flavefaciens (Strain: SAb67)	AI-2
Ruminococcus flavefaciens (Strain: YL228)	AI-2
Ruminococcus gnavus (strain ATCC 29149)	AI-2
Ruminococcus lactaris ATCC 29176	AI-2
Ruminococcus sp. 5_1_39BFAA	AI-2
Ruminococcus sp. SR1	AI-2
Ruminococcus torques ATCC 27756	AI-2
Ruminococcus torques L2-14	AI-2
Saccharolobus solfataricus (strain ATCC P2) (Sulfolobus solfataricus)	DSFs
Salmonella typhimurium (strain 14028s)	AI-2
Salmonella typhimurium (strain 14028s)	CAI-1
Salmonella typhimurium (strain 14028s)	Photopyrones
Schaalia cardiffensis F0333	AI-2
Schaalia georgiae (Strain: KHUD_A1)	AI-2
Schaalia odontolytica ATCC 17982	AI-2
Schaalia turicensis ACS-279-V-Col4	AI-2
Serratia liquefaciens (Strain: NCTC12962)	CAI-1
Serratia liquefaciens (Strain: NCTC12962)	DSFs
Serratia liquefaciens (Strain: NCTC12962)	AI-2
Serratia marcescens (Strain: SM_196)	AHLs
Serratia marcescens (Strain: SM_196)	AI-2
Serratia marcescens (Strain: SM_196)	AIPs
Shigella dysenteriae serotype 1 (strain Sd197)	AI-2
Shigella dysenteriae serotype 1 (strain Sd197)	CAI-1
Shigella dysenteriae serotype 1 (strain Sd197)	Photopyrones
Shigella flexneri serotype X (strain 2002017)	AI-2
Shigella flexneri serotype X (strain 2002017)	indole
Shigella flexneri serotype X (strain 2002017)	CAI-1
Shigella sonnei (strain Ss046)	AI-2
Shigella sonnei (strain Ss046)	CAI-1
Shigella sonnei (strain Ss046)	Photopyrones
Slackia exigua (strain ATCC 700122)	AI-2
Slackia exigua (strain ATCC 700122)	DSFs
Slackia exigua (strain ATCC 700122)	Photopyrones
Slackia piriformis YIT 12062	AI-2
Slackia piriformis YIT 12062	DSFs
Solobacterium moorei (Strain: AF18-46)	AI-2
Solobacterium moorei F0204	AI-2
Sphingobacterium paucimobilis HER1398	DSFs
Spirosoma linguale (strain ATCC 33905)	indole
Spirosoma linguale (strain ATCC 33905)	HAQs
Staphylococcus arlettae (Strain: NCTC12413)	AI-2
Staphylococcus aureus subsp. aureus USA300_TCH959	AI-2
Staphylococcus aureus subsp. aureus USA300_TCH959	Photopyrones
Staphylococcus capitis (Strain: CR03)	AI-2
Staphylococcus capitis (Strain: NCTC11045)	AI-2
Staphylococcus cohnii (Strain: SNUC 3829)	AI-2
Staphylococcus epidermidis (strain ATCC 12228)	AI-2
Staphylococcus equorum subsp. equorum (Strain: NCTC 12414)	AI-2
Staphylococcus haemolyticus (strain JCSC1435)	AI-2
Staphylococcus hominis (Strain: FDAARGOS_746)	AI-2
Staphylococcus lugdunensis (Strain: MJR7738)	AI-2
Staphylococcus lugdunensis (Strain: MJR7738)	AIPs
Staphylococcus pasteuri (Strain: KR)	AI-2
Staphylococcus pettenkoferi (Strain: UMB0834)	AI-2
Staphylococcus saprophyticus subsp. saprophyticus (strain ATCC 15305)	AI-2
Staphylococcus sciuri (Strain: B9-58B)	AI-2
Staphylococcus simulans (Strain: MJR7712)	AI-2
Staphylococcus vitulinus (Strain: SNUC 2204)	AI-2
Staphylococcus warneri (Strain: P912)	AIPs
Staphylococcus xylosus (Strain: SNUC 102)	AI-2
Stenotrophomonas maltophilia (strain K279a)	DSFs
Stenotrophomonas maltophilia (strain K279a)	Photopyrones
Stenotrophomonas rhizophila (Strain: CFBP13529)	DSFs
Stenotrophomonas rhizophila (Strain: CFBP13529)	HAQs
Stenotrophomonas rhizophila (Strain: CFBP13529)	Photopyrones
Streptococcus agalactiae serotype V (strain ATCC BAA-611)	AI-2
Streptococcus anginosus subsp. whileyi CCUG 39159	AI-2
Streptococcus australis ATCC 700641	AI-2
Streptococcus constellatus subsp. pharyngis SK1060	AI-2
Streptococcus cristatus ATCC 51100	AI-2
Streptococcus dysgalactiae subsp. dysgalactiae (Strain: NCTC4670)	AI-2
Streptococcus equi subsp. equi (strain 4047)	AI-2
Streptococcus equinus ATCC 9812	AI-2
Streptococcus gallolyticus (strain ATCC 43143)	AI-2
Streptococcus gordonii (strain Challis)	AI-2
Streptococcus infantis ATCC 700779	AI-2
Streptococcus intermedius B196	AI-2
Streptococcus intermedius SK54	AI-2
Streptococcus intermedius SK54	DSFs
Streptococcus lutetiensis (Strain: NCTC8738)	AI-2
Streptococcus lutetiensis 033	AI-2
Streptococcus mitis (Strain: M3-1)	AI-2
Streptococcus mutans serotype c (strain ATCC 700610)	AI-2
Streptococcus oralis (strain Uo5)	AI-2
Streptococcus parasanguinis ATCC 903	AI-2
Streptococcus parauberis (Strain: FSL S3-0563)	AI-2
Streptococcus peroris ATCC 700780	AI-2
Streptococcus peroris ATCC 700780	Dialkylresorcinols
Streptococcus pneumoniae 2070335	AI-2
Streptococcus pseudopneumoniae (strain IS7493)	AI-2
Streptococcus pyogenes serotype M12 (strain MGAS9429)	AI-2
Streptococcus salivarius (Strain: UBSS01)	AI-2
Streptococcus sanguinis (strain SK36)	AI-2
Streptococcus sp. 2_1_36FAA	AI-2
Streptococcus sp. I-G2	AI-2
Streptococcus sp. I-P16	AI-2
Streptococcus thermophilus (strain ATCC BAA-250)	AI-2
Streptococcus uberis (strain ATCC BAA-854)	AI-2
Streptococcus vestibularis F0396	AI-2
Subdoligranulum variabile DSM 15176	AI-2
Succinatimonas hippei (strain DSM 22608)	AI-2
Succinatimonas hippei (strain DSM 22608)	CAI-1
Succinivibrio dextrinosolvens DSM 3072	AI-2
Succinivibrio dextrinosolvens DSM 3072	CAI-1
Sutterella parvirubra YIT 11816	Dialkylresorcinols
Tannerella forsythia (strain ATCC 43037) (Bacteroides forsythus)	CAI-1
Tannerella forsythia (strain ATCC 43037) (Bacteroides forsythus)	Dialkylresorcinols
Tatumella ptyseos ATCC 33301	AI-2
Tatumella ptyseos ATCC 33301	CAI-1
Terrisporobacter glycolicus (Strain: KPPR-9)	AI-2
Trabulsiella guamensis ATCC 49490	AHLs
Trabulsiella guamensis ATCC 49490	AI-2
Trabulsiella guamensis ATCC 49490	CAI-1
Trabulsiella guamensis ATCC 49490	DSFs
Trabulsiella guamensis ATCC 49490	Photopyrones
Trueperella pyogenes (Strain: TP4)	AI-2
Tyzzerella nexilis (Strain: OF02-4LB)	AI-2
Ureibacillus thermophilus (Strain: LM102)	DSFs
Ureibacillus thermophilus (Strain: LM102)	HAQs
Ureibacillus thermophilus (Strain: LM102)	AI-2
Ureibacillus thermophilus (Strain: LM102)	indole
Varibaculum cambriense DORA_20	AI-2
Veillonella atypica ACS-049-V-Sch6	Dialkylresorcinols
Veillonella dispar ATCC 17748	Dialkylresorcinols
Veillonella parvula (strain ATCC 10790) (Veillonella alcalescens)	Dialkylresorcinols
Veillonella sp. 3_1_44	Dialkylresorcinols
Veillonella sp. oral taxon 780 str. F0422	Dialkylresorcinols
Vibrio fluvialis (Strain: ATCC 33809)	CAI-1
Vibrio fluvialis (Strain: ATCC 33809)	DSFs
Vibrio fluvialis (Strain: ATCC 33809)	Photopyrones
Vibrio fluvialis (Strain: ATCC 33809)	AHLs
Vibrio fluvialis (Strain: ATCC 33809)	AI-2
Vibrio fluvialis (Strain: ATCC 33809)	indole
Vibrio fluvialis (Strain: NCTC 11327)	AI-2
Vibrio fluvialis (Strain: NCTC 11327)	indole
Vibrio fluvialis PG41	AHLs
Vibrio fluvialis PG41	AI-2
Vibrio fluvialis PG41	indole
Vibrio fluvialis PG41	CAI-1
Vibrio furnissii (Strain: S0821)	CAI-1
Vibrio furnissii (Strain: S0821)	DSFs
Vibrio furnissii (Strain: S0821)	AHLs
Vibrio furnissii (Strain: S0821)	AI-2
Vibrio furnissii (Strain: S0821)	indole
Vibrio mimicus VM603	AI-2
Vibrio mimicus VM603	indole
Vibrio mimicus VM603	CAI-1
Vibrio parahaemolyticus serotype O3:K6 (strain RIMD 2210633)	AHLs
Vibrio parahaemolyticus serotype O3:K6 (strain RIMD 2210633)	AI-2
Vibrio parahaemolyticus serotype O3:K6 (strain RIMD 2210633)	CAI-1
Vibrio parahaemolyticus serotype O3:K6 (strain RIMD 2210633)	DSFs
Vibrio parahaemolyticus serotype O3:K6 (strain RIMD 2210633)	indole
Weissella cibaria (Strain: MG1)	AI-2
Weissella confusa LBAE C39-2	AI-2
Weissella confusa LBAE C39-2	Dialkylresorcinols
Weissella paramesenteroides ATCC 33313	AI-2
Weissella paramesenteroides ATCC 33313	Dialkylresorcinols
Yersinia bercovieri (Strain: SCPM-O-B-7607)	CAI-1
Yersinia bercovieri (Strain: SCPM-O-B-7607)	DSFs
Yersinia bercovieri (Strain: SCPM-O-B-7607)	AHLs
Yersinia bercovieri (Strain: SCPM-O-B-7607)	AI-2
Yersinia enterocolitica serotype O:8 (strain NCTC 13174)	AHLs
Yersinia enterocolitica serotype O:8 (strain NCTC 13174)	AI-2
Yersinia enterocolitica serotype O:8 (strain NCTC 13174)	DSFs
Yersinia enterocolitica serotype O:8 (strain NCTC 13174)	indole
Yersinia enterocolitica serotype O:8 (strain NCTC 13174)	CAI-1
Yersinia frederiksenii (Strain: NCTC11470)	CAI-1
Yersinia frederiksenii (Strain: NCTC11470)	DSFs
Yersinia frederiksenii (Strain: NCTC11470)	AHLs
Yersinia frederiksenii (Strain: NCTC11470)	AI-2
Yersinia frederiksenii (Strain: NCTC11470)	indole
Yersinia kristensenii (Strain: FE80982)	CAI-1
Yersinia kristensenii (Strain: FE80982)	DSFs
Yersinia kristensenii (Strain: FE80982)	indole
Yersinia kristensenii (Strain: FE80982)	AI-2
Yersinia pseudotuberculosis serotype O:3 (strain YPIII)	AHLs
Yersinia pseudotuberculosis serotype O:3 (strain YPIII)	AI-2
Yersinia rohdei (Strain: 68)	CAI-1
Yersinia rohdei (Strain: 68)	DSFs
Yersinia rohdei (Strain: 68)	AHLs
Yersinia rohdei (Strain: 68)	AI-2
Yersinia rohdei (Strain: 68)	indole
Yokenella regensburgei ATCC 43003	AI-2
Yokenella regensburgei ATCC 43003	DSFs
Adlercreutzia equolifaciens	HAQs
Aeromonas caviae	DSFs
Agathobaculum butyriciproducens	indole
Bacillus endophyticus	DSFs
Bacteroides clarus	CAI-1
Bacteroides oleiciplenus YIT 12058	Photopyrones
Bacteroides plebeius	CAI-1
Blastococcus sp. CT_GayMR16	Photopyrones
Brachybacterium paraconglomeratum	Dialkylresorcinols
Butyrivibrio fibrisolvens 44302	HAQs
Candidatus Melainabacteria bacterium	HAQs
Clostridium paraputrificum	Photopyrones
Comamonas testosteroni (strain CNB-2)	Photopyrones
Coprococcus comes ATCC 27758	HAQs
Enterobacter agglomerans	DSFs
Enterococcus faecium	CAI-1
Erysipelatoclostridium ramosum	Dialkylresorcinols
Eubacterium limosum	Dialkylresorcinols
Exiguobacterium aurantiacum	HAQs
Faecalicoccus pleomorphus	HAQs
Haemophilus sputorum	Photopyrones
Klebsiella variicola	CAI-1
Kluyvera ascorbata	CAI-1
Kocuria rhizophila (strain ATCC 9341)	Photopyrones
Lacrimispora indolis	CAI-1
Lactococcus garvieae (strain Lg2)	Dialkylresorcinols
Methylobacterium radiotolerans (strain ATCC 27329)	DSFs
Prevotella bryantii	CAI-1
Prevotella timonensis	CAI-1
Pseudobutyrivibrio ruminis	Dialkylresorcinols
Raoultella planticola	CAI-1
Ruminococcus flavefaciens	DSFs
Serratia marcescens	DSFs
Sphingobacterium paucimobilis HER1398	HAQs
Staphylococcus capitis	Photopyrones
Staphylococcus equorum subsp. Equorum	Photopyrones
Staphylococcus sciuri	DSFs
Staphylococcus simulans	Dialkylresorcinols
Staphylococcus vitulinus	DSFs
Staphylococcus warneri	AI-2
Staphylococcus xylosus	Photopyrones
Streptococcus mitis	Photopyrones
